# Supplementary material for: Label-free quantitative proteomics and immunoblotting identifies immunoreactive and other excretory-secretory (E/S) proteins of Anoplocephala perfoliata
Source: Front Immunol. 2022 Nov 16;13:1045468. doi: 10.3389/fimmu.2022.1045468 (PMC9709427; doi:10.3389/fimmu.2022.1045468)
Supplement: Supplementary file 1 [file Table_1.xlsx]

## Sheet: Table S1
Table S1. The MaxQuant output file indicating all identified A. perfoliata E/S proteins. Protein detected in at least three out of four replica samples were included in the list. Protein database used in the identification searches contained all protein sequences of Hymenolepis diminuta (HYMDI), Echinococcus multilocularis (ECMU) and Taenia aseatica (TAEAS). SW = E/S proteins of small-size tapewo…
										SW_3h_1	SW_3h_2	SW_3h_3	SW_3h_4	LW_3h_1	LW_3h_2	LW_3h_3	LW_3h_4	SLW_8h_1	SLW_8h_2	SLW_8h_3	SLW_8h_4	SW_3h_1	SW_3h_2	SW_3h_3	SW_3h_4	LW_8h_1	LW_8h_2	LW_8h_3	LW_8h_4	SLW_8h_1	SLW_8h_2	SLW_8h_3	SLW_8h_4	SW_3h_1	SW_3h_2	SW_3h_3	SW_3h_4	SLW_8h_1	SLW_8h_2	SLW_8h_3	SLW_8h_4	SLW_8h_1	SLW_8h_2	SLW_8h_3	SLW_8h_4
UniProtKD Ids	Majority protein IDs	Peptide counts (all)	Peptide counts (razor+unique)	Peptide counts (unique)	Protein name	Number of proteins	Peptides	Razor + unique peptides	Unique peptides	Peptides 1	Peptides 2	Peptides 3	Peptides 4	Peptides 5	Peptides 6	Peptides 7	Peptides 8	Peptides 9	Peptides 10	Peptides 11	Peptides 12	Razor + unique peptides 1	Razor + unique peptides 2	Razor + unique peptides 3	Razor + unique peptides 4	Razor + unique peptides 5	Razor + unique peptides 6	Razor + unique peptides 7	Razor + unique peptides 8	Razor + unique peptides 9	Razor + unique peptides 10	Razor + unique peptides 11	Razor + unique peptides 12	Unique peptides 1	Unique peptides 2	Unique peptides 3	Unique peptides 4	Unique peptides 5	Unique peptides 6	Unique peptides 7	Unique peptides 8	Unique peptides 9	Unique peptides 10	Unique peptides 11	Unique peptides 12	Sequence coverage [%]	Unique + razor sequence coverage [%]	Unique sequence coverage [%]	Mol, weight [kDa]
tr|A0A564XYF9|A0A564XYF9_HYMDI;tr|A0A0R3SHP6|A0A0R3SHP6_HYMDI	tr|A0A564XYF9|A0A564XYF9_HYMDI;tr|A0A0R3SHP6|A0A0R3SHP6_HYMDI	1;1	1;1	1;1	tr|A0A564XYF9|A0A564XYF9_HYMDI Uncharacterized protein OS=Hymenolepis diminuta OX=6216 GN=WMSIL1_LOCUS1181 PE=4 SV=1;tr|A0A0R3SHP6|A0A0R3SHP6_HYMDI Uncharacterized protein OS=Hymenolepis diminuta OX=6216 GN=HDID_LOCUS4459 PE=3 SV=1	2	1	1	1	1	1	1	1	1	1	1	1	1	1	1	1	1	1	1	1	1	1	1	1	1	1	1	1	1	1	1	1	1	1	1	1	1	1	1	1	11.8	11.8	11.8	9.45
tr|W6UHB1|W6UHB1_ECHGR;tr|A0A068YAT4|A0A068YAT4_ECHMU	tr|W6UHB1|W6UHB1_ECHGR;tr|A0A068YAT4|A0A068YAT4_ECHMU	1;1	1;1	1;1	tr|W6UHB1|W6UHB1_ECHGR Dynein light chain OS=Echinococcus granulosus OX=6210 GN=EGR_04637 PE=3 SV=1;tr|A0A068YAT4|A0A068YAT4_ECHMU Dynein light chain OS=Echinococcus multilocularis OX=6211 GN=EmuJ_000683300 PE=3 SV=1	2	1	1	1	1	1	1	1	1	1	1	1	1	1	1	1	1	1	1	1	1	1	1	1	1	1	1	1	1	1	1	1	1	1	1	1	1	1	1	1	12.7	12.7	12.7	11.803
tr|A0A564YIC3|A0A564YIC3_HYMDI	tr|A0A564YIC3|A0A564YIC3_HYMDI	10	10	6	tr|A0A564YIC3|A0A564YIC3_HYMDI Uncharacterized protein OS=Hymenolepis diminuta OX=6216 GN=WMSIL1_LOCUS6774 PE=4 SV=1	1	10	10	6	6	6	4	8	7	10	7	6	10	9	9	8	6	6	4	8	7	10	7	6	10	9	9	8	3	3	3	4	3	6	3	3	6	5	5	5	46.6	46.6	31.5	16.615
tr|A0A0R3W2K8|A0A0R3W2K8_TAEAS;tr|A0A068Y3E4|A0A068Y3E4_ECHMU;tr|A0A068WHL3|A0A068WHL3_ECHGR;tr|A0A564YPC6|A0A564YPC6_HYMDI;tr|W6US59|W6US59_ECHGR	tr|A0A0R3W2K8|A0A0R3W2K8_TAEAS;tr|A0A068Y3E4|A0A068Y3E4_ECHMU;tr|A0A068WHL3|A0A068WHL3_ECHGR;tr|A0A564YPC6|A0A564YPC6_HYMDI;tr|W6US59|W6US59_ECHGR	10;10;10;9;7	10;10;10;9;7	10;10;10;9;7	tr|A0A0R3W2K8|A0A0R3W2K8_TAEAS Uncharacterized protein OS=Taenia asiatica OX=60517 GN=TASK_LOCUS4069 PE=3 SV=1;tr|A0A068Y3E4|A0A068Y3E4_ECHMU Calmodulin OS=Echinococcus multilocularis OX=6211 GN=EmuJ_000491400 PE=3 SV=1;tr|A0A068WHL3|A0A068WHL3_ECHGR CalMo	5	10	10	10	5	6	4	6	8	7	9	6	9	9	8	6	5	6	4	6	8	7	9	6	9	9	8	6	5	6	4	6	8	7	9	6	9	9	8	6	81.2	81.2	81.2	16.819
tr|U6JCG1|U6JCG1_ECHGR;tr|A0A068Y7D9|A0A068Y7D9_ECHMU;tr|A0A068WTJ7|A0A068WTJ7_ECHGR;tr|A0A068Y066|A0A068Y066_ECHMU;tr|W6UII5|W6UII5_ECHGR	tr|U6JCG1|U6JCG1_ECHGR;tr|A0A068Y7D9|A0A068Y7D9_ECHMU	3;3;1;1;1	3;3;1;1;1	2;2;1;1;0	tr|U6JCG1|U6JCG1_ECHGR Glutathione S-transferase OS=Echinococcus granulosus OX=6210 GN=EGR_09218 PE=3 SV=1;tr|A0A068Y7D9|A0A068Y7D9_ECHMU Glutathione S transferase OS=Echinococcus multilocularis OX=6211 GN=EmuJ_000538900 PE=3 SV=2	5	3	3	2	3	3	2	2	3	3	3	3	3	3	3	3	3	3	2	2	3	3	3	3	3	3	3	3	2	2	1	1	2	2	2	2	2	2	2	2	15.4	15.4	11.4	23.348
tr|A0A0R3WAL7|A0A0R3WAL7_TAEAS;tr|A0A0R3S923|A0A0R3S923_HYMDI	tr|A0A0R3WAL7|A0A0R3WAL7_TAEAS;tr|A0A0R3S923|A0A0R3S923_HYMDI	8;7	8;7	2;1	tr|A0A0R3WAL7|A0A0R3WAL7_TAEAS Proteasome subunit alpha type OS=Taenia asiatica OX=60517 GN=TASK_LOCUS7609 PE=3 SV=1;tr|A0A0R3S923|A0A0R3S923_HYMDI Proteasome subunit alpha type OS=Hymenolepis diminuta OX=6216 GN=HDID_LOCUS709 PE=3 SV=1	2	8	8	2	8	4	5	6	6	7	6	5	4	4	5	6	8	4	5	6	6	7	6	5	4	4	5	6	2	1	1	1	1	1	1	1	1	1	1	1	39.7	39.7	18.6	25.745
tr|A0A0R3WF90|A0A0R3WF90_TAEAS;tr|C3VX22|C3VX22_ECHGR	tr|A0A0R3WF90|A0A0R3WF90_TAEAS;tr|C3VX22|C3VX22_ECHGR	11;6	11;6	3;0	tr|A0A0R3WF90|A0A0R3WF90_TAEAS 14_3_3 domain-containing protein OS=Taenia asiatica OX=60517 GN=TASK_LOCUS9529 PE=3 SV=1;tr|C3VX22|C3VX22_ECHGR 14-3-3 protein (Fragment) OS=Echinococcus granulosus OX=6210 PE=2 SV=1	2	11	11	3	7	8	7	8	9	9	9	9	9	8	9	9	7	8	7	8	9	9	9	9	9	8	9	9	2	2	2	3	2	2	2	2	2	2	2	3	31.8	31.8	10.5	27.29
tr|Q56J98|Q56J98_ECHGR;tr|A0A068Y0R4|A0A068Y0R4_ECHMU;tr|C3VX19|C3VX19_ECHGR	tr|Q56J98|Q56J98_ECHGR;tr|A0A068Y0R4|A0A068Y0R4_ECHMU;tr|C3VX19|C3VX19_ECHGR	10;9;8	2;2;2	2;2;2	tr|Q56J98|Q56J98_ECHGR 14-3-3 protein OS=Echinococcus granulosus OX=6210 GN=EGR_03128 PE=2 SV=1;tr|A0A068Y0R4|A0A068Y0R4_ECHMU 14-3-3 protein OS=Echinococcus multilocularis OX=6211 GN=EmuJ_001192500 PE=3 SV=1;tr|C3VX19|C3VX19_ECHGR 14-3-3 protein (Fragment	3	10	2	2	7	8	7	7	9	9	9	9	9	8	9	8	2	2	2	2	2	2	2	2	2	2	2	2	2	2	2	2	2	2	2	2	2	2	2	2	28.7	4.9	4.9	27.945
tr|A0A0R3SQ76|A0A0R3SQ76_HYMDI	tr|A0A0R3SQ76|A0A0R3SQ76_HYMDI	10	4	4	tr|A0A0R3SQ76|A0A0R3SQ76_HYMDI 14_3_3 domain-containing protein OS=Hymenolepis diminuta OX=6216 GN=HDID_LOCUS7204 PE=3 SV=2	1	10	4	4	7	8	7	7	9	9	9	9	9	8	9	8	3	4	3	4	3	4	4	4	4	4	4	4	3	4	3	4	3	4	4	4	4	4	4	4	26	11.8	11.8	28.068
tr|W6V1T8|W6V1T8_ECHGR;tr|A0A096ZQK3|A0A096ZQK3_ECHGR;tr|A0A087W2E9|A0A087W2E9_ECHMU;tr|A0A068WKQ2|A0A068WKQ2_ECHGR;sp|Q27652|G3P_ECHMU	tr|W6V1T8|W6V1T8_ECHGR;tr|A0A096ZQK3|A0A096ZQK3_ECHGR;tr|A0A087W2E9|A0A087W2E9_ECHMU;tr|A0A068WKQ2|A0A068WKQ2_ECHGR;sp|Q27652|G3P_ECHMU	15;15;15;15;10	15;15;15;15;10	2;2;2;2;0	tr|W6V1T8|W6V1T8_ECHGR Glyceraldehyde-3-phosphate dehydrogenase OS=Echinococcus granulosus OX=6210 GN=EGR_05325 PE=3 SV=1;tr|A0A096ZQK3|A0A096ZQK3_ECHGR Glyceraldehyde-3-phosphate dehydrogenase OS=Echinococcus granulosus OX=6210 PE=2 SV=1;tr|A0A087W2E9|A0A	5	15	15	2	11	10	12	14	10	13	11	11	11	11	10	12	11	10	12	14	10	13	11	11	11	11	10	12	1	1	1	2	0	2	2	2	2	1	1	1	44.6	44.6	8.3	36.128
tr|A0A564YAP3|A0A564YAP3_HYMDI;tr|A0A087VWP5|A0A087VWP5_ECHMU;tr|A0A068WUR8|A0A068WUR8_ECHGR;tr|W6USW1|W6USW1_ECHGR;tr|A0A0R3W7B6|A0A0R3W7B6_TAEAS	tr|A0A564YAP3|A0A564YAP3_HYMDI;tr|A0A087VWP5|A0A087VWP5_ECHMU;tr|A0A068WUR8|A0A068WUR8_ECHGR;tr|W6USW1|W6USW1_ECHGR	6;3;3;3;2	6;3;3;3;2	6;3;3;3;2	tr|A0A564YAP3|A0A564YAP3_HYMDI Annexin OS=Hymenolepis diminuta OX=6216 GN=WMSIL1_LOCUS4424 PE=3 SV=1;tr|A0A087VWP5|A0A087VWP5_ECHMU Annexin OS=Echinococcus multilocularis OX=6211 GN=EmuJ_000041200 PE=3 SV=1;tr|A0A068WUR8|A0A068WUR8_ECHGR Annexin OS=Echinoc	5	6	6	6	2	3	1	5	3	5	5	5	2	3	5	5	2	3	1	5	3	5	5	5	2	3	5	5	2	3	1	5	3	5	5	5	2	3	5	5	12.3	12.3	12.3	39.062
tr|A0A0R3VSW8|A0A0R3VSW8_TAEAS	tr|A0A0R3VSW8|A0A0R3VSW8_TAEAS	8	8	2	tr|A0A0R3VSW8|A0A0R3VSW8_TAEAS Fructose-bisphosphate aldolase OS=Taenia asiatica OX=60517 GN=TASK_LOCUS293 PE=3 SV=1	1	8	8	2	6	6	6	7	6	7	7	7	6	6	6	7	6	6	6	7	6	7	7	7	6	6	6	7	1	1	2	2	1	2	1	1	1	1	1	2	30.6	30.6	12.1	39.712
tr|A0A0R3WB19|A0A0R3WB19_TAEAS;tr|U6JLF5|U6JLF5_ECHGR;tr|A0A068XX95|A0A068XX95_ECHMU;sp|P35432|ACT1_ECHGR;tr|A0A068XWU3|A0A068XWU3_ECHMU	tr|A0A0R3WB19|A0A0R3WB19_TAEAS;tr|U6JLF5|U6JLF5_ECHGR;tr|A0A068XX95|A0A068XX95_ECHMU;sp|P35432|ACT1_ECHGR;tr|A0A068XWU3|A0A068XWU3_ECHMU	8;8;8;8;6	2;2;2;2;2	2;2;2;2;2	tr|A0A0R3WB19|A0A0R3WB19_TAEAS Uncharacterized protein OS=Taenia asiatica OX=60517 GN=TASK_LOCUS7798 PE=3 SV=1;tr|U6JLF5|U6JLF5_ECHGR Actin cytoplasmic A3 OS=Echinococcus granulosus OX=6210 GN=EGR_09069 PE=3 SV=1;tr|A0A068XX95|A0A068XX95_ECHMU Actin cytopl	5	8	2	2	8	6	8	7	8	8	8	8	8	7	8	8	2	2	2	2	2	2	2	2	2	2	2	2	2	2	2	2	2	2	2	2	2	2	2	2	18.5	3.1	3.1	39.9
tr|W6UFA4|W6UFA4_ECHGR;tr|A0A068WV33|A0A068WV33_ECHGR;tr|A0A564YBY2|A0A564YBY2_HYMDI;tr|A0A087VX00|A0A087VX00_ECHMU;sp|Q03342|ACT3_ECHGR;tr|A0A158R9R6|A0A158R9R6_TAEAS;tr|A0A0R3SG60|A0A0R3SG60_HYMDI;tr|A0A068Y178|A0A068Y178_ECHMU;tr|A0A068X2A6|A0A068X2A6_ECHGR;sp|Q03341|ACT2_ECHGR;tr|A0A0R3WB18|A0A0R3WB18_TAEAS	tr|W6UFA4|W6UFA4_ECHGR;tr|A0A068WV33|A0A068WV33_ECHGR;tr|A0A564YBY2|A0A564YBY2_HYMDI;tr|A0A087VX00|A0A087VX00_ECHMU;sp|Q03342|ACT3_ECHGR	27;26;23;22;18;9;8;8;8;8;8	27;26;23;22;18;9;8;8;8;8;8	7;6;6;6;6;3;0;0;0;0;0	tr|W6UFA4|W6UFA4_ECHGR Actin, cytoplasmic 2 OS=Echinococcus granulosus OX=6210 GN=EGR_08301 PE=3 SV=1;tr|A0A068WV33|A0A068WV33_ECHGR Actin cytoplasmic type 5 OS=Echinococcus granulosus OX=6210 GN=EgrG_000190400 PE=3 SV=1;tr|A0A564YBY2|A0A564YBY2_HYMDI Unch	11	27	27	7	17	14	23	25	18	25	21	22	23	20	21	25	17	14	23	25	18	25	21	22	23	20	21	25	5	4	7	7	5	7	5	5	6	5	5	7	63.9	63.9	24.1	41.86
tr|A0A0R3WDE3|A0A0R3WDE3_TAEAS;tr|Q86M51|Q86M51_ECHMU;tr|W6UUI4|W6UUI4_ECHGR;sp|Q24800|SEVE_ECHGR;tr|A0A068Y8T5|A0A068Y8T5_ECHMU;tr|A0A068WDB3|A0A068WDB3_ECHGR	tr|A0A0R3WDE3|A0A0R3WDE3_TAEAS;tr|Q86M51|Q86M51_ECHMU;tr|W6UUI4|W6UUI4_ECHGR;sp|Q24800|SEVE_ECHGR;tr|A0A068Y8T5|A0A068Y8T5_ECHMU;tr|A0A068WDB3|A0A068WDB3_ECHGR	4;2;2;2;2;2	4;2;2;2;2;2	4;2;2;2;2;2	tr|A0A0R3WDE3|A0A0R3WDE3_TAEAS Uncharacterized protein OS=Taenia asiatica OX=60517 GN=TASK_LOCUS8783 PE=4 SV=2;tr|Q86M51|Q86M51_ECHMU Actin modulator protein OS=Echinococcus multilocularis OX=6211 GN=EmAMP PE=2 SV=1;tr|W6UUI4|W6UUI4_ECHGR Severin OS=Echino	6	4	4	4	4	3	4	4	3	3	4	4	4	4	3	4	4	3	4	4	3	3	4	4	4	4	3	4	4	3	4	4	3	3	4	4	4	4	3	4	8.9	8.9	8.9	43.365
tr|A0A068Y6F2|A0A068Y6F2_ECHMU;tr|D0VLV3|D0VLV3_ECHGR;tr|W6U8C0|W6U8C0_ECHGR;tr|W6U4Q1|W6U4Q1_ECHGR;tr|U6JBE4|U6JBE4_ECHGR;tr|A0A087W0I0|A0A087W0I0_ECHMU	tr|A0A068Y6F2|A0A068Y6F2_ECHMU;tr|D0VLV3|D0VLV3_ECHGR;tr|W6U8C0|W6U8C0_ECHGR	11;7;7;1;1;1	11;7;7;1;1;1	5;2;2;0;0;0	tr|A0A068Y6F2|A0A068Y6F2_ECHMU Enolase OS=Echinococcus multilocularis OX=6211 GN=EmuJ_000514200 PE=3 SV=1;tr|D0VLV3|D0VLV3_ECHGR Enolase OS=Echinococcus granulosus OX=6210 GN=EgrG_000514200 PE=3 SV=1;tr|W6U8C0|W6U8C0_ECHGR Enolase OS=Echinococcus granulosu	6	11	11	5	7	7	8	9	9	9	10	10	10	9	10	10	7	7	8	9	9	9	10	10	10	9	10	10	3	3	4	4	3	4	4	4	4	3	4	4	30.5	30.5	14.5	46.56
tr|A0A0R3VV32|A0A0R3VV32_TAEAS;tr|A0A068Y7J6|A0A068Y7J6_ECHMU;tr|A0A068WML9|A0A068WML9_ECHGR;sp|Q9NFZ6|TBB2_ECHMU;tr|W6V3X7|W6V3X7_ECHGR;tr|A0A1W5YQD6|A0A1W5YQD6_ECHGR;tr|B5ACH7|B5ACH7_ECHGR;tr|C4PKZ2|C4PKZ2_ECHGR;tr|C4PKZ1|C4PKZ1_ECHGR;tr|C4PKY4|C4PKY4_ECHGR;CON__ENSEMBL:ENSBTAP00000025008;tr|U6JN59|U6JN59_ECHGR;tr|A0A087VWR6|A0A087VWR6_ECHMU	tr|A0A0R3VV32|A0A0R3VV32_TAEAS;tr|A0A068Y7J6|A0A068Y7J6_ECHMU;tr|A0A068WML9|A0A068WML9_ECHGR;sp|Q9NFZ6|TBB2_ECHMU;tr|W6V3X7|W6V3X7_ECHGR;tr|A0A1W5YQD6|A0A1W5YQD6_ECHGR	18;18;18;18;18;16;8;4;4;3;3;2;2	18;18;18;18;18;16;8;4;4;3;3;2;2	4;4;4;4;4;4;2;0;0;0;0;0;0	tr|A0A0R3VV32|A0A0R3VV32_TAEAS Tubulin beta chain OS=Taenia asiatica OX=60517 GN=TASK_LOCUS1222 PE=3 SV=1;tr|A0A068Y7J6|A0A068Y7J6_ECHMU Tubulin beta chain OS=Echinococcus multilocularis OX=6211 PE=3 SV=1;tr|A0A068WML9|A0A068WML9_ECHGR Tubulin beta chain O	13	18	18	4	14	11	13	14	15	16	16	15	12	13	11	14	14	11	13	14	15	16	16	15	12	13	11	14	2	3	1	2	2	3	3	2	2	2	3	3	46.1	46.1	7.9	49.858
tr|A0A482CY58|A0A482CY58_ECHGR;tr|A0A068WDD8|A0A068WDD8_ECHGR;tr|A0A068YD59|A0A068YD59_ECHMU;tr|W6UST3|W6UST3_ECHGR;tr|A0A564Y550|A0A564Y550_HYMDI;tr|A0A0R3W6N5|A0A0R3W6N5_TAEAS;tr|A0A564Y4D5|A0A564Y4D5_HYMDI;tr|W6V1B8|W6V1B8_ECHGR;tr|A0A087VX71|A0A087VX71_ECHMU;tr|A0A068WUS6|A0A068WUS6_ECHGR;tr|A0A1W5YQF3|A0A1W5YQF3_ECHGR;tr|A0A068WZI9|A0A068WZI9_ECHGR;tr|A0A1W5YQD1|A0A1W5YQD1_ECHGR;tr|A0A087VWQ…	tr|A0A482CY58|A0A482CY58_ECHGR;tr|A0A068WDD8|A0A068WDD8_ECHGR;tr|A0A068YD59|A0A068YD59_ECHMU;tr|W6UST3|W6UST3_ECHGR;tr|A0A564Y550|A0A564Y550_HYMDI;tr|A0A0R3W6N5|A0A0R3W6N5_TAEAS;tr|A0A564Y4D5|A0A564Y4D5_HYMDI	23;23;23;23;23;23;22;8;8;8;8;7;7;7;7;7;7;7;6;6	23;23;23;23;23;23;22;8;8;8;8;7;7;7;7;7;7;7;6;6	7;7;7;7;7;7;7;1;1;1;1;0;0;0;0;0;0;0;0;0	tr|A0A482CY58|A0A482CY58_ECHGR Tubulin alpha chain (Fragment) OS=Echinococcus granulosus OX=6210 PE=2 SV=1;tr|A0A068WDD8|A0A068WDD8_ECHGR Tubulin alpha chain OS=Echinococcus granulosus OX=6210 GN=EgrG_000886400 PE=3 SV=1;tr|A0A068YD59|A0A068YD59_ECHMU Tubu	20	23	23	7	22	18	19	19	20	19	21	20	19	19	18	18	22	18	19	19	20	19	21	20	19	19	18	18	6	6	6	7	6	6	6	6	6	6	6	5	71.8	71.8	24.8	50.171
tr|G0LXZ8|G0LXZ8_HYDTA	tr|G0LXZ8|G0LXZ8_HYDTA	13	3	1	tr|G0LXZ8|G0LXZ8_HYDTA Phosphoenolpyruvate carboxykinase (Fragment) OS=Hydatigena taeniaeformis OX=6205 GN=pepck PE=3 SV=1	1	13	3	1	11	8	10	11	10	11	11	10	10	10	10	10	3	3	3	3	3	3	3	3	3	3	3	3	1	1	1	1	1	1	1	1	1	1	1	1	28.6	8.6	3.8	53.414
tr|G0LXZ9|G0LXZ9_DIPCN	tr|G0LXZ9|G0LXZ9_DIPCN	15	15	5	tr|G0LXZ9|G0LXZ9_DIPCN Phosphoenolpyruvate carboxykinase (Fragment) OS=Dipylidium caninum OX=66787 GN=pepck PE=3 SV=1	1	15	15	5	13	9	11	13	9	13	12	12	12	11	11	12	13	9	11	13	9	13	12	12	12	11	11	12	5	4	4	5	2	5	4	5	5	4	4	5	27.3	27.3	7.6	54.298
tr|A0A564YHU5|A0A564YHU5_HYMDI;tr|A0A564YHM1|A0A564YHM1_HYMDI;tr|A0A564YFM3|A0A564YFM3_HYMDI;tr|W6ULK4|W6ULK4_ECHGR;tr|A0A068Y018|A0A068Y018_ECHMU;tr|A0A068WQX3|A0A068WQX3_ECHGR	tr|A0A564YHU5|A0A564YHU5_HYMDI;tr|A0A564YHM1|A0A564YHM1_HYMDI;tr|A0A564YFM3|A0A564YFM3_HYMDI	8;8;8;1;1;1	8;8;8;1;1;1	8;8;8;1;1;1	tr|A0A564YHU5|A0A564YHU5_HYMDI Uncharacterized protein OS=Hymenolepis diminuta OX=6216 GN=WMSIL1_LOCUS5795 PE=4 SV=1;tr|A0A564YHM1|A0A564YHM1_HYMDI Uncharacterized protein OS=Hymenolepis diminuta OX=6216 GN=WMSIL1_LOCUS5795 PE=4 SV=1;tr|A0A564YFM3|A0A564YF	6	8	8	8	6	4	4	7	6	6	6	6	5	5	4	5	6	4	4	7	6	6	6	6	5	5	4	5	6	4	4	7	6	6	6	6	5	5	4	5	13.2	13.2	13.2	67.271
tr|A0A0S4MLX1|A0A0S4MLX1_ECHMU;tr|W6UGS9|W6UGS9_ECHGR	tr|A0A0S4MLX1|A0A0S4MLX1_ECHMU;tr|W6UGS9|W6UGS9_ECHGR	2;2	2;2	2;2	tr|A0A0S4MLX1|A0A0S4MLX1_ECHMU Heat shock protein 70 OS=Echinococcus multilocularis OX=6211 PE=3 SV=1;tr|W6UGS9|W6UGS9_ECHGR Heat shock cognate protein OS=Echinococcus granulosus OX=6210 GN=EGR_04903 PE=3 SV=1	2	2	2	2	2	2	2	2	2	2	2	2	2	2	2	2	2	2	2	2	2	2	2	2	2	2	2	2	2	2	2	2	2	2	2	2	2	2	2	2	2.8	2.8	2.8	67.811
tr|A0A0R3WDJ2|A0A0R3WDJ2_TAEAS;tr|A0A564Y2C3|A0A564Y2C3_HYMDI	tr|A0A0R3WDJ2|A0A0R3WDJ2_TAEAS;tr|A0A564Y2C3|A0A564Y2C3_HYMDI	20;16	20;16	2;0	tr|A0A0R3WDJ2|A0A0R3WDJ2_TAEAS Uncharacterized protein OS=Taenia asiatica OX=60517 GN=TASK_LOCUS8837 PE=3 SV=1;tr|A0A564Y2C3|A0A564Y2C3_HYMDI Uncharacterized protein OS=Hymenolepis diminuta OX=6216 GN=WMSIL1_LOCUS1733 PE=4 SV=1	2	20	20	2	11	13	11	13	14	13	15	14	14	16	17	15	11	13	11	13	14	13	15	14	14	16	17	15	1	1	1	1	1	1	1	2	1	2	2	2	37.7	37.7	6	71.084
tr|A0A0R3VY20|A0A0R3VY20_TAEAS;tr|U6FVJ9|U6FVJ9_ECHGR	tr|A0A0R3VY20|A0A0R3VY20_TAEAS;tr|U6FVJ9|U6FVJ9_ECHGR	17;14	17;14	3;0	tr|U6FVJ9|U6FVJ9_ECHGR Heat shock protein heat shock protein 90; tr|A0A0R3VY20|A0A0R3VY20_TAEAS HATPase_c domain-containing protein OS=Taenia asiatica OX=60517 GN=TASK_LOCUS2315 PE=3 SV=1; alpha OS=Echinococcus granulosus OX=6210 GN=EgrG_000008700 PE=3 SV=1	2	17	17	3	11	12	12	14	15	16	16	16	16	14	15	16	11	12	12	14	15	16	16	16	16	14	15	16	2	3	2	3	2	3	3	3	3	3	3	3	22.4	22.4	4.8	84.805
tr|A0A0R3WA17|A0A0R3WA17_TAEAS	tr|A0A0R3WA17|A0A0R3WA17_TAEAS	3	3	3	tr|A0A0R3WA17|A0A0R3WA17_TAEAS FAR1 domain-containing protein OS=Taenia asiatica OX=60517 GN=TASK_LOCUS7348 PE=4 SV=2	1	3	3	3	2	2	2	2	2	3	3	3	3	2	2	3	2	2	2	2	2	3	3	3	3	2	2	3	2	2	2	2	2	3	3	3	3	2	2	3	2.5	2.5	2.5	100.92
tr|A0A0R3W8M4|A0A0R3W8M4_TAEAS;tr|A0A068WP75|A0A068WP75_ECHGR;tr|W6UQM0|W6UQM0_ECHGR;tr|A0A068Y5H6|A0A068Y5H6_ECHMU;tr|A0A564ZB27|A0A564ZB27_HYMDI;tr|A0A564Y912|A0A564Y912_HYMDI	tr|A0A0R3W8M4|A0A0R3W8M4_TAEAS;tr|A0A068WP75|A0A068WP75_ECHGR;tr|W6UQM0|W6UQM0_ECHGR;tr|A0A068Y5H6|A0A068Y5H6_ECHMU	30;27;27;26;13;2	30;27;27;26;13;2	15;15;15;15;6;0	tr|A0A0R3W8M4|A0A0R3W8M4_TAEAS Uncharacterized protein OS=Taenia asiatica OX=60517 PE=3 SV=2;tr|A0A068WP75|A0A068WP75_ECHGR Myosin heavy chain non muscle OS=Echinococcus granulosus OX=6210 GN=EgrG_000479300 PE=3 SV=1;tr|W6UQM0|W6UQM0_ECHGR Myosin-11 OS=Ech	6	30	30	15	22	15	21	16	20	19	20	19	20	21	21	18	22	15	21	16	20	19	20	19	20	21	21	18	12	6	8	7	8	7	8	7	9	10	9	8	14.7	14.7	7.1	246.62
tr|A0A564YK50|A0A564YK50_HYMDI;tr|A0A564YK47|A0A564YK47_HYMDI;tr|A0A564YK54|A0A564YK54_HYMDI;tr|A0A564YLV9|A0A564YLV9_HYMDI;tr|A0A564YLW9|A0A564YLW9_HYMDI;tr|A0A564YKE1|A0A564YKE1_HYMDI;tr|A0A564YLQ7|A0A564YLQ7_HYMDI;tr|A0A564YL17|A0A564YL17_HYMDI;tr|A0A564YM62|A0A564YM62_HYMDI;tr|A0A564YK05|A0A564YK05_HYMDI;tr|A0A564YKB2|A0A564YKB2_HYMDI;tr|A0A564YM72|A0A564YM72_HYMDI	tr|A0A564YK50|A0A564YK50_HYMDI;tr|A0A564YK47|A0A564YK47_HYMDI;tr|A0A564YK54|A0A564YK54_HYMDI;tr|A0A564YLV9|A0A564YLV9_HYMDI;tr|A0A564YLW9|A0A564YLW9_HYMDI;tr|A0A564YKE1|A0A564YKE1_HYMDI;tr|A0A564YLQ7|A0A564YLQ7_HYMDI;tr|A0A564YL17|A0A564YL17_HYMDI;tr|A0A564YM62|A0A564YM62_HYMDI;tr|A0A564YK05|A0A564YK05_HYMDI;tr|A0A564YKB2|A0A564YKB2_HYMDI;tr|A0A564YM72|A0A564YM72_HYMDI	19;19;19;19;19;19;19;19;19;19;19;12	19;19;19;19;19;19;19;19;19;19;19;12	10;10;10;10;10;10;10;10;10;10;10;6	tr|A0A564YK50|A0A564YK50_HYMDI Uncharacterized protein OS=Hymenolepis diminuta OX=6216 GN=WMSIL1_LOCUS7254 PE=4 SV=1;tr|A0A564YK47|A0A564YK47_HYMDI Uncharacterized protein OS=Hymenolepis diminuta OX=6216 GN=WMSIL1_LOCUS7254 PE=4 SV=1;tr|A0A564YK54|A0A564YK	12	19	19	10	10	9	10	12	10	13	13	13	13	14	12	9	10	9	10	12	10	13	13	13	13	14	12	9	7	8	7	7	8	9	9	9	9	9	8	6	10.4	10.4	5.7	262.9
tr|W6U7T9|W6U7T9_ECHGR;tr|W6U7P4|W6U7P4_ECHGR;tr|A0A068WBM7|A0A068WBM7_ECHGR;tr|A0A068YE16|A0A068YE16_ECHMU	tr|W6U7T9|W6U7T9_ECHGR;tr|W6U7P4|W6U7P4_ECHGR;tr|A0A068WBM7|A0A068WBM7_ECHGR;tr|A0A068YE16|A0A068YE16_ECHMU	1;1;1;1	1;1;1;1	1;1;1;1	tr|W6U7T9|W6U7T9_ECHGR Dihydropteridine reductase OS=Echinococcus granulosus OX=6210 GN=EGR_07927 PE=4 SV=1;tr|W6U7P4|W6U7P4_ECHGR Dihydropteridine reductase OS=Echinococcus granulosus OX=6210 GN=EGR_07925 PE=4 SV=1;tr|A0A068WBM7|A0A068WBM7_ECHGR NADP bind	4	1	1	1	0	0	0	1	0	0	0	0	0	0	1	0	0	0	0	1	0	0	0	0	0	0	1	0	0	0	0	1	0	0	0	0	0	0	1	0	12.5	12.5	12.5	6.989
tr|A0A564ZCI3|A0A564ZCI3_HYMDI	tr|A0A564ZCI3|A0A564ZCI3_HYMDI	2	2	2	tr|A0A564ZCI3|A0A564ZCI3_HYMDI Uncharacterized protein OS=Hymenolepis diminuta OX=6216 GN=WMSIL1_LOCUS14634 PE=4 SV=1	1	2	2	2	1	1	1	1	1	2	2	2	2	1	2	2	1	1	1	1	1	2	2	2	2	1	2	2	1	1	1	1	1	2	2	2	2	1	2	2	22.2	22.2	22.2	7.1435
tr|A0A564YRW9|A0A564YRW9_HYMDI	tr|A0A564YRW9|A0A564YRW9_HYMDI	1	1	1	tr|A0A564YRW9|A0A564YRW9_HYMDI Uncharacterized protein (Fragment) OS=Hymenolepis diminuta OX=6216 GN=WMSIL1_LOCUS8677 PE=4 SV=1	1	1	1	1	1	1	1	1	1	1	1	1	1	1	1	1	1	1	1	1	1	1	1	1	1	1	1	1	1	1	1	1	1	1	1	1	1	1	1	1	18.8	18.8	18.8	7.1542
tr|A0A564Y7P9|A0A564Y7P9_HYMDI;tr|A0A0R3W2W6|A0A0R3W2W6_TAEAS;tr|A0A564Y821|A0A564Y821_HYMDI	tr|A0A564Y7P9|A0A564Y7P9_HYMDI;tr|A0A0R3W2W6|A0A0R3W2W6_TAEAS;tr|A0A564Y821|A0A564Y821_HYMDI	1;1;1	1;1;1	1;1;1	tr|A0A564Y7P9|A0A564Y7P9_HYMDI LIM zinc-binding domain-containing protein OS=Hymenolepis diminuta OX=6216 GN=WMSIL1_LOCUS3803 PE=4 SV=1;tr|A0A0R3W2W6|A0A0R3W2W6_TAEAS LIM zinc-binding domain-containing protein OS=Taenia asiatica OX=60517 GN=TASK_LOCUS4206	3	1	1	1	0	0	0	1	0	1	1	1	1	1	1	1	0	0	0	1	0	1	1	1	1	1	1	1	0	0	0	1	0	1	1	1	1	1	1	1	20.9	20.9	20.9	7.61
tr|A0A068YHD9|A0A068YHD9_ECHMU	tr|A0A068YHD9|A0A068YHD9_ECHMU	1	1	1	tr|A0A068YHD9|A0A068YHD9_ECHMU Expressed protein OS=Echinococcus multilocularis OX=6211 GN=EmuJ_001044800 PE=4 SV=1	1	1	1	1	0	0	0	1	1	1	1	1	0	1	1	1	0	0	0	1	1	1	1	1	0	1	1	1	0	0	0	1	1	1	1	1	0	1	1	1	22.5	22.5	22.5	8.2
tr|A0A0R3W5W0|A0A0R3W5W0_TAEAS	tr|A0A0R3W5W0|A0A0R3W5W0_TAEAS	1	1	1	tr|A0A0R3W5W0|A0A0R3W5W0_TAEAS SH3 domain-containing protein OS=Taenia asiatica OX=60517 GN=TASK_LOCUS5539 PE=4 SV=1	1	1	1	1	1	1	0	0	1	1	1	1	1	1	0	1	1	1	0	0	1	1	1	1	1	1	0	1	1	1	0	0	1	1	1	1	1	1	0	1	13.9	13.9	13.9	8.25
tr|Q24903|Q24903_ECHMU;tr|A0A068XTS4|A0A068XTS4_ECHMU;tr|A0A068WVL5|A0A068WVL5_ECHGR;tr|W6TYX3|W6TYX3_ECHGR;tr|W6UDU1|W6UDU1_ECHGR;tr|A0A068WM60|A0A068WM60_ECHGR;tr|A0A068Y074|A0A068Y074_ECHMU;tr|A0A0R3WDD6|A0A0R3WDD6_TAEAS;tr|A0A068Y3Y6|A0A068Y3Y6_ECHMU;tr|A0A068WQT5|A0A068WQT5_ECHGR;tr|A0A0R3WDD8|A0A0R3WDD8_TAEAS;tr|A0A068Y9L3|A0A068Y9L3_ECHMU;tr|A0A068W8V8|A0A068W8V8_ECHGR	tr|Q24903|Q24903_ECHMU;tr|A0A068XTS4|A0A068XTS4_ECHMU;tr|A0A068WVL5|A0A068WVL5_ECHGR;tr|W6TYX3|W6TYX3_ECHGR;tr|W6UDU1|W6UDU1_ECHGR;tr|A0A068WM60|A0A068WM60_ECHGR;tr|A0A068Y074|A0A068Y074_ECHMU;tr|A0A0R3WDD6|A0A0R3WDD6_TAEAS;tr|A0A068Y3Y6|A0A068Y3Y6_ECHMU;tr|A0A068WQT5|A0A068WQT5_ECHGR;tr|A0A0R3WDD8|A0A0R3WDD8_TAEAS;tr|A0A068Y9L3|A0A068Y9L3_ECHMU;tr|A0A068W8V8|A0A068W8V8_ECHGR	6;6;6;6;6;6;6;6;6;6;6;4;4	6;6;6;6;6;6;6;6;6;6;6;4;4	2;2;2;2;2;2;2;2;2;2;2;0;0	tr|Q24903|Q24903_ECHMU Ubiquitin OS=Echinococcus multilocularis OX=6211 PE=2 SV=1;tr|A0A068XTS4|A0A068XTS4_ECHMU Ubiquitin ribosomal protein L40 OS=Echinococcus multilocularis OX=6211 GN=EmuJ_001168600 PE=4 SV=1;tr|A0A068WVL5|A0A068WVL5_ECHGR Ubiquitin rib	13	6	6	2	3	3	3	4	4	4	5	4	6	5	6	5	3	3	3	4	4	4	5	4	6	5	6	5	0	1	1	1	1	1	2	1	2	2	2	1	68.4	68.4	23.7	8.64
tr|A0A564YU73|A0A564YU73_HYMDI	tr|A0A564YU73|A0A564YU73_HYMDI	2	2	1	tr|A0A564YU73|A0A564YU73_HYMDI LIM zinc-binding domain-containing protein OS=Hymenolepis diminuta OX=6216 GN=WMSIL1_LOCUS9634 PE=4 SV=1	1	2	2	1	2	2	2	2	2	2	2	2	2	2	2	2	2	2	2	2	2	2	2	2	2	2	2	2	1	1	1	1	1	1	1	1	1	1	1	1	25	25	11.8	8.691
tr|A0A068WDT8|A0A068WDT8_ECHGR;tr|A0A068YBH6|A0A068YBH6_ECHMU;tr|W6USN2|W6USN2_ECHGR	tr|A0A068WDT8|A0A068WDT8_ECHGR;tr|A0A068YBH6|A0A068YBH6_ECHMU;tr|W6USN2|W6USN2_ECHGR	1;1;1	1;1;1	1;1;1	tr|A0A068WDT8|A0A068WDT8_ECHGR NEDD8 OS=Echinococcus granulosus OX=6210 GN=EgrG_000821600 PE=4 SV=1;tr|A0A068YBH6|A0A068YBH6_ECHMU NEDD8 OS=Echinococcus multilocularis OX=6211 GN=EmuJ_000821600 PE=4 SV=1;tr|W6USN2|W6USN2_ECHGR NEDD8 protein OS=Echinococcus	3	1	1	1	1	1	1	1	1	1	1	1	1	1	1	1	1	1	1	1	1	1	1	1	1	1	1	1	1	1	1	1	1	1	1	1	1	1	1	1	17.7	17.7	17.7	9.0354
tr|A0A068YDD8|A0A068YDD8_ECHMU;tr|A0A0R3W9D7|A0A0R3W9D7_TAEAS;tr|A0A068WJI5|A0A068WJI5_ECHGR;tr|W6UYK6|W6UYK6_ECHGR;tr|A0A564Y066|A0A564Y066_HYMDI	tr|A0A068YDD8|A0A068YDD8_ECHMU;tr|A0A0R3W9D7|A0A0R3W9D7_TAEAS;tr|A0A068WJI5|A0A068WJI5_ECHGR;tr|W6UYK6|W6UYK6_ECHGR	4;2;2;2;1	4;2;2;2;1	4;2;2;2;1	tr|A0A068YDD8|A0A068YDD8_ECHMU Ubiquitin fold modifier 1 OS=Echinococcus multilocularis OX=6211 GN=EmuJ_001050500 PE=4 SV=1;tr|A0A0R3W9D7|A0A0R3W9D7_TAEAS Uncharacterized protein OS=Taenia asiatica OX=60517 GN=TASK_LOCUS7053 PE=4 SV=1;tr|A0A068WJI5|A0A068W	5	4	4	4	3	3	2	3	4	2	2	2	4	4	4	4	3	3	2	3	4	2	2	2	4	4	4	4	3	3	2	3	4	2	2	2	4	4	4	4	75.3	75.3	75.3	9.3
tr|A0A0R3VYS6|A0A0R3VYS6_TAEAS;tr|A0A068WVB9|A0A068WVB9_ECHGR;tr|A0A087VYH2|A0A087VYH2_ECHMU	tr|A0A0R3VYS6|A0A0R3VYS6_TAEAS;tr|A0A068WVB9|A0A068WVB9_ECHGR;tr|A0A087VYH2|A0A087VYH2_ECHMU	1;1;1	1;1;1	1;1;1	tr|A0A0R3VYS6|A0A0R3VYS6_TAEAS Uncharacterized protein OS=Taenia asiatica OX=60517 GN=TASK_LOCUS2571 PE=4 SV=1;tr|A0A068WVB9|A0A068WVB9_ECHGR Carbonyl reductase 1 OS=Echinococcus granulosus OX=6210 GN=EgrG_000113500 PE=4 SV=1;tr|A0A087VYH2|A0A087VYH2_ECHMU	3	1	1	1	1	1	1	1	1	1	1	1	1	1	1	1	1	1	1	1	1	1	1	1	1	1	1	1	1	1	1	1	1	1	1	1	1	1	1	1	23.3	23.3	23.3	9.38
tr|A0A564YTQ6|A0A564YTQ6_HYMDI	tr|A0A564YTQ6|A0A564YTQ6_HYMDI	1	1	1	tr|A0A564YTQ6|A0A564YTQ6_HYMDI Uncharacterized protein OS=Hymenolepis diminuta OX=6216 GN=WMSIL1_LOCUS9002 PE=3 SV=1	1	1	1	1	0	0	0	1	0	1	1	1	1	1	1	0	0	0	0	1	0	1	1	1	1	1	1	0	0	0	0	1	0	1	1	1	1	1	1	0	13.4	13.4	13.4	9.46
tr|A0A564Y6B3|A0A564Y6B3_HYMDI	tr|A0A564Y6B3|A0A564Y6B3_HYMDI	3	3	3	tr|A0A564Y6B3|A0A564Y6B3_HYMDI 40S ribosomal protein S21 OS=Hymenolepis diminuta OX=6216 GN=WMSIL1_LOCUS3099 PE=3 SV=1	1	3	3	3	1	1	0	2	2	1	1	1	1	2	3	0	1	1	0	2	2	1	1	1	1	2	3	0	1	1	0	2	2	1	1	1	1	2	3	0	36.8	36.8	36.8	9.64
tr|A0A0R3WBW3|A0A0R3WBW3_TAEAS;tr|U6JD45|U6JD45_ECHGR;tr|A0A0R3WBW2|A0A0R3WBW2_TAEAS;tr|A0A087VXE7|A0A087VXE7_ECHMU;tr|A0A564YHE1|A0A564YHE1_HYMDI	tr|A0A0R3WBW3|A0A0R3WBW3_TAEAS;tr|U6JD45|U6JD45_ECHGR;tr|A0A0R3WBW2|A0A0R3WBW2_TAEAS;tr|A0A087VXE7|A0A087VXE7_ECHMU;tr|A0A564YHE1|A0A564YHE1_HYMDI	2;2;2;2;2	2;2;2;2;2	2;2;2;2;2	tr|A0A0R3WBW3|A0A0R3WBW3_TAEAS Dynein light chain OS=Taenia asiatica OX=60517 GN=TASK_LOCUS8153 PE=3 SV=1;tr|U6JD45|U6JD45_ECHGR Dynein light chain OS=Echinococcus granulosus OX=6210 GN=EGR_05427 PE=3 SV=1;tr|A0A0R3WBW2|A0A0R3WBW2_TAEAS Dynein light chain	5	2	2	2	1	1	1	1	0	2	0	1	0	1	0	1	1	1	1	1	0	2	0	1	0	1	0	1	1	1	1	1	0	2	0	1	0	1	0	1	12.4	12.4	12.4	9.84
tr|A0A0R3SFP4|A0A0R3SFP4_HYMDI	tr|A0A0R3SFP4|A0A0R3SFP4_HYMDI	1	1	1	tr|A0A0R3SFP4|A0A0R3SFP4_HYMDI Small ubiquitin-related modifier OS=Hymenolepis diminuta OX=6216 GN=HDID_LOCUS3674 PE=3 SV=1	1	1	1	1	1	1	0	0	1	1	1	1	1	1	1	1	1	1	0	0	1	1	1	1	1	1	1	1	1	1	0	0	1	1	1	1	1	1	1	1	9.9	9.9	9.9	10.098
tr|U6J1C5|U6J1C5_ECHGR;tr|A0A0R3WG23|A0A0R3WG23_TAEAS;tr|A0A068YDN5|A0A068YDN5_ECHMU;tr|A0A0R3S8Y8|A0A0R3S8Y8_HYMDI	tr|U6J1C5|U6J1C5_ECHGR;tr|A0A0R3WG23|A0A0R3WG23_TAEAS;tr|A0A068YDN5|A0A068YDN5_ECHMU;tr|A0A0R3S8Y8|A0A0R3S8Y8_HYMDI	2;2;2;1	2;2;2;1	2;2;2;1	tr|U6J1C5|U6J1C5_ECHGR Dynein light chain OS=Echinococcus granulosus OX=6210 GN=EGR_03187 PE=3 SV=1;tr|A0A0R3WG23|A0A0R3WG23_TAEAS Dynein light chain OS=Taenia asiatica OX=60517 GN=TASK_LOCUS9817 PE=3 SV=1;tr|A0A068YDN5|A0A068YDN5_ECHMU Dynein light chain	4	2	2	2	1	0	0	1	2	2	2	2	2	2	2	2	1	0	0	1	2	2	2	2	2	2	2	2	1	0	0	1	2	2	2	2	2	2	2	2	37.1	37.1	37.1	10.213
tr|A0A0R3S7Z5|A0A0R3S7Z5_HYMDI	tr|A0A0R3S7Z5|A0A0R3S7Z5_HYMDI	2	2	2	tr|A0A0R3S7Z5|A0A0R3S7Z5_HYMDI Uncharacterized protein OS=Hymenolepis diminuta OX=6216 GN=HDID_LOCUS215 PE=4 SV=1	1	2	2	2	1	1	2	1	1	1	1	1	2	1	1	1	1	1	2	1	1	1	1	1	2	1	1	1	1	1	2	1	1	1	1	1	2	1	1	1	27.8	27.8	27.8	10.25
tr|A0A564ZCK2|A0A564ZCK2_HYMDI;tr|W6UDQ8|W6UDQ8_ECHGR;tr|W6UB32|W6UB32_ECHGR;tr|A0A068YHU2|A0A068YHU2_ECHMU;tr|A0A068W9T8|A0A068W9T8_ECHGR	tr|A0A564ZCK2|A0A564ZCK2_HYMDI;tr|W6UDQ8|W6UDQ8_ECHGR;tr|W6UB32|W6UB32_ECHGR;tr|A0A068YHU2|A0A068YHU2_ECHMU;tr|A0A068W9T8|A0A068W9T8_ECHGR	4;3;2;2;2	3;2;1;1;1	1;1;1;0;0	tr|A0A564ZCK2|A0A564ZCK2_HYMDI Dynein light chain OS=Hymenolepis diminuta OX=6216 GN=WMSIL1_LOCUS14705 PE=3 SV=1;tr|W6UDQ8|W6UDQ8_ECHGR Dynein light chain OS=Echinococcus granulosus OX=6210 GN=EGR_06165 PE=3 SV=1;tr|W6UB32|W6UB32_ECHGR Dynein light chain O	5	4	3	1	0	0	0	0	1	1	3	3	4	1	3	1	0	0	0	0	0	0	2	2	3	0	2	0	0	0	0	0	0	0	1	1	1	0	1	0	53.3	53.3	32.2	10.279
tr|A0A068YAE8|A0A068YAE8_ECHMU	tr|A0A068YAE8|A0A068YAE8_ECHMU	2	2	2	tr|A0A068YAE8|A0A068YAE8_ECHMU Dynein light chain OS=Echinococcus multilocularis OX=6211 GN=EmuJ_000946700 PE=3 SV=1	1	2	2	2	1	1	0	2	0	2	1	2	2	1	2	2	1	1	0	2	0	2	1	2	2	1	2	2	1	1	0	2	0	2	1	2	2	1	2	2	14.6	14.6	14.6	10.303
tr|U6J4Q2|U6J4Q2_ECHGR;tr|A0A068YH99|A0A068YH99_ECHMU	tr|U6J4Q2|U6J4Q2_ECHGR;tr|A0A068YH99|A0A068YH99_ECHMU	2;2	1;1	1;1	tr|U6J4Q2|U6J4Q2_ECHGR Dynein light chain OS=Echinococcus granulosus OX=6210 GN=EGR_09465 PE=3 SV=1;tr|A0A068YH99|A0A068YH99_ECHMU Dynein light chain OS=Echinococcus multilocularis OX=6211 GN=EmuJ_000940500 PE=3 SV=1	2	2	1	1	1	0	0	0	1	1	2	2	2	1	2	1	1	0	0	0	1	1	1	1	1	1	1	1	1	0	0	0	1	1	1	1	1	1	1	1	25.8	16.9	16.9	10.311
tr|A0A0R3SYZ4|A0A0R3SYZ4_HYMDI;tr|U6JHL4|U6JHL4_ECHGR;tr|A0A087VXN4|A0A087VXN4_ECHMU	tr|A0A0R3SYZ4|A0A0R3SYZ4_HYMDI;tr|U6JHL4|U6JHL4_ECHGR;tr|A0A087VXN4|A0A087VXN4_ECHMU	2;1;1	2;1;1	2;1;1	tr|A0A0R3SYZ4|A0A0R3SYZ4_HYMDI Dynein light chain OS=Hymenolepis diminuta OX=6216 GN=HDID_LOCUS10987 PE=3 SV=1;tr|U6JHL4|U6JHL4_ECHGR Dynein light chain OS=Echinococcus granulosus OX=6210 GN=EGR_05429 PE=3 SV=1;tr|A0A087VXN4|A0A087VXN4_ECHMU Dynein light c	3	2	2	2	0	0	0	2	1	1	2	2	0	1	0	1	0	0	0	2	1	1	2	2	0	1	0	1	0	0	0	2	1	1	2	2	0	1	0	1	47.2	47.2	47.2	10.346
tr|A0A0R3SD17|A0A0R3SD17_HYMDI	tr|A0A0R3SD17|A0A0R3SD17_HYMDI	1	1	1	tr|A0A0R3SD17|A0A0R3SD17_HYMDI Dynein light chain OS=Hymenolepis diminuta OX=6216 GN=HDID_LOCUS2537 PE=3 SV=1	1	1	1	1	0	0	0	0	1	1	1	1	0	1	1	0	0	0	0	0	1	1	1	1	0	1	1	0	0	0	0	0	1	1	1	1	0	1	1	0	24.2	24.2	24.2	10.491
tr|U6IY96|U6IY96_ECHGR;tr|A0A068YHN2|A0A068YHN2_ECHMU	tr|U6IY96|U6IY96_ECHGR;tr|A0A068YHN2|A0A068YHN2_ECHMU	1;1	1;1	1;1	tr|U6IY96|U6IY96_ECHGR Dynein light chain OS=Echinococcus granulosus OX=6210 GN=EGR_09473 PE=3 SV=1;tr|A0A068YHN2|A0A068YHN2_ECHMU Dynein light chain OS=Echinococcus multilocularis OX=6211 GN=EmuJ_000941100 PE=3 SV=1	2	1	1	1	0	0	0	0	1	1	1	1	1	1	0	1	0	0	0	0	1	1	1	1	1	1	0	1	0	0	0	0	1	1	1	1	1	1	0	1	12	12	12	10.518
tr|A0A0R3WBE5|A0A0R3WBE5_TAEAS	tr|A0A0R3WBE5|A0A0R3WBE5_TAEAS	1	1	1	tr|A0A0R3WBE5|A0A0R3WBE5_TAEAS Dynein light chain OS=Taenia asiatica OX=60517 GN=TASK_LOCUS7959 PE=3 SV=1	1	1	1	1	0	1	1	1	1	1	1	1	1	0	1	1	0	1	1	1	1	1	1	1	1	0	1	1	0	1	1	1	1	1	1	1	1	0	1	1	12	12	12	10.572
tr|A0A564YX75|A0A564YX75_HYMDI;tr|Q86M40|Q86M40_ECHMU;tr|A0A564ZCZ9|A0A564ZCZ9_HYMDI;tr|A0A564YXI8|A0A564YXI8_HYMDI	tr|A0A564YX75|A0A564YX75_HYMDI;tr|Q86M40|Q86M40_ECHMU;tr|A0A564ZCZ9|A0A564ZCZ9_HYMDI	3;2;2;1	1;0;0;1	1;0;0;1	tr|A0A564YX75|A0A564YX75_HYMDI Dynein light chain OS=Hymenolepis diminuta OX=6216 GN=WMSIL1_LOCUS10425 PE=3 SV=1;tr|Q86M40|Q86M40_ECHMU Dynein light chain OS=Echinococcus multilocularis OX=6211 GN=EmDLC PE=2 SV=1;tr|A0A564ZCZ9|A0A564ZCZ9_HYMDI Dynein light	4	3	1	1	3	2	2	3	1	3	3	3	3	3	3	3	1	1	1	1	1	1	1	1	1	1	1	1	1	1	1	1	1	1	1	1	1	1	1	1	26.1	12	12	10.622
tr|A0A0R3WB24|A0A0R3WB24_TAEAS;tr|A0A0R3SJU2|A0A0R3SJU2_HYMDI	tr|A0A0R3WB24|A0A0R3WB24_TAEAS;tr|A0A0R3SJU2|A0A0R3SJU2_HYMDI	1;1	1;1	1;1	tr|A0A0R3WB24|A0A0R3WB24_TAEAS Ubiquitin-related modifier 1 homolog OS=Taenia asiatica OX=60517 GN=TASK_LOCUS7803 PE=3 SV=1;tr|A0A0R3SJU2|A0A0R3SJU2_HYMDI Ubiquitin-related modifier 1 homolog OS=Hymenolepis diminuta OX=6216 GN=HDID_LOCUS5205 PE=3 SV=1	2	1	1	1	0	0	0	0	1	1	1	1	0	1	1	1	0	0	0	0	1	1	1	1	0	1	1	1	0	0	0	0	1	1	1	1	0	1	1	1	10.5	10.5	10.5	10.734
tr|A0A0R3SNC8|A0A0R3SNC8_HYMDI	tr|A0A0R3SNC8|A0A0R3SNC8_HYMDI	3	1	1	tr|A0A0R3SNC8|A0A0R3SNC8_HYMDI Dynein light chain OS=Hymenolepis diminuta OX=6216 GN=HDID_LOCUS6442 PE=3 SV=1	1	3	1	1	2	1	2	3	1	3	3	3	3	3	3	3	0	0	1	1	1	1	1	1	1	1	1	1	0	0	1	1	1	1	1	1	1	1	1	1	25.5	11.7	11.7	10.784
tr|A0A564YZB3|A0A564YZB3_HYMDI;tr|A0A068YJ98|A0A068YJ98_ECHMU;tr|A0A068WK20|A0A068WK20_ECHGR;tr|A0A0R3VWC8|A0A0R3VWC8_TAEAS;tr|W6U538|W6U538_ECHGR	tr|A0A564YZB3|A0A564YZB3_HYMDI;tr|A0A068YJ98|A0A068YJ98_ECHMU;tr|A0A068WK20|A0A068WK20_ECHGR;tr|A0A0R3VWC8|A0A0R3VWC8_TAEAS;tr|W6U538|W6U538_ECHGR	4;3;3;2;2	4;3;3;2;2	4;3;3;2;2	tr|A0A564YZB3|A0A564YZB3_HYMDI Dynein light chain roadblock OS=Hymenolepis diminuta OX=6216 GN=WMSIL1_LOCUS10879 PE=3 SV=1;tr|A0A068YJ98|A0A068YJ98_ECHMU Dynein light chain roadblock OS=Echinococcus multilocularis OX=6211 GN=EmuJ_001111200 PE=3 SV=1;tr|A0A	5	4	4	4	2	1	3	2	1	1	1	1	2	1	1	2	2	1	3	2	1	1	1	1	2	1	1	2	2	1	3	2	1	1	1	1	2	1	1	2	43.3	43.3	43.3	11.004
tr|A0A564Y6Z1|A0A564Y6Z1_HYMDI;tr|A0A0R3SUB8|A0A0R3SUB8_HYMDI	tr|A0A564Y6Z1|A0A564Y6Z1_HYMDI;tr|A0A0R3SUB8|A0A0R3SUB8_HYMDI	3;3	3;3	3;3	tr|A0A564Y6Z1|A0A564Y6Z1_HYMDI Uncharacterized protein OS=Hymenolepis diminuta OX=6216 GN=WMSIL1_LOCUS3654 PE=4 SV=1;tr|A0A0R3SUB8|A0A0R3SUB8_HYMDI Uncharacterized protein OS=Hymenolepis diminuta OX=6216 GN=HDID_LOCUS9081 PE=4 SV=1	2	3	3	3	1	0	0	1	2	2	2	2	3	3	2	2	1	0	0	1	2	2	2	2	3	3	2	2	1	0	0	1	2	2	2	2	3	3	2	2	18.9	18.9	18.9	11.058
tr|A0A0R3SKU6|A0A0R3SKU6_HYMDI	tr|A0A0R3SKU6|A0A0R3SKU6_HYMDI	1	1	1	tr|A0A0R3SKU6|A0A0R3SKU6_HYMDI Uncharacterized protein OS=Hymenolepis diminuta OX=6216 GN=HDID_LOCUS5560 PE=3 SV=1	1	1	1	1	0	0	0	0	0	1	0	0	1	1	1	1	0	0	0	0	0	1	0	0	1	1	1	1	0	0	0	0	0	1	0	0	1	1	1	1	11.8	11.8	11.8	11.237
tr|A0A0R3SKG4|A0A0R3SKG4_HYMDI	tr|A0A0R3SKG4|A0A0R3SKG4_HYMDI	1	1	1	tr|A0A0R3SKG4|A0A0R3SKG4_HYMDI Dynein light chain OS=Hymenolepis diminuta OX=6216 GN=HDID_LOCUS5427 PE=3 SV=1	1	1	1	1	0	0	0	0	1	1	1	1	1	1	0	1	0	0	0	0	1	1	1	1	1	1	0	1	0	0	0	0	1	1	1	1	1	1	0	1	15.5	15.5	15.5	11.295
tr|W6V3D8|W6V3D8_ECHGR;sp|O17486|THIO_ECHGR;tr|A0A068Y8F2|A0A068Y8F2_ECHMU;tr|A0A068WEW7|A0A068WEW7_ECHGR;tr|A0A158R767|A0A158R767_TAEAS	tr|W6V3D8|W6V3D8_ECHGR;sp|O17486|THIO_ECHGR;tr|A0A068Y8F2|A0A068Y8F2_ECHMU;tr|A0A068WEW7|A0A068WEW7_ECHGR;tr|A0A158R767|A0A158R767_TAEAS	1;1;1;1;1	1;1;1;1;1	1;1;1;1;1	tr|W6V3D8|W6V3D8_ECHGR Thioredoxin OS=Echinococcus granulosus OX=6210 GN=EGR_04568 PE=3 SV=1;sp|O17486|THIO_ECHGR Thioredoxin OS=Echinococcus granulosus OX=6210 GN=TRX PE=3 SV=2;tr|A0A068Y8F2|A0A068Y8F2_ECHMU Structural maintenance of chromosomes protein O	5	1	1	1	1	1	1	1	0	1	1	1	1	1	1	1	1	1	1	1	0	1	1	1	1	1	1	1	1	1	1	1	0	1	1	1	1	1	1	1	14	14	14	11.575
tr|U6J1J8|U6J1J8_ECHGR;tr|A0A068YCA9|A0A068YCA9_ECHMU;tr|A0A0R3SA91|A0A0R3SA91_HYMDI	tr|U6J1J8|U6J1J8_ECHGR;tr|A0A068YCA9|A0A068YCA9_ECHMU;tr|A0A0R3SA91|A0A0R3SA91_HYMDI	1;1;1	1;1;1	1;1;1	tr|U6J1J8|U6J1J8_ECHGR Dynein light chain 1, cytoplasmic OS=Echinococcus granulosus OX=6210 GN=EGR_00994 PE=4 SV=1;tr|A0A068YCA9|A0A068YCA9_ECHMU Dynein light chain type 1 2 OS=Echinococcus multilocularis OX=6211 GN=EmuJ_000991200 PE=4 SV=1;tr|A0A0R3SA91|A	3	1	1	1	1	1	1	1	1	1	1	1	1	1	1	1	1	1	1	1	1	1	1	1	1	1	1	1	1	1	1	1	1	1	1	1	1	1	1	1	13.1	13.1	13.1	11.598
tr|A0A0R3WBX3|A0A0R3WBX3_TAEAS	tr|A0A0R3WBX3|A0A0R3WBX3_TAEAS	1	1	1	tr|A0A0R3WBX3|A0A0R3WBX3_TAEAS SH2 domain-containing protein OS=Taenia asiatica OX=60517 GN=TASK_LOCUS8165 PE=4 SV=1	1	1	1	1	1	1	1	1	0	0	0	0	0	1	0	0	1	1	1	1	0	0	0	0	0	1	0	0	1	1	1	1	0	0	0	0	0	1	0	0	25.7	25.7	25.7	11.625
tr|A0A564Y0X4|A0A564Y0X4_HYMDI;tr|A0A158R9C8|A0A158R9C8_TAEAS;tr|W6UBZ2|W6UBZ2_ECHGR;tr|A0A068YHJ6|A0A068YHJ6_ECHMU;tr|A0A068WJB9|A0A068WJB9_ECHGR	tr|A0A564Y0X4|A0A564Y0X4_HYMDI;tr|A0A158R9C8|A0A158R9C8_TAEAS	3;2;1;1;1	3;2;1;1;1	3;2;1;1;1	tr|A0A564Y0X4|A0A564Y0X4_HYMDI U6 snRNA-associated Sm-like protein LSm8 OS=Hymenolepis diminuta OX=6216 GN=LSM8 PE=3 SV=1;tr|A0A158R9C8|A0A158R9C8_TAEAS U6 snRNA-associated Sm-like protein LSm8 OS=Taenia asiatica OX=60517 GN=LSM8 PE=3 SV=1	5	3	3	3	1	0	0	2	1	1	2	1	2	3	3	2	1	0	0	2	1	1	2	1	2	3	3	2	1	0	0	2	1	1	2	1	2	3	3	2	37.8	37.8	37.8	12.247
tr|A0A0R3VZK1|A0A0R3VZK1_TAEAS	tr|A0A0R3VZK1|A0A0R3VZK1_TAEAS	1	1	1	tr|A0A0R3VZK1|A0A0R3VZK1_TAEAS Pept_C1 domain-containing protein OS=Taenia asiatica OX=60517 PE=3 SV=1	1	1	1	1	0	0	1	0	1	0	1	1	1	1	1	0	0	0	1	0	1	0	1	1	1	1	1	0	0	0	1	0	1	0	1	1	1	1	1	0	12.3	12.3	12.3	12.835
tr|A0A0R3SGD2|A0A0R3SGD2_HYMDI	tr|A0A0R3SGD2|A0A0R3SGD2_HYMDI	2	2	2	tr|A0A0R3SGD2|A0A0R3SGD2_HYMDI Tubulin-specific chaperone A OS=Hymenolepis diminuta OX=6216 GN=HDID_LOCUS3952 PE=3 SV=1	1	2	2	2	1	1	1	1	2	2	2	2	2	2	0	2	1	1	1	1	2	2	2	2	2	2	0	2	1	1	1	1	2	2	2	2	2	2	0	2	8.8	8.8	8.8	13.045
tr|A0A0R3VZN2|A0A0R3VZN2_TAEAS	tr|A0A0R3VZN2|A0A0R3VZN2_TAEAS	3	3	2	tr|A0A0R3VZN2|A0A0R3VZN2_TAEAS SHSP domain-containing protein OS=Taenia asiatica OX=60517 PE=3 SV=1	1	3	3	2	2	1	1	2	3	3	3	3	2	3	3	2	2	1	1	2	3	3	3	3	2	3	3	2	1	1	1	1	2	2	2	2	2	2	2	2	13.6	13.6	13.6	13.104
tr|A0A0R3SQT8|A0A0R3SQT8_HYMDI	tr|A0A0R3SQT8|A0A0R3SQT8_HYMDI	2	2	2	tr|A0A0R3SQT8|A0A0R3SQT8_HYMDI Uncharacterized protein OS=Hymenolepis diminuta OX=6216 GN=HDID_LOCUS7467 PE=4 SV=1	1	2	2	2	0	0	1	1	1	1	1	2	0	1	1	0	0	0	1	1	1	1	1	2	0	1	1	0	0	0	1	1	1	1	1	2	0	1	1	0	11.2	11.2	11.2	13.247
tr|U6JII8|U6JII8_ECHGR;tr|A0A0R3W7B0|A0A0R3W7B0_TAEAS;tr|A0A087VWR0|A0A087VWR0_ECHMU;tr|A0A0R3SXX0|A0A0R3SXX0_HYMDI	tr|U6JII8|U6JII8_ECHGR;tr|A0A0R3W7B0|A0A0R3W7B0_TAEAS;tr|A0A087VWR0|A0A087VWR0_ECHMU	3;3;3;1	3;3;3;1	3;3;3;1	tr|U6JII8|U6JII8_ECHGR Transcription elongation factor B polypeptide OS=Echinococcus granulosus OX=6210 GN=EGR_10345 PE=3 SV=1;tr|A0A0R3W7B0|A0A0R3W7B0_TAEAS Skp1_POZ domain-containing protein OS=Taenia asiatica OX=60517 GN=TASK_LOCUS6152 PE=3 SV=1;tr|A0A0	4	3	3	3	0	1	0	1	3	2	2	3	1	2	2	2	0	1	0	1	3	2	2	3	1	2	2	2	0	1	0	1	3	2	2	3	1	2	2	2	26.1	26.1	26.1	13.26
tr|A0A0R3SBJ4|A0A0R3SBJ4_HYMDI	tr|A0A0R3SBJ4|A0A0R3SBJ4_HYMDI	2	2	2	tr|A0A0R3SBJ4|A0A0R3SBJ4_HYMDI Uncharacterized protein OS=Hymenolepis diminuta OX=6216 GN=HDID_LOCUS1850 PE=4 SV=1	1	2	2	2	1	1	2	2	1	1	1	1	2	2	2	2	1	1	2	2	1	1	1	1	2	2	2	2	1	1	2	2	1	1	1	1	2	2	2	2	20	20	20	13.311
tr|A0A0R3SSB0|A0A0R3SSB0_HYMDI;tr|W6U828|W6U828_ECHGR;tr|A0A0R3WDG7|A0A0R3WDG7_TAEAS;tr|A0A068YAD8|A0A068YAD8_ECHMU;tr|A0A068WFG7|A0A068WFG7_ECHGR	tr|A0A0R3SSB0|A0A0R3SSB0_HYMDI	4;1;1;1;1	4;1;1;1;1	4;1;1;1;1	tr|A0A0R3SSB0|A0A0R3SSB0_HYMDI Thioredoxin domain-containing protein OS=Hymenolepis diminuta OX=6216 GN=HDID_LOCUS8160 PE=4 SV=1	5	4	4	4	3	2	2	3	3	4	4	4	2	2	2	3	3	2	2	3	3	4	4	4	2	2	2	3	3	2	2	3	3	4	4	4	2	2	2	3	26.7	26.7	26.7	13.427
tr|A0A564Y6G9|A0A564Y6G9_HYMDI	tr|A0A564Y6G9|A0A564Y6G9_HYMDI	1	1	1	tr|A0A564Y6G9|A0A564Y6G9_HYMDI CSP domain-containing protein OS=Hymenolepis diminuta OX=6216 GN=WMSIL1_LOCUS3482 PE=4 SV=1	1	1	1	1	0	0	0	0	0	1	1	1	1	1	1	0	0	0	0	0	0	1	1	1	1	1	1	0	0	0	0	0	0	1	1	1	1	1	1	0	21	21	21	13.543
tr|Q9GP37|Q9GP37_ECHMU;tr|A0A0R3VTW9|A0A0R3VTW9_TAEAS;tr|A0A068WCZ1|A0A068WCZ1_ECHGR;tr|W6U9R8|W6U9R8_ECHGR	tr|Q9GP37|Q9GP37_ECHMU;tr|A0A0R3VTW9|A0A0R3VTW9_TAEAS;tr|A0A068WCZ1|A0A068WCZ1_ECHGR;tr|W6U9R8|W6U9R8_ECHGR	1;1;1;1	1;1;1;1	1;1;1;1	tr|Q9GP37|Q9GP37_ECHMU Ribonucloprotein OS=Echinococcus multilocularis OX=6211 GN=hmg2 PE=2 SV=1;tr|A0A0R3VTW9|A0A0R3VTW9_TAEAS Ribonucloprotein OS=Taenia asiatica OX=60517 GN=TASK_LOCUS718 PE=3 SV=1;tr|A0A068WCZ1|A0A068WCZ1_ECHGR Ribonucloprotein OS=Echin	4	1	1	1	1	1	0	1	0	1	1	1	1	1	1	1	1	1	0	1	0	1	1	1	1	1	1	1	1	1	0	1	0	1	1	1	1	1	1	1	17.3	17.3	17.3	13.697
tr|A0A0R3S8M8|A0A0R3S8M8_HYMDI	tr|A0A0R3S8M8|A0A0R3S8M8_HYMDI	1	1	1	tr|A0A0R3S8M8|A0A0R3S8M8_HYMDI Ribonucloprotein OS=Hymenolepis diminuta OX=6216 GN=HDID_LOCUS520 PE=3 SV=1	1	1	1	1	0	1	0	1	1	1	1	1	1	1	0	1	0	1	0	1	1	1	1	1	1	1	0	1	0	1	0	1	1	1	1	1	1	1	0	1	14.2	14.2	14.2	13.708
tr|W6UGZ8|W6UGZ8_ECHGR	tr|W6UGZ8|W6UGZ8_ECHGR	1	1	1	tr|W6UGZ8|W6UGZ8_ECHGR Prefoldin subunit OS=Echinococcus granulosus OX=6210 GN=EGR_04839 PE=4 SV=1	1	1	1	1	0	0	0	1	0	0	1	1	1	0	1	1	0	0	0	1	0	0	1	1	1	0	1	1	0	0	0	1	0	0	1	1	1	0	1	1	8.1	8.1	8.1	13.78
tr|U6J5G2|U6J5G2_ECHGR;tr|A0A0R3VTT6|A0A0R3VTT6_TAEAS;tr|A0A068Y560|A0A068Y560_ECHMU	tr|U6J5G2|U6J5G2_ECHGR;tr|A0A0R3VTT6|A0A0R3VTT6_TAEAS;tr|A0A068Y560|A0A068Y560_ECHMU	2;2;2	2;2;2	2;2;2	tr|U6J5G2|U6J5G2_ECHGR V-type proton ATPase subunit G OS=Echinococcus granulosus OX=6210 GN=EGR_02538 PE=3 SV=1;tr|A0A0R3VTT6|A0A0R3VTT6_TAEAS V-type proton ATPase subunit G OS=Taenia asiatica OX=60517 GN=TASK_LOCUS675 PE=3 SV=1;tr|A0A068Y560|A0A068Y560_EC	3	2	2	2	0	0	0	2	1	1	0	2	2	2	1	2	0	0	0	2	1	1	0	2	2	2	1	2	0	0	0	2	1	1	0	2	2	2	1	2	10.7	10.7	10.7	13.968
tr|A0A564YZD8|A0A564YZD8_HYMDI	tr|A0A564YZD8|A0A564YZD8_HYMDI	1	1	1	tr|A0A564YZD8|A0A564YZD8_HYMDI Histone domain-containing protein OS=Hymenolepis diminuta OX=6216 GN=WMSIL1_LOCUS11070 PE=3 SV=1	1	1	1	1	0	0	0	1	1	1	1	1	0	0	1	0	0	0	0	1	1	1	1	1	0	0	1	0	0	0	0	1	1	1	1	1	0	0	1	0	11.9	11.9	11.9	14.253
tr|A0A0R3VXU6|A0A0R3VXU6_TAEAS	tr|A0A0R3VXU6|A0A0R3VXU6_TAEAS	1	1	1	tr|A0A0R3VXU6|A0A0R3VXU6_TAEAS GalKase_gal_bdg domain-containing protein OS=Taenia asiatica OX=60517 GN=TASK_LOCUS2241 PE=4 SV=1	1	1	1	1	0	0	0	0	1	1	1	1	0	1	0	0	0	0	0	0	1	1	1	1	0	1	0	0	0	0	0	0	1	1	1	1	0	1	0	0	9	9	9	14.502
tr|A0A564YSY9|A0A564YSY9_HYMDI;tr|A0A068WMN4|A0A068WMN4_ECHGR;tr|A0A158R8T6|A0A158R8T6_TAEAS;tr|A0A068Y4L6|A0A068Y4L6_ECHMU;tr|W6UCU3|W6UCU3_ECHGR	tr|A0A564YSY9|A0A564YSY9_HYMDI;tr|A0A068WMN4|A0A068WMN4_ECHGR;tr|A0A158R8T6|A0A158R8T6_TAEAS;tr|A0A068Y4L6|A0A068Y4L6_ECHMU;tr|W6UCU3|W6UCU3_ECHGR	1;1;1;1;1	1;1;1;1;1	1;1;1;1;1	tr|A0A564YSY9|A0A564YSY9_HYMDI PA28_beta domain-containing protein OS=Hymenolepis diminuta OX=6216 GN=WMSIL1_LOCUS8413 PE=4 SV=1;tr|A0A068WMN4|A0A068WMN4_ECHGR Proteasome activator pa28 REG alpha beta subunit OS=Echinococcus granulosus OX=6210 GN=EgrG_0005	5	1	1	1	1	1	1	1	1	1	1	1	1	1	1	0	1	1	1	1	1	1	1	1	1	1	1	0	1	1	1	1	1	1	1	1	1	1	1	0	8.8	8.8	8.8	14.706
tr|W6UT35|W6UT35_ECHGR;tr|A0A068YC61|A0A068YC61_ECHMU;tr|A0A068WEG1|A0A068WEG1_ECHGR	tr|W6UT35|W6UT35_ECHGR;tr|A0A068YC61|A0A068YC61_ECHMU;tr|A0A068WEG1|A0A068WEG1_ECHGR	1;1;1	1;1;1	1;1;1	tr|W6UT35|W6UT35_ECHGR Endothelial differentiation-related factor OS=Echinococcus granulosus OX=6210 GN=EGR_01489 PE=4 SV=1;tr|A0A068YC61|A0A068YC61_ECHMU Endothelial differentiation factor OS=Echinococcus multilocularis OX=6211 GN=EmuJ_000845500 PE=4 SV=1	3	1	1	1	1	0	0	0	1	1	1	1	1	1	1	1	1	0	0	0	1	1	1	1	1	1	1	1	1	0	0	0	1	1	1	1	1	1	1	1	7.5	7.5	7.5	14.759
tr|A0A0R3VVK8|A0A0R3VVK8_TAEAS;tr|A0A068WX42|A0A068WX42_ECHGR;tr|A0A087VZB8|A0A087VZB8_ECHMU	tr|A0A0R3VVK8|A0A0R3VVK8_TAEAS;tr|A0A068WX42|A0A068WX42_ECHGR;tr|A0A087VZB8|A0A087VZB8_ECHMU	1;1;1	1;1;1	1;1;1	tr|A0A0R3VVK8|A0A0R3VVK8_TAEAS Uncharacterized protein OS=Taenia asiatica OX=60517 GN=TASK_LOCUS1427 PE=4 SV=1;tr|A0A068WX42|A0A068WX42_ECHGR DNA-directed RNA polymerase OS=Echinococcus granulosus OX=6210 GN=EgrG_000150100 PE=3 SV=1;tr|A0A087VZB8|A0A087VZB	3	1	1	1	0	0	0	0	1	0	0	0	0	0	0	0	0	0	0	0	1	0	0	0	0	0	0	0	0	0	0	0	1	0	0	0	0	0	0	0	9.3	9.3	9.3	14.839
tr|U6JKN1|U6JKN1_ECHGR;tr|A0A087VZC5|A0A087VZC5_ECHMU	tr|U6JKN1|U6JKN1_ECHGR;tr|A0A087VZC5|A0A087VZC5_ECHMU	2;2	2;2	2;2	tr|U6JKN1|U6JKN1_ECHGR Prefoldin subunit 6 OS=Echinococcus granulosus OX=6210 GN=EGR_09412 PE=4 SV=1;tr|A0A087VZC5|A0A087VZC5_ECHMU Prefoldin subunit 6 OS=Echinococcus multilocularis OX=6211 GN=EmuJ_000132500 PE=4 SV=1	2	2	2	2	2	1	2	2	1	0	1	1	2	2	2	2	2	1	2	2	1	0	1	1	2	2	2	2	2	1	2	2	1	0	1	1	2	2	2	2	15.2	15.2	15.2	14.841
tr|A0A564XXM5|A0A564XXM5_HYMDI;tr|A0A0R3SS83|A0A0R3SS83_HYMDI	tr|A0A564XXM5|A0A564XXM5_HYMDI;tr|A0A0R3SS83|A0A0R3SS83_HYMDI	3;3	3;3	3;3	tr|A0A564XXM5|A0A564XXM5_HYMDI Transgelin OS=Hymenolepis diminuta OX=6216 GN=WMSIL1_LOCUS778 PE=3 SV=1;tr|A0A0R3SS83|A0A0R3SS83_HYMDI Transgelin OS=Hymenolepis diminuta OX=6216 GN=HDID_LOCUS8126 PE=3 SV=1	2	3	3	3	0	0	0	2	1	2	1	2	1	3	3	1	0	0	0	2	1	2	1	2	1	3	3	1	0	0	0	2	1	2	1	2	1	3	3	1	20	20	20	14.874
tr|A0A0R3W6H1|A0A0R3W6H1_TAEAS;tr|A0A564YUM6|A0A564YUM6_HYMDI	tr|A0A0R3W6H1|A0A0R3W6H1_TAEAS;tr|A0A564YUM6|A0A564YUM6_HYMDI	1;1	1;1	1;1	tr|A0A0R3W6H1|A0A0R3W6H1_TAEAS Uncharacterized protein OS=Taenia asiatica OX=60517 GN=TASK_LOCUS5796 PE=4 SV=1;tr|A0A564YUM6|A0A564YUM6_HYMDI Uncharacterized protein OS=Hymenolepis diminuta OX=6216 GN=WMSIL1_LOCUS9772 PE=4 SV=1	2	1	1	1	0	0	0	0	0	0	0	0	1	1	1	1	0	0	0	0	0	0	0	0	1	1	1	1	0	0	0	0	0	0	0	0	1	1	1	1	10.4	10.4	10.4	15.014
tr|A0A564YVZ6|A0A564YVZ6_HYMDI;tr|A0A564YVN5|A0A564YVN5_HYMDI;tr|A0A564YU22|A0A564YU22_HYMDI;tr|A0A564YU06|A0A564YU06_HYMDI;tr|A0A564YU14|A0A564YU14_HYMDI;tr|A0A564YGC4|A0A564YGC4_HYMDI;tr|A0A564YVQ4|A0A564YVQ4_HYMDI;tr|A0A564YW04|A0A564YW04_HYMDI	tr|A0A564YVZ6|A0A564YVZ6_HYMDI;tr|A0A564YVN5|A0A564YVN5_HYMDI;tr|A0A564YU22|A0A564YU22_HYMDI;tr|A0A564YU06|A0A564YU06_HYMDI;tr|A0A564YU14|A0A564YU14_HYMDI	3;3;3;3;3;1;1;1	3;3;3;3;3;1;1;1	3;3;3;3;3;1;1;1	tr|A0A564YVZ6|A0A564YVZ6_HYMDI GST N-terminal domain-containing protein OS=Hymenolepis diminuta OX=6216 GN=WMSIL1_LOCUS9637 PE=4 SV=1;tr|A0A564YVN5|A0A564YVN5_HYMDI Uncharacterized protein (Fragment) OS=Hymenolepis diminuta OX=6216 GN=WMSIL1_LOCUS9607 PE=4	8	3	3	3	2	3	2	3	3	3	3	2	3	3	3	3	2	3	2	3	3	3	3	2	3	3	3	3	2	3	2	3	3	3	3	2	3	3	3	3	25.2	25.2	25.2	15.158
tr|C4PKZ0|C4PKZ0_ECHGR	tr|C4PKZ0|C4PKZ0_ECHGR	1	1	1	tr|C4PKZ0|C4PKZ0_ECHGR Tubulin beta chain (Fragment) OS=Echinococcus granulosus OX=6210 PE=3 SV=1	1	1	1	1	1	0	1	1	1	0	1	1	0	1	1	1	1	0	1	1	1	0	1	1	0	1	1	1	1	0	1	1	1	0	1	1	0	1	1	1	7.4	7.4	7.4	15.331
tr|A0A564YTC4|A0A564YTC4_HYMDI	tr|A0A564YTC4|A0A564YTC4_HYMDI	1	1	1	tr|A0A564YTC4|A0A564YTC4_HYMDI Uncharacterized protein OS=Hymenolepis diminuta OX=6216 GN=WMSIL1_LOCUS9300 PE=4 SV=1	1	1	1	1	0	1	1	1	1	1	1	1	0	1	0	1	0	1	1	1	1	1	1	1	0	1	0	1	0	1	1	1	1	1	1	1	0	1	0	1	16.4	16.4	16.4	15.422
tr|A0A0R3S8N2|A0A0R3S8N2_HYMDI	tr|A0A0R3S8N2|A0A0R3S8N2_HYMDI	1	1	1	tr|A0A0R3S8N2|A0A0R3S8N2_HYMDI ADF-H domain-containing protein OS=Hymenolepis diminuta OX=6216 GN=HDID_LOCUS524 PE=3 SV=1	1	1	1	1	0	0	0	1	1	1	0	1	1	1	1	1	0	0	0	1	1	1	0	1	1	1	1	1	0	0	0	1	1	1	0	1	1	1	1	1	8.2	8.2	8.2	15.459
tr|A0A564YWE3|A0A564YWE3_HYMDI;tr|A0A158R9J8|A0A158R9J8_TAEAS;tr|B9W5G7|B9W5G7_ECHMU;tr|A0A068WWN6|A0A068WWN6_ECHGR;tr|A0A068YBW9|A0A068YBW9_ECHMU	tr|A0A564YWE3|A0A564YWE3_HYMDI;tr|A0A158R9J8|A0A158R9J8_TAEAS;tr|B9W5G7|B9W5G7_ECHMU;tr|A0A068WWN6|A0A068WWN6_ECHGR;tr|A0A068YBW9|A0A068YBW9_ECHMU	2;1;1;1;1	2;1;1;1;1	2;1;1;1;1	tr|A0A564YWE3|A0A564YWE3_HYMDI YjeF N-terminal domain-containing protein OS=Hymenolepis diminuta OX=6216 GN=WMSIL1_LOCUS10430 PE=4 SV=1;tr|A0A158R9J8|A0A158R9J8_TAEAS NAD(P)H-hydrate epimerase OS=Taenia asiatica OX=60517 GN=TASK_LOCUS7381 PE=3 SV=1;tr|B9W5	5	2	2	2	2	2	2	2	2	2	2	2	2	2	2	2	2	2	2	2	2	2	2	2	2	2	2	2	2	2	2	2	2	2	2	2	2	2	2	2	22.5	22.5	22.5	15.608
tr|A0A068YEN7|A0A068YEN7_ECHMU;tr|A0A068WSV4|A0A068WSV4_ECHGR;tr|W6UK15|W6UK15_ECHGR;tr|A0A0R3VYR3|A0A0R3VYR3_TAEAS	tr|A0A068YEN7|A0A068YEN7_ECHMU;tr|A0A068WSV4|A0A068WSV4_ECHGR;tr|W6UK15|W6UK15_ECHGR;tr|A0A0R3VYR3|A0A0R3VYR3_TAEAS	2;2;1;1	2;2;1;1	2;2;1;1	tr|A0A068YEN7|A0A068YEN7_ECHMU Elongin b OS=Echinococcus multilocularis OX=6211 GN=EmuJ_001098900 PE=4 SV=1;tr|A0A068WSV4|A0A068WSV4_ECHGR Elongin b OS=Echinococcus granulosus OX=6210 GN=EgrG_001098900 PE=4 SV=1;tr|W6UK15|W6UK15_ECHGR Transcription elongat	4	2	2	2	0	1	1	1	2	2	1	1	2	2	2	1	0	1	1	1	2	2	1	1	2	2	2	1	0	1	1	1	2	2	1	1	2	2	2	1	13.9	13.9	13.9	15.706
tr|A0A0R3W265|A0A0R3W265_TAEAS;tr|U6JHZ1|U6JHZ1_ECHGR;tr|A0A087W091|A0A087W091_ECHMU	tr|A0A0R3W265|A0A0R3W265_TAEAS;tr|U6JHZ1|U6JHZ1_ECHGR;tr|A0A087W091|A0A087W091_ECHMU	2;2;2	2;2;2	2;2;2	tr|A0A0R3W265|A0A0R3W265_TAEAS Transcription factor BTF3 OS=Taenia asiatica OX=60517 GN=TASK_LOCUS3881 PE=3 SV=1;tr|U6JHZ1|U6JHZ1_ECHGR Transcription factor BTF3 OS=Echinococcus granulosus OX=6210 GN=EGR_10149 PE=3 SV=1;tr|A0A087W091|A0A087W091_ECHMU Trans	3	2	2	2	2	1	2	2	1	2	2	0	2	2	1	2	2	1	2	2	1	2	2	0	2	2	1	2	2	1	2	2	1	2	2	0	2	2	1	2	24.5	24.5	24.5	15.797
tr|A0A0R3WH48|A0A0R3WH48_TAEAS;tr|A0A087W2F4|A0A087W2F4_ECHMU;tr|A0A068WVG9|A0A068WVG9_ECHGR;tr|W6UAD5|W6UAD5_ECHGR	tr|A0A0R3WH48|A0A0R3WH48_TAEAS;tr|A0A087W2F4|A0A087W2F4_ECHMU;tr|A0A068WVG9|A0A068WVG9_ECHGR;tr|W6UAD5|W6UAD5_ECHGR	2;2;2;2	2;2;2;2	2;2;2;2	tr|A0A0R3WH48|A0A0R3WH48_TAEAS STI1 domain-containing protein OS=Taenia asiatica OX=60517 GN=TASK_LOCUS10192 PE=4 SV=1;tr|A0A087W2F4|A0A087W2F4_ECHMU Stress induced phosphoprotein 1 OS=Echinococcus multilocularis OX=6211 GN=EmuJ_000264900 PE=4 SV=1;tr|A0A0	4	2	2	2	2	1	1	0	1	0	1	0	1	2	0	1	2	1	1	0	1	0	1	0	1	2	0	1	2	1	1	0	1	0	1	0	1	2	0	1	21.7	21.7	21.7	15.832
tr|W6UNI4|W6UNI4_ECHGR;tr|A0A564Y209|A0A564Y209_HYMDI;tr|A0A0R3WDW6|A0A0R3WDW6_TAEAS;tr|U6JK58|U6JK58_ECHGR;tr|A0A068Y2G2|A0A068Y2G2_ECHMU;tr|A0A564Y9B1|A0A564Y9B1_HYMDI;tr|A0A068Y2Q4|A0A068Y2Q4_ECHMU;tr|A0A068WEW6|A0A068WEW6_ECHGR	tr|W6UNI4|W6UNI4_ECHGR;tr|A0A564Y209|A0A564Y209_HYMDI;tr|A0A0R3WDW6|A0A0R3WDW6_TAEAS;tr|U6JK58|U6JK58_ECHGR;tr|A0A068Y2G2|A0A068Y2G2_ECHMU;tr|A0A564Y9B1|A0A564Y9B1_HYMDI;tr|A0A068Y2Q4|A0A068Y2Q4_ECHMU;tr|A0A068WEW6|A0A068WEW6_ECHGR	1;1;1;1;1;1;1;1	1;1;1;1;1;1;1;1	1;1;1;1;1;1;1;1	tr|W6UNI4|W6UNI4_ECHGR Ras-related protein Rab-37 OS=Echinococcus granulosus OX=6210 GN=EGR_01994 PE=4 SV=1;tr|A0A564Y209|A0A564Y209_HYMDI Uncharacterized protein (Fragment) OS=Hymenolepis diminuta OX=6216 GN=WMSIL1_LOCUS2258 PE=4 SV=1;tr|A0A0R3WDW6|A0A0R3	8	1	1	1	1	1	0	1	1	1	0	1	1	0	0	1	1	1	0	1	1	1	0	1	1	0	0	1	1	1	0	1	1	1	0	1	1	0	0	1	7.4	7.4	7.4	16.164
tr|A0A564YBE9|A0A564YBE9_HYMDI	tr|A0A564YBE9|A0A564YBE9_HYMDI	1	1	1	tr|A0A564YBE9|A0A564YBE9_HYMDI UBIQUITIN_CONJUGAT_2 domain-containing protein OS=Hymenolepis diminuta OX=6216 GN=WMSIL1_LOCUS4310 PE=4 SV=1	1	1	1	1	0	0	0	0	1	1	1	1	1	1	1	1	0	0	0	0	1	1	1	1	1	1	1	1	0	0	0	0	1	1	1	1	1	1	1	1	9.2	9.2	9.2	16.261
tr|A0A0R3SLX3|A0A0R3SLX3_HYMDI;tr|A0A068Y2L5|A0A068Y2L5_ECHMU;tr|A0A068WLT4|A0A068WLT4_ECHGR;tr|W6V988|W6V988_ECHGR	tr|A0A0R3SLX3|A0A0R3SLX3_HYMDI;tr|A0A068Y2L5|A0A068Y2L5_ECHMU;tr|A0A068WLT4|A0A068WLT4_ECHGR;tr|W6V988|W6V988_ECHGR	2;1;1;1	2;1;1;1	2;1;1;1	tr|A0A0R3SLX3|A0A0R3SLX3_HYMDI Superoxide dismutase [Cu-Zn] OS=Hymenolepis diminuta OX=6216 GN=HDID_LOCUS5936 PE=3 SV=1;tr|A0A068Y2L5|A0A068Y2L5_ECHMU Superoxide dismutase [Cu-Zn] OS=Echinococcus multilocularis OX=6211 PE=3 SV=1;tr|A0A068WLT4|A0A068WLT4_EC	4	2	2	2	2	2	2	2	2	2	2	2	2	2	2	2	2	2	2	2	2	2	2	2	2	2	2	2	2	2	2	2	2	2	2	2	2	2	2	2	14.2	14.2	14.2	16.283
tr|A0A0R3W7F2|A0A0R3W7F2_TAEAS;tr|A0A068YGW9|A0A068YGW9_ECHMU;tr|A0A068WYS9|A0A068WYS9_ECHGR;tr|W6UA89|W6UA89_ECHGR	tr|A0A0R3W7F2|A0A0R3W7F2_TAEAS;tr|A0A068YGW9|A0A068YGW9_ECHMU;tr|A0A068WYS9|A0A068WYS9_ECHGR;tr|W6UA89|W6UA89_ECHGR	1;1;1;1	1;1;1;1	1;1;1;1	tr|A0A0R3W7F2|A0A0R3W7F2_TAEAS Uncharacterized protein OS=Taenia asiatica OX=60517 GN=TASK_LOCUS6203 PE=4 SV=1;tr|A0A068YGW9|A0A068YGW9_ECHMU Peptide methionine sulfoxide reductase OS=Echinococcus multilocularis OX=6211 GN=EmuJ_000926700 PE=3 SV=1;tr|A0A06	4	1	1	1	1	0	0	1	0	0	0	1	0	0	0	0	1	0	0	1	0	0	0	1	0	0	0	0	1	0	0	1	0	0	0	1	0	0	0	0	12.4	12.4	12.4	16.33
tr|A0A0R3SSX2|A0A0R3SSX2_HYMDI	tr|A0A0R3SSX2|A0A0R3SSX2_HYMDI	2	2	2	tr|A0A0R3SSX2|A0A0R3SSX2_HYMDI Actin-related protein 2/3 complex subunit 5 OS=Hymenolepis diminuta OX=6216 GN=HDID_LOCUS8435 PE=3 SV=1	1	2	2	2	2	2	2	2	2	2	2	2	2	2	2	2	2	2	2	2	2	2	2	2	2	2	2	2	2	2	2	2	2	2	2	2	2	2	2	2	17	17	17	16.417
tr|A0A068WEH5|A0A068WEH5_ECHGR;tr|W6U4D3|W6U4D3_ECHGR;tr|A0A068YHX5|A0A068YHX5_ECHMU;tr|A0A0R3WC63|A0A0R3WC63_TAEAS;tr|A0A068WAV1|A0A068WAV1_ECHGR;tr|A0A068WAV4|A0A068WAV4_ECHGR	tr|A0A068WEH5|A0A068WEH5_ECHGR;tr|W6U4D3|W6U4D3_ECHGR;tr|A0A068YHX5|A0A068YHX5_ECHMU;tr|A0A0R3WC63|A0A0R3WC63_TAEAS;tr|A0A068WAV1|A0A068WAV1_ECHGR;tr|A0A068WAV4|A0A068WAV4_ECHGR	1;1;1;1;1;1	1;1;1;1;1;1	1;1;1;1;1;1	tr|A0A068WEH5|A0A068WEH5_ECHGR Tumor protein d52 OS=Echinococcus granulosus OX=6210 GN=EgrG_000949820.1 PE=4 SV=1;tr|W6U4D3|W6U4D3_ECHGR Uncharacterized protein OS=Echinococcus granulosus OX=6210 GN=EGR_09172 PE=4 SV=1;tr|A0A068YHX5|A0A068YHX5_ECHMU Tumor	6	1	1	1	0	0	0	0	1	1	1	1	1	1	1	1	0	0	0	0	1	1	1	1	1	1	1	1	0	0	0	0	1	1	1	1	1	1	1	1	9.6	9.6	9.6	16.464
tr|A0A087VYI0|A0A087VYI0_ECHMU;tr|A0A5C1ZXC4|A0A5C1ZXC4_ECHGR;tr|A0A0R3VXQ4|A0A0R3VXQ4_TAEAS;tr|A0A0R3SUP0|A0A0R3SUP0_HYMDI;tr|W6U4W7|W6U4W7_ECHGR;tr|A0A068X1X1|A0A068X1X1_ECHGR	tr|A0A087VYI0|A0A087VYI0_ECHMU;tr|A0A5C1ZXC4|A0A5C1ZXC4_ECHGR;tr|A0A0R3VXQ4|A0A0R3VXQ4_TAEAS;tr|A0A0R3SUP0|A0A0R3SUP0_HYMDI;tr|W6U4W7|W6U4W7_ECHGR;tr|A0A068X1X1|A0A068X1X1_ECHGR	3;3;3;3;3;2	3;3;3;3;3;2	3;3;3;3;3;2	tr|A0A087VYI0|A0A087VYI0_ECHMU Ubiquitin conjugating enzyme E2 D2 OS=Echinococcus multilocularis OX=6211 GN=EmuJ_000093700 PE=3 SV=1;tr|A0A5C1ZXC4|A0A5C1ZXC4_ECHGR Ubiquitin-conjugating enzyme D2 OS=Echinococcus granulosus OX=6210 PE=2 SV=1;tr|A0A0R3VXQ4|A	6	3	3	3	1	3	2	1	1	1	1	1	0	1	1	2	1	3	2	1	1	1	1	1	0	1	1	2	1	3	2	1	1	1	1	1	0	1	1	2	36.3	36.3	36.3	16.562
tr|A0A0R3WAW4|A0A0R3WAW4_TAEAS;tr|W6URJ0|W6URJ0_ECHGR;tr|A0A068Y7R5|A0A068Y7R5_ECHMU	tr|A0A0R3WAW4|A0A0R3WAW4_TAEAS;tr|W6URJ0|W6URJ0_ECHGR;tr|A0A068Y7R5|A0A068Y7R5_ECHMU	8;4;4	4;2;2	4;2;2	tr|A0A0R3WAW4|A0A0R3WAW4_TAEAS Uncharacterized protein OS=Taenia asiatica OX=60517 GN=TASK_LOCUS7726 PE=4 SV=1;tr|W6URJ0|W6URJ0_ECHGR Myosin-2 essential light chain OS=Echinococcus granulosus OX=6210 GN=EGR_09153 PE=4 SV=1;tr|A0A068Y7R5|A0A068Y7R5_ECHMU My	3	8	4	4	5	5	3	8	6	8	6	5	8	8	8	7	2	2	2	4	2	4	2	2	4	4	4	4	2	2	2	4	2	4	2	2	4	4	4	4	45.2	19.2	19.2	16.6
tr|A0A068Y6X1|A0A068Y6X1_ECHMU;tr|U6JAB5|U6JAB5_ECHGR	tr|A0A068Y6X1|A0A068Y6X1_ECHMU;tr|U6JAB5|U6JAB5_ECHGR	1;1	1;1	1;1	tr|A0A068Y6X1|A0A068Y6X1_ECHMU Actin-related protein 2/3 complex subunit 5 OS=Echinococcus multilocularis OX=6211 GN=EmuJ_000533700 PE=3 SV=1;tr|U6JAB5|U6JAB5_ECHGR Actin-related protein 2/3 complex subunit 5 OS=Echinococcus granulosus OX=6210 GN=EGR_07233	2	1	1	1	1	1	0	1	0	0	1	1	1	1	0	1	1	1	0	1	0	0	1	1	1	1	0	1	1	1	0	1	0	0	1	1	1	1	0	1	7.5	7.5	7.5	16.609
tr|A0A564YXM4|A0A564YXM4_HYMDI;tr|A0A068YIQ6|A0A068YIQ6_ECHMU;tr|A0A068WF16|A0A068WF16_ECHGR;tr|W6UN14|W6UN14_ECHGR;tr|A0A0R3WDZ3|A0A0R3WDZ3_TAEAS	tr|A0A564YXM4|A0A564YXM4_HYMDI;tr|A0A068YIQ6|A0A068YIQ6_ECHMU;tr|A0A068WF16|A0A068WF16_ECHGR;tr|W6UN14|W6UN14_ECHGR	3;2;2;2;1	3;2;2;2;1	3;2;2;2;1	tr|A0A564YXM4|A0A564YXM4_HYMDI Uncharacterized protein OS=Hymenolepis diminuta OX=6216 GN=WMSIL1_LOCUS10273 PE=4 SV=1;tr|A0A068YIQ6|A0A068YIQ6_ECHMU Expressed conserved protein OS=Echinococcus multilocularis OX=6211 GN=EmuJ_000975400 PE=4 SV=1;tr|A0A068WF1	5	3	3	3	1	1	0	1	3	2	3	3	3	3	2	3	1	1	0	1	3	2	3	3	3	3	2	3	1	1	0	1	3	2	3	3	3	3	2	3	28.2	28.2	28.2	16.783
tr|W6UH73|W6UH73_ECHGR;tr|A0A068WHV1|A0A068WHV1_ECHGR;tr|A0A068Y2N3|A0A068Y2N3_ECHMU	tr|W6UH73|W6UH73_ECHGR;tr|A0A068WHV1|A0A068WHV1_ECHGR;tr|A0A068Y2N3|A0A068Y2N3_ECHMU	2;2;2	2;2;2	2;2;2	tr|W6UH73|W6UH73_ECHGR Calcium-binding protein OS=Echinococcus granulosus OX=6210 GN=EGR_04778 PE=4 SV=1;tr|A0A068WHV1|A0A068WHV1_ECHGR 16 kDa calcium binding protein OS=Echinococcus granulosus OX=6210 GN=EgrG_000460300 PE=4 SV=1;tr|A0A068Y2N3|A0A068Y2N3_E	3	2	2	2	1	1	1	2	1	1	1	1	1	1	1	2	1	1	1	2	1	1	1	1	1	1	1	2	1	1	1	2	1	1	1	1	1	1	1	2	9.7	9.7	9.7	16.823
tr|U6J2M2|U6J2M2_ECHGR;tr|A0A0R3W152|A0A0R3W152_TAEAS;tr|A0A068YEG3|A0A068YEG3_ECHMU	tr|U6J2M2|U6J2M2_ECHGR;tr|A0A0R3W152|A0A0R3W152_TAEAS;tr|A0A068YEG3|A0A068YEG3_ECHMU	1;1;1	1;1;1	1;1;1	tr|U6J2M2|U6J2M2_ECHGR Ubiquitin conjugating enzyme rad6 OS=Echinococcus granulosus OX=6210 GN=EGR_01393 PE=3 SV=1;tr|A0A0R3W152|A0A0R3W152_TAEAS UBIQUITIN_CONJUGAT_2 domain-containing protein OS=Taenia asiatica OX=60517 GN=TASK_LOCUS3445 PE=3 SV=1;tr|A0A0	3	1	1	1	0	1	1	0	1	1	1	1	1	1	1	1	0	1	1	0	1	1	1	1	1	1	1	1	0	1	1	0	1	1	1	1	1	1	1	1	8.5	8.5	8.5	17.296
tr|A0A564Y372|A0A564Y372_HYMDI	tr|A0A564Y372|A0A564Y372_HYMDI	1	1	1	tr|A0A564Y372|A0A564Y372_HYMDI Transcription factor BTF3 OS=Hymenolepis diminuta OX=6216 GN=WMSIL1_LOCUS2369 PE=3 SV=1	1	1	1	1	0	0	1	1	0	0	0	1	0	1	0	0	0	0	1	1	0	0	0	1	0	1	0	0	0	0	1	1	0	0	0	1	0	1	0	0	10.9	10.9	10.9	17.308
tr|A0A0R3SDH0|A0A0R3SDH0_HYMDI;tr|A0A0R3W350|A0A0R3W350_TAEAS;tr|A0A068WL30|A0A068WL30_ECHGR;tr|A0A068YML6|A0A068YML6_ECHMU;tr|W6UDV3|W6UDV3_ECHGR	tr|A0A0R3SDH0|A0A0R3SDH0_HYMDI;tr|A0A0R3W350|A0A0R3W350_TAEAS	3;2;1;1;1	3;2;1;1;1	3;2;1;1;1	tr|A0A0R3SDH0|A0A0R3SDH0_HYMDI Nucleoside diphosphate kinase OS=Hymenolepis diminuta OX=6216 GN=HDID_LOCUS2733 PE=3 SV=1;tr|A0A0R3W350|A0A0R3W350_TAEAS Nucleoside diphosphate kinase OS=Taenia asiatica OX=60517 GN=TASK_LOCUS4317 PE=3 SV=1	5	3	3	3	2	2	2	3	2	3	2	3	1	3	2	3	2	2	2	3	2	3	2	3	1	3	2	3	2	2	2	3	2	3	2	3	1	3	2	3	23.9	23.9	23.9	17.372
tr|A0A564Y3G6|A0A564Y3G6_HYMDI	tr|A0A564Y3G6|A0A564Y3G6_HYMDI	3	2	2	tr|A0A564Y3G6|A0A564Y3G6_HYMDI Myosin_tail_1 domain-containing protein OS=Hymenolepis diminuta OX=6216 GN=WMSIL1_LOCUS2346 PE=4 SV=1	1	3	2	2	3	3	2	2	2	2	2	2	3	3	2	2	2	2	1	1	1	1	1	1	2	2	1	1	2	2	1	1	1	1	1	1	2	2	1	1	20.9	11.5	11.5	17.401
tr|A0A0R3VZK3|A0A0R3VZK3_TAEAS;tr|A0A0R3S8Q0|A0A0R3S8Q0_HYMDI	tr|A0A0R3VZK3|A0A0R3VZK3_TAEAS;tr|A0A0R3S8Q0|A0A0R3S8Q0_HYMDI	1;1	1;1	1;1	tr|A0A0R3VZK3|A0A0R3VZK3_TAEAS Uncharacterized protein OS=Taenia asiatica OX=60517 GN=TASK_LOCUS2848 PE=3 SV=1;tr|A0A0R3S8Q0|A0A0R3S8Q0_HYMDI Uncharacterized protein OS=Hymenolepis diminuta OX=6216 GN=HDID_LOCUS544 PE=3 SV=1	2	1	1	1	0	0	0	1	0	1	1	1	1	1	1	1	0	0	0	1	0	1	1	1	1	1	1	1	0	0	0	1	0	1	1	1	1	1	1	1	9.1	9.1	9.1	17.572
tr|A0A0R3SGL6|A0A0R3SGL6_HYMDI	tr|A0A0R3SGL6|A0A0R3SGL6_HYMDI	2	2	2	tr|A0A0R3SGL6|A0A0R3SGL6_HYMDI Uncharacterized protein OS=Hymenolepis diminuta OX=6216 GN=HDID_LOCUS4052 PE=4 SV=1	1	2	2	2	0	0	0	0	2	2	2	1	2	2	1	2	0	0	0	0	2	2	2	1	2	2	1	2	0	0	0	0	2	2	2	1	2	2	1	2	7.6	7.6	7.6	17.632
tr|A0A564YLF5|A0A564YLF5_HYMDI;tr|A0A564YM29|A0A564YM29_HYMDI;tr|W6UKD6|W6UKD6_ECHGR;tr|A0A564YL34|A0A564YL34_HYMDI;tr|A0A068YBC2|A0A068YBC2_ECHMU;tr|A0A068WS81|A0A068WS81_ECHGR;tr|A0A0R3W8M7|A0A0R3W8M7_TAEAS	tr|A0A564YLF5|A0A564YLF5_HYMDI;tr|A0A564YM29|A0A564YM29_HYMDI;tr|W6UKD6|W6UKD6_ECHGR;tr|A0A564YL34|A0A564YL34_HYMDI;tr|A0A068YBC2|A0A068YBC2_ECHMU;tr|A0A068WS81|A0A068WS81_ECHGR;tr|A0A0R3W8M7|A0A0R3W8M7_TAEAS	3;3;3;3;2;2;2	3;3;3;3;2;2;2	3;3;3;3;2;2;2	tr|A0A564YLF5|A0A564YLF5_HYMDI Ig-like domain-containing protein OS=Hymenolepis diminuta OX=6216 GN=WMSIL1_LOCUS7423 PE=4 SV=1;tr|A0A564YM29|A0A564YM29_HYMDI Uncharacterized protein OS=Hymenolepis diminuta OX=6216 GN=WMSIL1_LOCUS7423 PE=4 SV=1;tr|W6UKD6|W6	7	3	3	3	2	1	2	2	0	1	1	0	1	1	0	0	2	1	2	2	0	1	1	0	1	1	0	0	2	1	2	2	0	1	1	0	1	1	0	0	25.2	25.2	25.2	17.8
tr|A0A0R3VUV0|A0A0R3VUV0_TAEAS	tr|A0A0R3VUV0|A0A0R3VUV0_TAEAS	1	1	1	tr|A0A0R3VUV0|A0A0R3VUV0_TAEAS Uncharacterized protein OS=Taenia asiatica OX=60517 GN=TASK_LOCUS1126 PE=3 SV=1	1	1	1	1	0	1	0	0	0	0	0	0	0	0	0	0	0	1	0	0	0	0	0	0	0	0	0	0	0	1	0	0	0	0	0	0	0	0	0	0	9.6	9.6	9.6	17.941
tr|A0A0R3SWU8|A0A0R3SWU8_HYMDI;tr|U6JAH9|U6JAH9_ECHGR;tr|A0A087VY44|A0A087VY44_ECHMU	tr|A0A0R3SWU8|A0A0R3SWU8_HYMDI	5;1;1	5;1;1	5;1;1	tr|A0A0R3SWU8|A0A0R3SWU8_HYMDI Uncharacterized protein OS=Hymenolepis diminuta OX=6216 GN=HDID_LOCUS10177 PE=4 SV=1	3	5	5	5	3	5	4	5	5	5	5	5	5	5	4	5	3	5	4	5	5	5	5	5	5	5	4	5	3	5	4	5	5	5	5	5	5	5	4	5	24.1	24.1	24.1	18.241
tr|A0A0R3WFC2|A0A0R3WFC2_TAEAS	tr|A0A0R3WFC2|A0A0R3WFC2_TAEAS	1	1	1	tr|A0A0R3WFC2|A0A0R3WFC2_TAEAS Uncharacterized protein OS=Taenia asiatica OX=60517 GN=TASK_LOCUS9566 PE=4 SV=1	1	1	1	1	1	1	1	1	1	1	1	1	1	1	1	1	1	1	1	1	1	1	1	1	1	1	1	1	1	1	1	1	1	1	1	1	1	1	1	1	7.6	7.6	7.6	18.244
tr|U6JN29|U6JN29_ECHGR;tr|A0A0R3W173|A0A0R3W173_TAEAS;tr|A0A068Y0I2|A0A068Y0I2_ECHMU	tr|U6JN29|U6JN29_ECHGR;tr|A0A0R3W173|A0A0R3W173_TAEAS;tr|A0A068Y0I2|A0A068Y0I2_ECHMU	2;2;2	2;2;2	2;2;2	tr|U6JN29|U6JN29_ECHGR Ubiquitin-conjugating enzyme E2 N OS=Echinococcus granulosus OX=6210 GN=EGR_05250 PE=3 SV=1;tr|A0A0R3W173|A0A0R3W173_TAEAS UBIQUITIN_CONJUGAT_2 domain-containing protein OS=Taenia asiatica OX=60517 GN=TASK_LOCUS3466 PE=3 SV=1;tr|A0A0	3	2	2	2	1	1	1	1	2	1	1	1	1	1	1	1	1	1	1	1	2	1	1	1	1	1	1	1	1	1	1	1	2	1	1	1	1	1	1	1	19.9	19.9	19.9	18.297
tr|U6JA54|U6JA54_ECHGR;tr|A0A068Y016|A0A068Y016_ECHMU	tr|U6JA54|U6JA54_ECHGR;tr|A0A068Y016|A0A068Y016_ECHMU	1;1	1;1	1;1	tr|U6JA54|U6JA54_ECHGR Calmodulin OS=Echinococcus granulosus OX=6210 GN=EGR_09570 PE=3 SV=1;tr|A0A068Y016|A0A068Y016_ECHMU Calmodulin-related protein OS=Echinococcus multilocularis OX=6211 GN=EmuJ_000532700 PE=3 SV=1	2	1	1	1	0	0	0	0	1	1	1	1	1	1	1	0	0	0	0	0	1	1	1	1	1	1	1	0	0	0	0	0	1	1	1	1	1	1	1	0	7.5	7.5	7.5	18.504
tr|A0A068Y075|A0A068Y075_ECHMU;tr|A0A158R970|A0A158R970_TAEAS;tr|W6U476|W6U476_ECHGR;tr|A0A068WTK5|A0A068WTK5_ECHGR	tr|A0A068Y075|A0A068Y075_ECHMU;tr|A0A158R970|A0A158R970_TAEAS;tr|W6U476|W6U476_ECHGR;tr|A0A068WTK5|A0A068WTK5_ECHGR	2;2;1;1	1;1;1;1	1;1;1;1	tr|A0A068Y075|A0A068Y075_ECHMU LIM zinc bindingdomain containing protein OS=Echinococcus multilocularis OX=6211 GN=EmuJ_000539800 PE=4 SV=1;tr|A0A158R970|A0A158R970_TAEAS LIM zinc-binding domain-containing protein OS=Taenia asiatica OX=60517 PE=4 SV=1;tr|W	4	2	1	1	2	2	2	2	2	2	2	2	2	2	2	2	1	1	1	1	1	1	1	1	1	1	1	1	1	1	1	1	1	1	1	1	1	1	1	1	12.2	6.1	6.1	18.606
tr|A0A564YZB5|A0A564YZB5_HYMDI;tr|A0A564YZF7|A0A564YZF7_HYMDI	tr|A0A564YZB5|A0A564YZB5_HYMDI	3;1	3;1	3;1	tr|A0A564YZB5|A0A564YZB5_HYMDI UBIQUITIN_CONJUGAT_2 domain-containing protein OS=Hymenolepis diminuta OX=6216 GN=WMSIL1_LOCUS11106 PE=3 SV=1	2	3	3	3	0	1	1	2	2	3	3	3	3	1	1	2	0	1	1	2	2	3	3	3	3	1	1	2	0	1	1	2	2	3	3	3	3	1	1	2	24	24	24	18.934
tr|A0A564YWR2|A0A564YWR2_HYMDI;tr|A0A0R3W3D5|A0A0R3W3D5_TAEAS;tr|A0A564YXS8|A0A564YXS8_HYMDI	tr|A0A564YWR2|A0A564YWR2_HYMDI;tr|A0A0R3W3D5|A0A0R3W3D5_TAEAS;tr|A0A564YXS8|A0A564YXS8_HYMDI	1;1;1	1;1;1	1;1;1	tr|A0A564YWR2|A0A564YWR2_HYMDI J domain-containing protein OS=Hymenolepis diminuta OX=6216 GN=WMSIL1_LOCUS10322 PE=4 SV=1;tr|A0A0R3W3D5|A0A0R3W3D5_TAEAS J domain-containing protein OS=Taenia asiatica OX=60517 GN=TASK_LOCUS4423 PE=4 SV=1;tr|A0A564YXS8|A0A56	3	1	1	1	0	0	0	0	1	0	1	1	0	0	1	0	0	0	0	0	1	0	1	1	0	0	1	0	0	0	0	0	1	0	1	1	0	0	1	0	7.1	7.1	7.1	19.086
tr|U6J881|U6J881_ECHGR;tr|A0A087W1W1|A0A087W1W1_ECHMU;tr|A0A0R3WA13|A0A0R3WA13_TAEAS	tr|U6J881|U6J881_ECHGR;tr|A0A087W1W1|A0A087W1W1_ECHMU;tr|A0A0R3WA13|A0A0R3WA13_TAEAS	1;1;1	1;1;1	1;1;1	tr|U6J881|U6J881_ECHGR Ubiquitin conjugating enzyme E2 G1 OS=Echinococcus granulosus OX=6210 GN=EGR_06083 PE=3 SV=1;tr|A0A087W1W1|A0A087W1W1_ECHMU Ubiquitin conjugating enzyme E2 G1 OS=Echinococcus multilocularis OX=6211 GN=EmuJ_000244500 PE=3 SV=1;tr|A0A0	3	1	1	1	0	0	0	0	0	1	1	1	0	0	0	1	0	0	0	0	0	1	1	1	0	0	0	1	0	0	0	0	0	1	1	1	0	0	0	1	11.3	11.3	11.3	19.097
tr|A0A0R3W6B7|A0A0R3W6B7_TAEAS;tr|A0A0R3SUQ3|A0A0R3SUQ3_HYMDI;tr|A0A068Y9B7|A0A068Y9B7_ECHMU;tr|A0A068WD44|A0A068WD44_ECHGR;tr|W6UXV9|W6UXV9_ECHGR	tr|A0A0R3W6B7|A0A0R3W6B7_TAEAS;tr|A0A0R3SUQ3|A0A0R3SUQ3_HYMDI;tr|A0A068Y9B7|A0A068Y9B7_ECHMU;tr|A0A068WD44|A0A068WD44_ECHGR;tr|W6UXV9|W6UXV9_ECHGR	2;1;1;1;1	2;1;1;1;1	2;1;1;1;1	tr|A0A0R3W6B7|A0A0R3W6B7_TAEAS Uncharacterized protein OS=Taenia asiatica OX=60517 GN=TASK_LOCUS5729 PE=4 SV=1;tr|A0A0R3SUQ3|A0A0R3SUQ3_HYMDI Uncharacterized protein OS=Hymenolepis diminuta OX=6216 GN=HDID_LOCUS9241 PE=3 SV=1;tr|A0A068Y9B7|A0A068Y9B7_ECHMU	5	2	2	2	2	0	1	0	1	0	1	1	1	1	1	1	2	0	1	0	1	0	1	1	1	1	1	1	2	0	1	0	1	0	1	1	1	1	1	1	11.2	11.2	11.2	19.177
tr|U6JIQ5|U6JIQ5_ECHGR;tr|A0A087VZH9|A0A087VZH9_ECHMU;tr|A0A0R3SWQ4|A0A0R3SWQ4_HYMDI;tr|A0A0R3W419|A0A0R3W419_TAEAS	tr|U6JIQ5|U6JIQ5_ECHGR;tr|A0A087VZH9|A0A087VZH9_ECHMU;tr|A0A0R3SWQ4|A0A0R3SWQ4_HYMDI;tr|A0A0R3W419|A0A0R3W419_TAEAS	1;1;1;1	1;1;1;1	1;1;1;1	tr|U6JIQ5|U6JIQ5_ECHGR Protein DJ-1 OS=Echinococcus granulosus OX=6210 GN=EGR_07383 PE=4 SV=1;tr|A0A087VZH9|A0A087VZH9_ECHMU Protein DJ 1 OS=Echinococcus multilocularis OX=6211 GN=EmuJ_000135900 PE=4 SV=1;tr|A0A0R3SWQ4|A0A0R3SWQ4_HYMDI DJ-1_PfpI domain-con	4	1	1	1	1	1	1	1	1	1	1	1	1	1	1	1	1	1	1	1	1	1	1	1	1	1	1	1	1	1	1	1	1	1	1	1	1	1	1	1	7.1	7.1	7.1	19.317
tr|U6IXJ4|U6IXJ4_ECHGR;tr|A0A0R3W4E1|A0A0R3W4E1_TAEAS;tr|A0A068YGD9|A0A068YGD9_ECHMU;tr|A0A0R3SVT0|A0A0R3SVT0_HYMDI	tr|U6IXJ4|U6IXJ4_ECHGR;tr|A0A0R3W4E1|A0A0R3W4E1_TAEAS;tr|A0A068YGD9|A0A068YGD9_ECHMU;tr|A0A0R3SVT0|A0A0R3SVT0_HYMDI	3;3;3;3	3;3;3;3	3;3;3;3	tr|U6IXJ4|U6IXJ4_ECHGR Cysteine and glycine rich protein 1 OS=Echinococcus granulosus OX=6210 GN=EGR_00575 PE=4 SV=1;tr|A0A0R3W4E1|A0A0R3W4E1_TAEAS Uncharacterized protein OS=Taenia asiatica OX=60517 GN=TASK_LOCUS4879 PE=4 SV=1;tr|A0A068YGD9|A0A068YGD9_ECH	4	3	3	3	0	0	1	1	0	0	0	0	1	1	1	0	0	0	1	1	0	0	0	0	1	1	1	0	0	0	1	1	0	0	0	0	1	1	1	0	21.3	21.3	21.3	19.392
tr|A0A0R3S7Q1|A0A0R3S7Q1_HYMDI;tr|A0A0R3W2E0|A0A0R3W2E0_TAEAS;tr|A0A087W0Q6|A0A087W0Q6_ECHMU;tr|A0A068WN40|A0A068WN40_ECHGR;tr|W6UI15|W6UI15_ECHGR	tr|A0A0R3S7Q1|A0A0R3S7Q1_HYMDI;tr|A0A0R3W2E0|A0A0R3W2E0_TAEAS;tr|A0A087W0Q6|A0A087W0Q6_ECHMU;tr|A0A068WN40|A0A068WN40_ECHGR;tr|W6UI15|W6UI15_ECHGR	8;7;6;6;6	8;7;6;6;6	8;7;6;6;6	tr|A0A0R3S7Q1|A0A0R3S7Q1_HYMDI Actin-related protein 2/3 complex subunit 4 OS=Hymenolepis diminuta OX=6216 GN=HDID_LOCUS90 PE=3 SV=1;tr|A0A0R3W2E0|A0A0R3W2E0_TAEAS Actin-related protein 2/3 complex subunit 4 OS=Taenia asiatica OX=60517 GN=TASK_LOCUS3974 PE	5	8	8	8	4	5	4	7	5	7	6	6	6	6	5	7	4	5	4	7	5	7	6	6	6	6	5	7	4	5	4	7	5	7	6	6	6	6	5	7	32.3	32.3	32.3	19.403
tr|A0A564Z9U7|A0A564Z9U7_HYMDI;tr|A0A0R3W826|A0A0R3W826_TAEAS;tr|A0A068YBZ5|A0A068YBZ5_ECHMU;tr|A0A068WB58|A0A068WB58_ECHGR;tr|W6VBX7|W6VBX7_ECHGR	tr|A0A564Z9U7|A0A564Z9U7_HYMDI;tr|A0A0R3W826|A0A0R3W826_TAEAS;tr|A0A068YBZ5|A0A068YBZ5_ECHMU;tr|A0A068WB58|A0A068WB58_ECHGR;tr|W6VBX7|W6VBX7_ECHGR	1;1;1;1;1	1;1;1;1;1	1;1;1;1;1	tr|A0A564Z9U7|A0A564Z9U7_HYMDI Uncharacterized protein OS=Hymenolepis diminuta OX=6216 GN=WMSIL1_LOCUS13958 PE=4 SV=1;tr|A0A0R3W826|A0A0R3W826_TAEAS Uncharacterized protein OS=Taenia asiatica OX=60517 GN=TASK_LOCUS6475 PE=4 SV=1;tr|A0A068YBZ5|A0A068YBZ5_EC	5	1	1	1	0	0	0	0	0	1	1	1	1	0	0	1	0	0	0	0	0	1	1	1	1	0	0	1	0	0	0	0	0	1	1	1	1	0	0	1	5.4	5.4	5.4	19.409
tr|W6VDZ7|W6VDZ7_ECHGR	tr|W6VDZ7|W6VDZ7_ECHGR	1	1	1	tr|W6VDZ7|W6VDZ7_ECHGR Uncharacterized protein OS=Echinococcus granulosus OX=6210 GN=EGR_00278 PE=4 SV=1	1	1	1	1	0	0	0	0	1	1	1	1	1	1	1	0	0	0	0	0	1	1	1	1	1	1	1	0	0	0	0	0	1	1	1	1	1	1	1	0	6.5	6.5	6.5	19.41
tr|A0A564XVK8|A0A564XVK8_HYMDI;tr|A0A564XVT3|A0A564XVT3_HYMDI	tr|A0A564XVK8|A0A564XVK8_HYMDI;tr|A0A564XVT3|A0A564XVT3_HYMDI	2;2	2;2	2;2	tr|A0A564XVK8|A0A564XVK8_HYMDI Uncharacterized protein OS=Hymenolepis diminuta OX=6216 GN=WMSIL1_LOCUS470 PE=4 SV=1;tr|A0A564XVT3|A0A564XVT3_HYMDI Uncharacterized protein OS=Hymenolepis diminuta OX=6216 GN=WMSIL1_LOCUS470 PE=4 SV=1	2	2	2	2	2	1	1	1	1	1	1	1	1	1	1	1	2	1	1	1	1	1	1	1	1	1	1	1	2	1	1	1	1	1	1	1	1	1	1	1	11	11	11	19.83
tr|A0A0R3SS41|A0A0R3SS41_HYMDI;tr|A0A0R3W9K4|A0A0R3W9K4_TAEAS	tr|A0A0R3SS41|A0A0R3SS41_HYMDI;tr|A0A0R3W9K4|A0A0R3W9K4_TAEAS	1;1	1;1	1;1	tr|A0A0R3SS41|A0A0R3SS41_HYMDI Coatomer subunit zeta OS=Hymenolepis diminuta OX=6216 GN=HDID_LOCUS8065 PE=3 SV=1;tr|A0A0R3W9K4|A0A0R3W9K4_TAEAS Coatomer subunit zeta OS=Taenia asiatica OX=60517 GN=TASK_LOCUS7142 PE=3 SV=1	2	1	1	1	0	0	0	0	1	1	1	1	1	1	1	1	0	0	0	0	1	1	1	1	1	1	1	1	0	0	0	0	1	1	1	1	1	1	1	1	6.3	6.3	6.3	19.836
tr|A0A564Y4Q4|A0A564Y4Q4_HYMDI;tr|U6JI15|U6JI15_ECHGR;tr|A0A068YAR7|A0A068YAR7_ECHMU;tr|A0A0R3W1Y0|A0A0R3W1Y0_TAEAS	tr|A0A564Y4Q4|A0A564Y4Q4_HYMDI;tr|U6JI15|U6JI15_ECHGR;tr|A0A068YAR7|A0A068YAR7_ECHMU;tr|A0A0R3W1Y0|A0A0R3W1Y0_TAEAS	2;1;1;1	2;1;1;1	2;1;1;1	tr|A0A564Y4Q4|A0A564Y4Q4_HYMDI Trafficking protein particle complex subunit OS=Hymenolepis diminuta OX=6216 GN=WMSIL1_LOCUS2428 PE=3 SV=1;tr|U6JI15|U6JI15_ECHGR Trafficking protein particle complex subunit OS=Echinococcus granulosus OX=6210 GN=EGR_09493 PE	4	2	2	2	0	1	1	1	1	1	1	1	1	1	1	1	0	1	1	1	1	1	1	1	1	1	1	1	0	1	1	1	1	1	1	1	1	1	1	1	11.2	11.2	11.2	19.871
tr|A0A564ZE29|A0A564ZE29_HYMDI	tr|A0A564ZE29|A0A564ZE29_HYMDI	1	1	1	tr|A0A564ZE29|A0A564ZE29_HYMDI Uncharacterized protein OS=Hymenolepis diminuta OX=6216 GN=WMSIL1_LOCUS14892 PE=4 SV=1	1	1	1	1	1	1	1	1	0	0	1	1	1	1	1	1	1	1	1	1	0	0	1	1	1	1	1	1	1	1	1	1	0	0	1	1	1	1	1	1	6.9	6.9	6.9	19.909
tr|W6U9Q5|W6U9Q5_ECHGR;tr|A0A087VXC3|A0A087VXC3_ECHMU;tr|A0A068WWG5|A0A068WWG5_ECHGR	tr|W6U9Q5|W6U9Q5_ECHGR;tr|A0A087VXC3|A0A087VXC3_ECHMU;tr|A0A068WWG5|A0A068WWG5_ECHGR	1;1;1	1;1;1	1;1;1	tr|W6U9Q5|W6U9Q5_ECHGR Adenine phosphoribosyltransferase OS=Echinococcus granulosus OX=6210 GN=EGR_09920 PE=3 SV=1;tr|A0A087VXC3|A0A087VXC3_ECHMU Adenine phosphoribosyltransferase OS=Echinococcus multilocularis OX=6211 GN=EmuJ_000069100 PE=3 SV=2;tr|A0A068	3	1	1	1	0	1	1	1	1	1	1	1	1	1	1	1	0	1	1	1	1	1	1	1	1	1	1	1	0	1	1	1	1	1	1	1	1	1	1	1	10.4	10.4	10.4	20.017
tr|A0A0R3WBE7|A0A0R3WBE7_TAEAS	tr|A0A0R3WBE7|A0A0R3WBE7_TAEAS	1	1	1	tr|A0A0R3WBE7|A0A0R3WBE7_TAEAS Dynein light chain OS=Taenia asiatica OX=60517 GN=TASK_LOCUS7962 PE=3 SV=3	1	1	1	1	0	1	0	0	0	0	0	0	0	0	0	0	0	1	0	0	0	0	0	0	0	0	0	0	0	1	0	0	0	0	0	0	0	0	0	0	6.3	6.3	6.3	20.1
tr|A0A0R3W7B2|A0A0R3W7B2_TAEAS;tr|W6USV8|W6USV8_ECHGR;tr|A0A087VX66|A0A087VX66_ECHMU;tr|A0A068X1P7|A0A068X1P7_ECHGR	tr|A0A0R3W7B2|A0A0R3W7B2_TAEAS;tr|W6USV8|W6USV8_ECHGR;tr|A0A087VX66|A0A087VX66_ECHMU;tr|A0A068X1P7|A0A068X1P7_ECHGR	7;6;6;6	7;6;6;6	2;2;2;2	tr|A0A0R3W7B2|A0A0R3W7B2_TAEAS Uncharacterized protein OS=Taenia asiatica OX=60517 GN=TASK_LOCUS6155 PE=4 SV=1;tr|W6USV8|W6USV8_ECHGR Myosin regulatory light chain sqh OS=Echinococcus granulosus OX=6210 GN=EGR_00670 PE=4 SV=1;tr|A0A087VX66|A0A087VX66_ECHMU	4	7	7	2	5	3	3	5	6	6	6	7	6	6	6	5	5	3	3	5	6	6	6	7	6	6	6	5	1	0	1	1	1	2	2	2	2	2	2	1	51.4	51.4	15.8	20.375
tr|A0A068Y0B5|A0A068Y0B5_ECHMU;tr|U6JEY5|U6JEY5_ECHGR;tr|A0A0R3WEB2|A0A0R3WEB2_TAEAS	tr|A0A068Y0B5|A0A068Y0B5_ECHMU;tr|U6JEY5|U6JEY5_ECHGR;tr|A0A0R3WEB2|A0A0R3WEB2_TAEAS	2;2;1	1;1;1	1;1;1	tr|A0A068Y0B5|A0A068Y0B5_ECHMU ADP ribosylation factor 4 OS=Echinococcus multilocularis OX=6211 GN=EmuJ_001177600 PE=3 SV=1;tr|U6JEY5|U6JEY5_ECHGR ADP-ribosylation factor 4 OS=Echinococcus granulosus OX=6210 GN=EGR_03438 PE=3 SV=1;tr|A0A0R3WEB2|A0A0R3WEB2_	3	2	1	1	0	2	1	1	2	2	1	2	2	2	2	1	0	1	1	1	1	1	1	1	1	1	1	1	0	1	1	1	1	1	1	1	1	1	1	1	11.7	5.6	5.6	20.386
tr|A0A158QGB9|A0A158QGB9_HYMDI	tr|A0A158QGB9|A0A158QGB9_HYMDI	7	2	2	tr|A0A158QGB9|A0A158QGB9_HYMDI Uncharacterized protein OS=Hymenolepis diminuta OX=6216 GN=HDID_LOCUS10384 PE=4 SV=1	1	7	2	2	5	3	2	5	7	6	6	7	6	6	6	6	1	0	0	1	2	2	2	2	2	2	2	2	1	0	0	1	2	2	2	2	2	2	2	2	49.7	13	13	20.533
tr|A0A068WCX0|A0A068WCX0_ECHGR;tr|A0A068YDP7|A0A068YDP7_ECHMU;tr|W6UWF2|W6UWF2_ECHGR	tr|A0A068WCX0|A0A068WCX0_ECHGR;tr|A0A068YDP7|A0A068YDP7_ECHMU;tr|W6UWF2|W6UWF2_ECHGR	1;1;1	1;1;1	1;1;1	tr|A0A068WCX0|A0A068WCX0_ECHGR Peroxiredoxin 2 OS=Echinococcus granulosus OX=6210 GN=EgrG_000791600 PE=4 SV=1;tr|A0A068YDP7|A0A068YDP7_ECHMU Peroxiredoxin 2 OS=Echinococcus multilocularis OX=6211 GN=EmuJ_000791600 PE=4 SV=1;tr|W6UWF2|W6UWF2_ECHGR Peroxired	3	1	1	1	1	1	1	1	1	1	1	1	1	1	1	1	1	1	1	1	1	1	1	1	1	1	1	1	1	1	1	1	1	1	1	1	1	1	1	1	5.5	5.5	5.5	20.626
tr|A0A564Y665|A0A564Y665_HYMDI	tr|A0A564Y665|A0A564Y665_HYMDI	1	1	1	tr|A0A564Y665|A0A564Y665_HYMDI Uncharacterized protein OS=Hymenolepis diminuta OX=6216 GN=WMSIL1_LOCUS2701 PE=4 SV=1	1	1	1	1	1	0	1	1	1	1	1	1	1	1	1	1	1	0	1	1	1	1	1	1	1	1	1	1	1	0	1	1	1	1	1	1	1	1	1	1	6.7	6.7	6.7	20.653
tr|A0A068XY23|A0A068XY23_ECHMU;tr|A0A068WLG3|A0A068WLG3_ECHGR;tr|W6UMH8|W6UMH8_ECHGR;tr|A0A0R3VTT8|A0A0R3VTT8_TAEAS;tr|A0A0R3SV81|A0A0R3SV81_HYMDI	tr|A0A068XY23|A0A068XY23_ECHMU;tr|A0A068WLG3|A0A068WLG3_ECHGR;tr|W6UMH8|W6UMH8_ECHGR	5;5;5;2;2	5;5;5;2;2	5;5;5;2;2	tr|A0A068XY23|A0A068XY23_ECHMU Actin-related protein 2/3 complex subunit 3 OS=Echinococcus multilocularis OX=6211 GN=EmuJ_000456000 PE=3 SV=1;tr|A0A068WLG3|A0A068WLG3_ECHGR Actin-related protein 2/3 complex subunit 3 OS=Echinococcus granulosus OX=6210 GN=E	5	5	5	5	4	4	3	3	5	4	4	4	4	3	4	4	4	4	3	3	5	4	4	4	4	3	4	4	4	4	3	3	5	4	4	4	4	3	4	4	19.4	19.4	19.4	20.683
tr|W6UFG1|W6UFG1_ECHGR;tr|A0A0R3W209|A0A0R3W209_TAEAS;tr|A0A0R3SQ53|A0A0R3SQ53_HYMDI;tr|A0A087W294|A0A087W294_ECHMU;tr|A0A0R3SD31|A0A0R3SD31_HYMDI;tr|A0A068Y3B7|A0A068Y3B7_ECHMU;tr|A0A0R3WBM3|A0A0R3WBM3_TAEAS	tr|W6UFG1|W6UFG1_ECHGR;tr|A0A0R3W209|A0A0R3W209_TAEAS;tr|A0A0R3SQ53|A0A0R3SQ53_HYMDI;tr|A0A087W294|A0A087W294_ECHMU	6;6;6;6;1;1;1	6;6;6;6;1;1;1	5;5;5;5;0;0;0	tr|W6UFG1|W6UFG1_ECHGR ADP-ribosylation factor OS=Echinococcus granulosus OX=6210 GN=EGR_05324 PE=3 SV=1;tr|A0A0R3W209|A0A0R3W209_TAEAS Uncharacterized protein OS=Taenia asiatica OX=60517 GN=TASK_LOCUS3810 PE=3 SV=1;tr|A0A0R3SQ53|A0A0R3SQ53_HYMDI Uncharact	7	6	6	5	2	4	5	2	4	3	4	4	3	5	4	1	2	4	5	2	4	3	4	4	3	5	4	1	2	3	5	2	3	2	4	3	2	4	3	1	36.3	36.3	30.2	20.738
tr|A0A564YB75|A0A564YB75_HYMDI;tr|A0A0R3SV12|A0A0R3SV12_HYMDI	tr|A0A564YB75|A0A564YB75_HYMDI;tr|A0A0R3SV12|A0A0R3SV12_HYMDI	1;1	1;1	1;1	tr|A0A564YB75|A0A564YB75_HYMDI A_deaminase domain-containing protein OS=Hymenolepis diminuta OX=6216 GN=WMSIL1_LOCUS4740 PE=4 SV=1;tr|A0A0R3SV12|A0A0R3SV12_HYMDI A_deaminase domain-containing protein OS=Hymenolepis diminuta OX=6216 GN=HDID_LOCUS9377 PE=4 S	2	1	1	1	0	0	0	0	1	1	1	1	1	1	1	1	0	0	0	0	1	1	1	1	1	1	1	1	0	0	0	0	1	1	1	1	1	1	1	1	5.9	5.9	5.9	20.853
tr|U6JDG7|U6JDG7_ECHGR;tr|A0A0R3VWD6|A0A0R3VWD6_TAEAS;tr|A0A087VXJ4|A0A087VXJ4_ECHMU	tr|U6JDG7|U6JDG7_ECHGR;tr|A0A0R3VWD6|A0A0R3VWD6_TAEAS;tr|A0A087VXJ4|A0A087VXJ4_ECHMU	1;1;1	1;1;1	1;1;1	tr|U6JDG7|U6JDG7_ECHGR Tegumental protein OS=Echinococcus granulosus OX=6210 GN=EGR_05835 PE=4 SV=1;tr|A0A0R3VWD6|A0A0R3VWD6_TAEAS Uncharacterized protein OS=Taenia asiatica OX=60517 GN=TASK_LOCUS1731 PE=4 SV=1;tr|A0A087VXJ4|A0A087VXJ4_ECHMU Tegumental pro	3	1	1	1	0	0	0	0	1	0	1	1	1	1	1	1	0	0	0	0	1	0	1	1	1	1	1	1	0	0	0	0	1	0	1	1	1	1	1	1	9.4	9.4	9.4	20.875
tr|Q0PWB3|Q0PWB3_ECHGR;tr|A0A1X9RKG2|A0A1X9RKG2_ECHMU;sp|Q24799|MYPH_ECHGR;tr|W6U948|W6U948_ECHGR;tr|A0A0R3VXI4|A0A0R3VXI4_TAEAS;tr|A0A068Y2V7|A0A068Y2V7_ECHMU	tr|Q0PWB3|Q0PWB3_ECHGR;tr|A0A1X9RKG2|A0A1X9RKG2_ECHMU;sp|Q24799|MYPH_ECHGR;tr|W6U948|W6U948_ECHGR;tr|A0A0R3VXI4|A0A0R3VXI4_TAEAS;tr|A0A068Y2V7|A0A068Y2V7_ECHMU	2;2;2;2;1;1	2;2;2;2;1;1	2;2;2;2;1;1	tr|Q0PWB3|Q0PWB3_ECHGR Transgelin OS=Echinococcus granulosus OX=6210 GN=EgrG_000653900 PE=2 SV=1;tr|A0A1X9RKG2|A0A1X9RKG2_ECHMU Transgelin OS=Echinococcus multilocularis OX=6211 PE=2 SV=1;sp|Q24799|MYPH_ECHGR Myophilin OS=Echinococcus granulosus OX=6210 PE	6	2	2	2	0	0	0	1	2	2	2	2	2	2	1	1	0	0	0	1	2	2	2	2	2	2	1	1	0	0	0	1	2	2	2	2	2	2	1	1	15.8	15.8	15.8	21.245
tr|A0A564YYK0|A0A564YYK0_HYMDI	tr|A0A564YYK0|A0A564YYK0_HYMDI	1	1	1	tr|A0A564YYK0|A0A564YYK0_HYMDI Uncharacterized protein (Fragment) OS=Hymenolepis diminuta OX=6216 GN=WMSIL1_LOCUS10816 PE=4 SV=1	1	1	1	1	0	0	0	0	0	0	0	0	0	1	1	0	0	0	0	0	0	0	0	0	0	1	1	0	0	0	0	0	0	0	0	0	0	1	1	0	4.7	4.7	4.7	21.248
tr|A0A564XXN8|A0A564XXN8_HYMDI;tr|A0A564XXU8|A0A564XXU8_HYMDI;tr|A0A0R3WH57|A0A0R3WH57_TAEAS;tr|U6JJ69|U6JJ69_ECHGR;tr|A0A087W277|A0A087W277_ECHMU	tr|A0A564XXN8|A0A564XXN8_HYMDI;tr|A0A564XXU8|A0A564XXU8_HYMDI;tr|A0A0R3WH57|A0A0R3WH57_TAEAS;tr|U6JJ69|U6JJ69_ECHGR;tr|A0A087W277|A0A087W277_ECHMU	2;1;1;1;1	2;1;1;1;1	2;1;1;1;1	tr|A0A564XXN8|A0A564XXN8_HYMDI Uncharacterized protein OS=Hymenolepis diminuta OX=6216 GN=WMSIL1_LOCUS908 PE=4 SV=1;tr|A0A564XXU8|A0A564XXU8_HYMDI Uncharacterized protein OS=Hymenolepis diminuta OX=6216 GN=WMSIL1_LOCUS908 PE=4 SV=1;tr|A0A0R3WH57|A0A0R3WH57	5	2	2	2	1	0	0	2	2	2	2	2	1	2	1	2	1	0	0	2	2	2	2	2	1	2	1	2	1	0	0	2	2	2	2	2	1	2	1	2	16.2	16.2	16.2	21.347
tr|F8RGZ3|F8RGZ3_ECHGR;tr|A0A0R3W0H9|A0A0R3W0H9_TAEAS;tr|A0A564Z5Z5|A0A564Z5Z5_HYMDI;tr|A0A0R3VZW7|A0A0R3VZW7_TAEAS;tr|A0A068WRV3|A0A068WRV3_ECHGR;tr|W6U4G1|W6U4G1_ECHGR;tr|A0A068WM67|A0A068WM67_ECHGR;tr|A0A564Z5J8|A0A564Z5J8_HYMDI	tr|F8RGZ3|F8RGZ3_ECHGR;tr|A0A0R3W0H9|A0A0R3W0H9_TAEAS;tr|A0A564Z5Z5|A0A564Z5Z5_HYMDI;tr|A0A0R3VZW7|A0A0R3VZW7_TAEAS;tr|A0A068WRV3|A0A068WRV3_ECHGR;tr|W6U4G1|W6U4G1_ECHGR;tr|A0A068WM67|A0A068WM67_ECHGR;tr|A0A564Z5J8|A0A564Z5J8_HYMDI	1;1;1;1;1;1;1;1	1;1;1;1;1;1;1;1	1;1;1;1;1;1;1;1	tr|F8RGZ3|F8RGZ3_ECHGR p-glycoprotein (Fragment) OS=Echinococcus granulosus OX=6210 GN=mdr1 PE=2 SV=1;tr|A0A0R3W0H9|A0A0R3W0H9_TAEAS ABC transporter domain-containing protein OS=Taenia asiatica OX=60517 GN=TASK_LOCUS3174 PE=4 SV=1;tr|A0A564Z5Z5|A0A564Z5Z5_	8	1	1	1	1	0	0	0	1	1	1	1	0	0	0	0	1	0	0	0	1	1	1	1	0	0	0	0	1	0	0	0	1	1	1	1	0	0	0	0	7.1	7.1	7.1	21.612
tr|A0A0R3SFQ4|A0A0R3SFQ4_HYMDI	tr|A0A0R3SFQ4|A0A0R3SFQ4_HYMDI	1	1	1	tr|A0A0R3SFQ4|A0A0R3SFQ4_HYMDI Uncharacterized protein OS=Hymenolepis diminuta OX=6216 GN=HDID_LOCUS3686 PE=4 SV=1	1	1	1	1	0	1	1	1	1	1	1	1	1	1	1	1	0	1	1	1	1	1	1	1	1	1	1	1	0	1	1	1	1	1	1	1	1	1	1	1	7.7	7.7	7.7	21.614
tr|A0A564Z6H9|A0A564Z6H9_HYMDI;tr|A0A564Z5U6|A0A564Z5U6_HYMDI;tr|A0A564Z4F3|A0A564Z4F3_HYMDI;tr|A0A564Z4M6|A0A564Z4M6_HYMDI	tr|A0A564Z6H9|A0A564Z6H9_HYMDI;tr|A0A564Z5U6|A0A564Z5U6_HYMDI;tr|A0A564Z4F3|A0A564Z4F3_HYMDI;tr|A0A564Z4M6|A0A564Z4M6_HYMDI	1;1;1;1	1;1;1;1	1;1;1;1	tr|A0A564Z6H9|A0A564Z6H9_HYMDI Uncharacterized protein OS=Hymenolepis diminuta OX=6216 GN=WMSIL1_LOCUS12453 PE=4 SV=1;tr|A0A564Z5U6|A0A564Z5U6_HYMDI Uncharacterized protein OS=Hymenolepis diminuta OX=6216 GN=WMSIL1_LOCUS12453 PE=4 SV=1;tr|A0A564Z4F3|A0A564	4	1	1	1	0	0	0	0	1	0	1	1	1	1	1	1	0	0	0	0	1	0	1	1	1	1	1	1	0	0	0	0	1	0	1	1	1	1	1	1	5.9	5.9	5.9	21.644
tr|W6V2B5|W6V2B5_ECHGR;tr|A0A068WDQ4|A0A068WDQ4_ECHGR;tr|A0A068YL23|A0A068YL23_ECHMU	tr|W6V2B5|W6V2B5_ECHGR;tr|A0A068WDQ4|A0A068WDQ4_ECHGR;tr|A0A068YL23|A0A068YL23_ECHMU	3;3;2	3;3;2	3;3;2	tr|W6V2B5|W6V2B5_ECHGR Proteasome subunit beta type-3 OS=Echinococcus granulosus OX=6210 GN=EGR_05037 PE=4 SV=1;tr|A0A068WDQ4|A0A068WDQ4_ECHGR Proteasome subunit beta OS=Echinococcus granulosus OX=6210 GN=EgrG_001064900 PE=3 SV=1;tr|A0A068YL23|A0A068YL23_E	3	3	3	3	1	1	1	3	2	2	2	2	2	2	2	2	1	1	1	3	2	2	2	2	2	2	2	2	1	1	1	3	2	2	2	2	2	2	2	2	22.9	22.9	22.9	21.781
tr|A0A0R3SXH5|A0A0R3SXH5_HYMDI;tr|W6ULS3|W6ULS3_ECHGR;tr|A0A0R3WF15|A0A0R3WF15_TAEAS;tr|A0A087W230|A0A087W230_ECHMU;tr|A0A068WP54|A0A068WP54_ECHGR;tr|U6JGL3|U6JGL3_ECHGR;tr|A0A0R3VSF5|A0A0R3VSF5_TAEAS;tr|A0A0R3SQB8|A0A0R3SQB8_HYMDI;tr|A0A068YMF7|A0A068YMF7_ECHMU	tr|A0A0R3SXH5|A0A0R3SXH5_HYMDI;tr|W6ULS3|W6ULS3_ECHGR;tr|A0A0R3WF15|A0A0R3WF15_TAEAS;tr|A0A087W230|A0A087W230_ECHMU	5;3;3;3;2;1;1;1;1	5;3;3;3;2;1;1;1;1	2;0;0;0;0;0;0;0;0	tr|A0A0R3SXH5|A0A0R3SXH5_HYMDI Uncharacterized protein OS=Hymenolepis diminuta OX=6216 GN=HDID_LOCUS10447 PE=4 SV=1;tr|W6ULS3|W6ULS3_ECHGR Transforming protein RhoA OS=Echinococcus granulosus OX=6210 GN=EGR_06099 PE=4 SV=1;tr|A0A0R3WF15|A0A0R3WF15_TAEAS Un	9	5	5	2	4	2	4	4	2	1	1	1	2	3	4	3	4	2	4	4	2	1	1	1	2	3	4	3	1	0	2	1	0	0	0	0	0	1	1	1	29.9	29.9	9.8	21.84
tr|A0A0R3SQ56|A0A0R3SQ56_HYMDI;tr|U6JF50|U6JF50_ECHGR;tr|A0A0R3W206|A0A0R3W206_TAEAS;tr|A0A087W262|A0A087W262_ECHMU;tr|A0A564YQC0|A0A564YQC0_HYMDI;tr|A0A564YRE7|A0A564YRE7_HYMDI;tr|A0A068WC57|A0A068WC57_ECHGR;tr|W6USR3|W6USR3_ECHGR;tr|A0A068YJ71|A0A068YJ71_ECHMU	tr|A0A0R3SQ56|A0A0R3SQ56_HYMDI;tr|U6JF50|U6JF50_ECHGR;tr|A0A0R3W206|A0A0R3W206_TAEAS;tr|A0A087W262|A0A087W262_ECHMU	3;2;2;2;1;1;1;1;1	3;2;2;2;1;1;1;1;1	3;2;2;2;1;1;1;1;1	tr|A0A0R3SQ56|A0A0R3SQ56_HYMDI Uncharacterized protein OS=Hymenolepis diminuta OX=6216 GN=HDID_LOCUS7178 PE=4 SV=1;tr|U6JF50|U6JF50_ECHGR Ras-related protein RABD2A OS=Echinococcus granulosus OX=6210 GN=EGR_05320 PE=4 SV=1;tr|A0A0R3W206|A0A0R3W206_TAEAS Un	9	3	3	3	3	2	3	3	3	2	2	1	2	3	2	2	3	2	3	3	3	2	2	1	2	3	2	2	3	2	3	3	3	2	2	1	2	3	2	2	20.1	20.1	20.1	21.888
tr|W6U774|W6U774_ECHGR;tr|A0A068YD04|A0A068YD04_ECHMU;tr|A0A068WFJ3|A0A068WFJ3_ECHGR;tr|A0A0R3W2P9|A0A0R3W2P9_TAEAS	tr|W6U774|W6U774_ECHGR;tr|A0A068YD04|A0A068YD04_ECHMU;tr|A0A068WFJ3|A0A068WFJ3_ECHGR;tr|A0A0R3W2P9|A0A0R3W2P9_TAEAS	2;2;2;1	2;2;2;1	1;1;1;0	tr|W6U774|W6U774_ECHGR Prefoldin subunit 3 OS=Echinococcus granulosus OX=6210 GN=EGR_08087 PE=3 SV=1;tr|A0A068YD04|A0A068YD04_ECHMU Prefoldin subunit 3 OS=Echinococcus multilocularis OX=6211 GN=EmuJ_000879800 PE=3 SV=1;tr|A0A068WFJ3|A0A068WFJ3_ECHGR Prefol	4	2	2	1	1	0	0	1	1	1	1	1	2	2	2	2	1	0	0	1	1	1	1	1	2	2	2	2	1	0	0	0	1	1	1	1	1	1	1	1	11.1	11.1	6.1	21.905
tr|A0A0R3SWC8|A0A0R3SWC8_HYMDI	tr|A0A0R3SWC8|A0A0R3SWC8_HYMDI	2	2	2	tr|A0A0R3SWC8|A0A0R3SWC8_HYMDI Uncharacterized protein OS=Hymenolepis diminuta OX=6216 GN=HDID_LOCUS9972 PE=3 SV=1	1	2	2	2	0	1	1	0	0	0	1	2	0	1	0	1	0	1	1	0	0	0	1	2	0	1	0	1	0	1	1	0	0	0	1	2	0	1	0	1	18.1	18.1	18.1	22.059
tr|A0A564YVX8|A0A564YVX8_HYMDI;tr|A0A564YVV2|A0A564YVV2_HYMDI	tr|A0A564YVX8|A0A564YVX8_HYMDI;tr|A0A564YVV2|A0A564YVV2_HYMDI	2;2	2;2	2;2	tr|A0A564YVX8|A0A564YVX8_HYMDI Hypoxanthine phosphoribosyltransferase OS=Hymenolepis diminuta OX=6216 GN=WMSIL1_LOCUS10132 PE=3 SV=1;tr|A0A564YVV2|A0A564YVV2_HYMDI Hypoxanthine phosphoribosyltransferase OS=Hymenolepis diminuta OX=6216 GN=WMSIL1_LOCUS10132	2	2	2	2	0	0	0	0	2	1	2	1	0	0	0	1	0	0	0	0	2	1	2	1	0	0	0	1	0	0	0	0	2	1	2	1	0	0	0	1	12.4	12.4	12.4	22.147
tr|A0A564YM43|A0A564YM43_HYMDI;tr|W6UHX6|W6UHX6_ECHGR;tr|A0A087VYH7|A0A087VYH7_ECHMU;tr|A0A068WVC4|A0A068WVC4_ECHGR;tr|A0A0R3W6Y3|A0A0R3W6Y3_TAEAS	tr|A0A564YM43|A0A564YM43_HYMDI;tr|W6UHX6|W6UHX6_ECHGR;tr|A0A087VYH7|A0A087VYH7_ECHMU;tr|A0A068WVC4|A0A068WVC4_ECHGR;tr|A0A0R3W6Y3|A0A0R3W6Y3_TAEAS	4;3;3;3;2	4;3;3;3;2	4;3;3;3;2	tr|A0A564YM43|A0A564YM43_HYMDI Uncharacterized protein OS=Hymenolepis diminuta OX=6216 GN=WMSIL1_LOCUS7789 PE=3 SV=1;tr|W6UHX6|W6UHX6_ECHGR Adenylate kinase OS=Echinococcus granulosus OX=6210 GN=EGR_04123 PE=3 SV=1;tr|A0A087VYH7|A0A087VYH7_ECHMU Adenylate	5	4	4	4	2	1	0	2	3	2	3	2	3	3	3	2	2	1	0	2	3	2	3	2	3	3	3	2	2	1	0	2	3	2	3	2	3	3	3	2	19.3	19.3	19.3	22.162
tr|A0A0R3SD43|A0A0R3SD43_HYMDI	tr|A0A0R3SD43|A0A0R3SD43_HYMDI	2	1	1	tr|A0A0R3SD43|A0A0R3SD43_HYMDI Prefoldin subunit 3 OS=Hymenolepis diminuta OX=6216 GN=HDID_LOCUS2572 PE=3 SV=1	1	2	1	1	0	0	0	1	1	0	0	1	2	1	1	2	0	0	0	0	1	0	0	1	1	0	0	1	0	0	0	0	1	0	0	1	1	0	0	1	11.1	6	6	22.186
tr|A0A068YCS1|A0A068YCS1_ECHMU;tr|A0A0R3WDI1|A0A0R3WDI1_TAEAS;tr|W6UUF0|W6UUF0_ECHGR;tr|A0A564ZCV0|A0A564ZCV0_HYMDI;tr|A0A564ZBX4|A0A564ZBX4_HYMDI;tr|A0A068WB97|A0A068WB97_ECHGR	tr|A0A068YCS1|A0A068YCS1_ECHMU;tr|A0A0R3WDI1|A0A0R3WDI1_TAEAS;tr|W6UUF0|W6UUF0_ECHGR;tr|A0A564ZCV0|A0A564ZCV0_HYMDI;tr|A0A564ZBX4|A0A564ZBX4_HYMDI;tr|A0A068WB97|A0A068WB97_ECHGR	1;1;1;1;1;1	1;1;1;1;1;1	1;1;1;1;1;1	tr|A0A068YCS1|A0A068YCS1_ECHMU Nascent polypeptide associated complex subunit OS=Echinococcus multilocularis OX=6211 GN=EmuJ_001007300 PE=4 SV=1;tr|A0A0R3WDI1|A0A0R3WDI1_TAEAS NAC-A/B domain-containing protein OS=Taenia asiatica OX=60517 GN=TASK_LOCUS8826	6	1	1	1	1	0	1	1	0	1	1	0	0	1	1	1	1	0	1	1	0	1	1	0	0	1	1	1	1	0	1	1	0	1	1	0	0	1	1	1	7.2	7.2	7.2	22.659
tr|A0A564YUP0|A0A564YUP0_HYMDI	tr|A0A564YUP0|A0A564YUP0_HYMDI	2	2	2	tr|A0A564YUP0|A0A564YUP0_HYMDI Uncharacterized protein OS=Hymenolepis diminuta OX=6216 GN=WMSIL1_LOCUS9743 PE=4 SV=1	1	2	2	2	1	1	1	2	1	1	1	1	1	1	0	2	1	1	1	2	1	1	1	1	1	1	0	2	1	1	1	2	1	1	1	1	1	1	0	2	5.5	5.5	5.5	22.875
tr|U6JCE8|U6JCE8_ECHGR;tr|A0A068Y2Y3|A0A068Y2Y3_ECHMU	tr|U6JCE8|U6JCE8_ECHGR;tr|A0A068Y2Y3|A0A068Y2Y3_ECHMU	1;1	1;1	1;1	tr|U6JCE8|U6JCE8_ECHGR Charged multivesicular body protein OS=Echinococcus granulosus OX=6210 GN=EGR_01017 PE=4 SV=1;tr|A0A068Y2Y3|A0A068Y2Y3_ECHMU Chmp1 chromatin modifying protein OS=Echinococcus multilocularis OX=6211 GN=EmuJ_000468500 PE=4 SV=1	2	1	1	1	0	0	1	0	0	0	0	0	0	0	0	0	0	0	1	0	0	0	0	0	0	0	0	0	0	0	1	0	0	0	0	0	0	0	0	0	12.4	12.4	12.4	23.231
tr|A0A564YFQ7|A0A564YFQ7_HYMDI	tr|A0A564YFQ7|A0A564YFQ7_HYMDI	1	1	1	tr|A0A564YFQ7|A0A564YFQ7_HYMDI SCP domain-containing protein OS=Hymenolepis diminuta OX=6216 GN=WMSIL1_LOCUS5585 PE=3 SV=1	1	1	1	1	1	0	0	0	1	1	1	1	0	1	0	0	1	0	0	0	1	1	1	1	0	1	0	0	1	0	0	0	1	1	1	1	0	1	0	0	5.5	5.5	5.5	23.235
tr|A0A0R3SV21|A0A0R3SV21_HYMDI;tr|A0A564ZB34|A0A564ZB34_HYMDI;tr|W6U3A7|W6U3A7_ECHGR;tr|A0A0R3WAW8|A0A0R3WAW8_TAEAS;tr|A0A087W0B4|A0A087W0B4_ECHMU;tr|A0A068WS89|A0A068WS89_ECHGR	tr|A0A0R3SV21|A0A0R3SV21_HYMDI;tr|A0A564ZB34|A0A564ZB34_HYMDI	3;3;1;1;1;1	3;3;1;1;1;1	3;3;1;1;1;1	tr|A0A0R3SV21|A0A0R3SV21_HYMDI Guanylate kinase-like domain-containing protein OS=Hymenolepis diminuta OX=6216 GN=HDID_LOCUS9388 PE=3 SV=1;tr|A0A564ZB34|A0A564ZB34_HYMDI Guanylate kinase-like domain-containing protein OS=Hymenolepis diminuta OX=6216 GN=WMS	6	3	3	3	2	1	1	2	1	1	2	1	2	1	1	2	2	1	1	2	1	1	2	1	2	1	1	2	2	1	1	2	1	1	2	1	2	1	1	2	22.6	22.6	22.6	23.241
tr|A0A0R3SAV4|A0A0R3SAV4_HYMDI;tr|A0A0R3WA15|A0A0R3WA15_TAEAS;tr|A0A087W1M1|A0A087W1M1_ECHMU;tr|A0A068WRI1|A0A068WRI1_ECHGR;tr|W6ULR0|W6ULR0_ECHGR	tr|A0A0R3SAV4|A0A0R3SAV4_HYMDI;tr|A0A0R3WA15|A0A0R3WA15_TAEAS;tr|A0A087W1M1|A0A087W1M1_ECHMU;tr|A0A068WRI1|A0A068WRI1_ECHGR;tr|W6ULR0|W6ULR0_ECHGR	2;1;1;1;1	2;1;1;1;1	2;1;1;1;1	tr|A0A0R3SAV4|A0A0R3SAV4_HYMDI Uncharacterized protein OS=Hymenolepis diminuta OX=6216 GN=HDID_LOCUS1524 PE=4 SV=1;tr|A0A0R3WA15|A0A0R3WA15_TAEAS Uncharacterized protein OS=Taenia asiatica OX=60517 GN=TASK_LOCUS7346 PE=4 SV=2;tr|A0A087W1M1|A0A087W1M1_ECHMU	5	2	2	2	1	1	1	1	0	0	0	0	0	0	0	0	1	1	1	1	0	0	0	0	0	0	0	0	1	1	1	1	0	0	0	0	0	0	0	0	9.2	9.2	9.2	23.272
tr|U6J6U1|U6J6U1_ECHGR;tr|A0A0R3W0Q2|A0A0R3W0Q2_TAEAS;tr|A0A068XXX5|A0A068XXX5_ECHMU;tr|A0A0R3SJ22|A0A0R3SJ22_HYMDI	tr|U6J6U1|U6J6U1_ECHGR;tr|A0A0R3W0Q2|A0A0R3W0Q2_TAEAS;tr|A0A068XXX5|A0A068XXX5_ECHMU;tr|A0A0R3SJ22|A0A0R3SJ22_HYMDI	3;3;3;2	3;3;3;2	3;3;3;2	tr|U6J6U1|U6J6U1_ECHGR Ras protein Rab 2A OS=Echinococcus granulosus OX=6210 GN=EGR_02294 PE=4 SV=1;tr|A0A0R3W0Q2|A0A0R3W0Q2_TAEAS Uncharacterized protein OS=Taenia asiatica OX=60517 GN=TASK_LOCUS3254 PE=4 SV=1;tr|A0A068XXX5|A0A068XXX5_ECHMU Ras protein Ra	4	3	3	3	1	2	2	2	2	2	2	2	2	2	2	2	1	2	2	2	2	2	2	2	2	2	2	2	1	2	2	2	2	2	2	2	2	2	2	2	18.4	18.4	18.4	23.435
tr|U6JDZ7|U6JDZ7_ECHGR;tr|A0A158QE21|A0A158QE21_HYMDI;tr|A0A0R3VUV9|A0A0R3VUV9_TAEAS;tr|A0A068XW28|A0A068XW28_ECHMU;tr|A0A0R3SP90|A0A0R3SP90_HYMDI	tr|U6JDZ7|U6JDZ7_ECHGR;tr|A0A158QE21|A0A158QE21_HYMDI;tr|A0A0R3VUV9|A0A0R3VUV9_TAEAS;tr|A0A068XW28|A0A068XW28_ECHMU;tr|A0A0R3SP90|A0A0R3SP90_HYMDI	3;3;3;3;2	3;3;3;3;2	3;3;3;3;2	tr|U6JDZ7|U6JDZ7_ECHGR Rab OS=Echinococcus granulosus OX=6210 GN=EGR_10509 PE=4 SV=1;tr|A0A158QE21|A0A158QE21_HYMDI Uncharacterized protein OS=Hymenolepis diminuta OX=6216 GN=HDID_LOCUS6754 PE=4 SV=1;tr|A0A0R3VUV9|A0A0R3VUV9_TAEAS Uncharacterized protein O	5	3	3	3	2	1	1	2	1	2	2	1	2	2	2	2	2	1	1	2	1	2	2	1	2	2	2	2	2	1	1	2	1	2	2	1	2	2	2	2	16.5	16.5	16.5	23.648
tr|A0A0R3VT62|A0A0R3VT62_TAEAS;tr|A0A087W2C5|A0A087W2C5_ECHMU;tr|A0A068WKP1|A0A068WKP1_ECHGR;tr|W6V1V2|W6V1V2_ECHGR	tr|A0A0R3VT62|A0A0R3VT62_TAEAS;tr|A0A087W2C5|A0A087W2C5_ECHMU;tr|A0A068WKP1|A0A068WKP1_ECHGR;tr|W6V1V2|W6V1V2_ECHGR	1;1;1;1	1;1;1;1	1;1;1;1	tr|A0A0R3VT62|A0A0R3VT62_TAEAS Uncharacterized protein OS=Taenia asiatica OX=60517 GN=TASK_LOCUS408 PE=4 SV=1;tr|A0A087W2C5|A0A087W2C5_ECHMU Proteasome prosome macropain subunit beta OS=Echinococcus multilocularis OX=6211 GN=EmuJ_000252500 PE=4 SV=1;tr|A0A	4	1	1	1	1	1	1	1	1	1	1	1	1	1	1	1	1	1	1	1	1	1	1	1	1	1	1	1	1	1	1	1	1	1	1	1	1	1	1	1	4.7	4.7	4.7	23.712
tr|A0A087VWZ0|A0A087VWZ0_ECHMU;tr|A0A068Y9T0|A0A068Y9T0_ECHMU	tr|A0A087VWZ0|A0A087VWZ0_ECHMU;tr|A0A068Y9T0|A0A068Y9T0_ECHMU	1;1	1;1	1;1	tr|A0A087VWZ0|A0A087VWZ0_ECHMU Methionyl aminopeptidase 1 M24 family OS=Echinococcus multilocularis OX=6211 GN=EmuJ_000025800 PE=4 SV=2;tr|A0A068Y9T0|A0A068Y9T0_ECHMU Methionine aminopeptidase OS=Echinococcus multilocularis OX=6211 GN=EmuJ_000923200 PE=3 S	2	1	1	1	0	1	0	0	0	0	0	0	0	0	0	0	0	1	0	0	0	0	0	0	0	0	0	0	0	1	0	0	0	0	0	0	0	0	0	0	6.6	6.6	6.6	23.717
tr|A0A087VWA8|A0A087VWA8_ECHMU	tr|A0A087VWA8|A0A087VWA8_ECHMU	6	3	3	tr|A0A087VWA8|A0A087VWA8_ECHMU Heat shock protein 90 OS=Echinococcus multilocularis OX=6211 GN=EmuJ_000008700 PE=4 SV=1	1	6	3	3	3	3	1	3	4	4	4	4	3	4	2	4	2	2	1	0	1	1	1	1	0	1	0	1	2	2	1	0	1	1	1	1	0	1	0	1	20.6	6.5	6.5	23.874
tr|A0A068Y9B8|A0A068Y9B8_ECHMU;tr|W6UMM7|W6UMM7_ECHGR;tr|A0A068WEE2|A0A068WEE2_ECHGR	tr|A0A068Y9B8|A0A068Y9B8_ECHMU;tr|W6UMM7|W6UMM7_ECHGR;tr|A0A068WEE2|A0A068WEE2_ECHGR	1;1;1	1;1;1	1;1;1	tr|A0A068Y9B8|A0A068Y9B8_ECHMU Calcyphosin protein OS=Echinococcus multilocularis OX=6211 PE=4 SV=1;tr|W6UMM7|W6UMM7_ECHGR Calcyphosin-like protein OS=Echinococcus granulosus OX=6210 GN=EGR_02766 PE=4 SV=1;tr|A0A068WEE2|A0A068WEE2_ECHGR Calcyphosin protein	3	1	1	1	1	0	0	1	1	1	1	1	1	1	1	1	1	0	0	1	1	1	1	1	1	1	1	1	1	0	0	1	1	1	1	1	1	1	1	1	4.8	4.8	4.8	23.908
tr|A0A0R3SSK6|A0A0R3SSK6_HYMDI	tr|A0A0R3SSK6|A0A0R3SSK6_HYMDI	2	2	2	tr|A0A0R3SSK6|A0A0R3SSK6_HYMDI Uncharacterized protein OS=Hymenolepis diminuta OX=6216 GN=HDID_LOCUS8285 PE=4 SV=1	1	2	2	2	1	0	0	0	2	2	2	2	1	2	2	2	1	0	0	0	2	2	2	2	1	2	2	2	1	0	0	0	2	2	2	2	1	2	2	2	8.2	8.2	8.2	24.089
tr|U6JBD0|U6JBD0_ECHGR;tr|A0A068YGA3|A0A068YGA3_ECHMU;tr|A0A158R908|A0A158R908_TAEAS	tr|U6JBD0|U6JBD0_ECHGR;tr|A0A068YGA3|A0A068YGA3_ECHMU;tr|A0A158R908|A0A158R908_TAEAS	2;2;2	2;2;2	2;2;2	tr|U6JBD0|U6JBD0_ECHGR Charged multivesicular body protein 4a OS=Echinococcus granulosus OX=6210 GN=EGR_07734 PE=4 SV=1;tr|A0A068YGA3|A0A068YGA3_ECHMU Charged multivesicular body protein 4b OS=Echinococcus multilocularis OX=6211 GN=EmuJ_001133200 PE=4 SV=1	3	2	2	2	1	0	0	2	2	2	2	2	2	2	2	2	1	0	0	2	2	2	2	2	2	2	2	2	1	0	0	2	2	2	2	2	2	2	2	2	9.7	9.7	9.7	24.093
tr|A0A068XYI5|A0A068XYI5_ECHMU;tr|A0A068WYA6|A0A068WYA6_ECHGR;tr|W6UTH9|W6UTH9_ECHGR	tr|A0A068XYI5|A0A068XYI5_ECHMU;tr|A0A068WYA6|A0A068WYA6_ECHGR	7;7;1	1;1;1	1;1;1	tr|A0A068XYI5|A0A068XYI5_ECHMU Proteasome subunit alpha type OS=Echinococcus multilocularis OX=6211 GN=EmuJ_001182700 PE=3 SV=1;tr|A0A068WYA6|A0A068WYA6_ECHGR Proteasome subunit alpha type OS=Echinococcus granulosus OX=6210 GN=EgrG_001182700 PE=3 SV=1	3	7	1	1	7	4	4	6	6	7	6	5	4	4	5	6	1	1	0	1	1	1	1	1	1	1	1	1	1	1	0	1	1	1	1	1	1	1	1	1	30	7.6	7.6	24.368
tr|A0A0R3SCJ7|A0A0R3SCJ7_HYMDI;tr|A0A0R3W4V1|A0A0R3W4V1_TAEAS;tr|A0A068Y8M5|A0A068Y8M5_ECHMU;tr|A0A068WKR6|A0A068WKR6_ECHGR;tr|A0A068Y897|A0A068Y897_ECHMU	tr|A0A0R3SCJ7|A0A0R3SCJ7_HYMDI;tr|A0A0R3W4V1|A0A0R3W4V1_TAEAS;tr|A0A068Y8M5|A0A068Y8M5_ECHMU;tr|A0A068WKR6|A0A068WKR6_ECHGR;tr|A0A068Y897|A0A068Y897_ECHMU	2;1;1;1;1	2;1;1;1;1	1;0;0;0;0	tr|A0A0R3SCJ7|A0A0R3SCJ7_HYMDI Calponin-homology (CH) domain-containing protein OS=Hymenolepis diminuta OX=6216 GN=HDID_LOCUS2314 PE=4 SV=1;tr|A0A0R3W4V1|A0A0R3W4V1_TAEAS Uncharacterized protein OS=Taenia asiatica OX=60517 GN=TASK_LOCUS5103 PE=4 SV=1;tr|A0	5	2	2	1	1	1	1	2	2	2	2	2	2	2	2	2	1	1	1	2	2	2	2	2	2	2	2	2	1	1	1	1	1	1	1	1	1	1	1	1	9.1	9.1	5.5	24.463
tr|A0A0R3SHN7|A0A0R3SHN7_HYMDI;tr|U6JCJ6|U6JCJ6_ECHGR;tr|A0A0R3VYL5|A0A0R3VYL5_TAEAS;tr|A0A087VZ78|A0A087VZ78_ECHMU	tr|A0A0R3SHN7|A0A0R3SHN7_HYMDI;tr|U6JCJ6|U6JCJ6_ECHGR;tr|A0A0R3VYL5|A0A0R3VYL5_TAEAS;tr|A0A087VZ78|A0A087VZ78_ECHMU	9;6;6;6	9;6;6;6	9;6;6;6	tr|A0A0R3SHN7|A0A0R3SHN7_HYMDI GTP-binding nuclear protein OS=Hymenolepis diminuta OX=6216 GN=HDID_LOCUS4450 PE=3 SV=1;tr|U6JCJ6|U6JCJ6_ECHGR GTP-binding nuclear protein OS=Echinococcus granulosus OX=6210 GN=EGR_04178 PE=3 SV=1;tr|A0A0R3VYL5|A0A0R3VYL5_TAE	4	9	9	9	4	5	6	6	7	8	8	8	6	6	5	9	4	5	6	6	7	8	8	8	6	6	5	9	4	5	6	6	7	8	8	8	6	6	5	9	40.5	40.5	40.5	24.469
tr|U6J0Q2|U6J0Q2_ECHGR;tr|A0A068YBB9|A0A068YBB9_ECHMU;tr|A0A0R3SAF7|A0A0R3SAF7_HYMDI	tr|U6J0Q2|U6J0Q2_ECHGR;tr|A0A068YBB9|A0A068YBB9_ECHMU;tr|A0A0R3SAF7|A0A0R3SAF7_HYMDI	1;1;1	1;1;1	1;1;1	tr|U6J0Q2|U6J0Q2_ECHGR Elongation factor 1-beta OS=Echinococcus granulosus OX=6210 GN=EGR_02060 PE=3 SV=1;tr|A0A068YBB9|A0A068YBB9_ECHMU Elongation factor 1 beta OS=Echinococcus multilocularis OX=6211 GN=EmuJ_000954000 PE=3 SV=1;tr|A0A0R3SAF7|A0A0R3SAF7_HY	3	1	1	1	1	0	1	1	1	1	1	1	1	1	1	1	1	0	1	1	1	1	1	1	1	1	1	1	1	0	1	1	1	1	1	1	1	1	1	1	5.9	5.9	5.9	24.504
tr|W6UPH1|W6UPH1_ECHGR;tr|A0A0R3W0Z5|A0A0R3W0Z5_TAEAS;tr|A0A068WGG7|A0A068WGG7_ECHGR;tr|A0A068Y4P5|A0A068Y4P5_ECHMU	tr|W6UPH1|W6UPH1_ECHGR;tr|A0A0R3W0Z5|A0A0R3W0Z5_TAEAS;tr|A0A068WGG7|A0A068WGG7_ECHGR;tr|A0A068Y4P5|A0A068Y4P5_ECHMU	1;1;1;1	1;1;1;1	1;1;1;1	tr|W6UPH1|W6UPH1_ECHGR Ras-related protein Rab-14 OS=Echinococcus granulosus OX=6210 GN=EGR_02477 PE=4 SV=1;tr|A0A0R3W0Z5|A0A0R3W0Z5_TAEAS Uncharacterized protein OS=Taenia asiatica OX=60517 GN=TASK_LOCUS3375 PE=4 SV=1;tr|A0A068WGG7|A0A068WGG7_ECHGR RAB14	4	1	1	1	0	0	1	1	0	1	1	1	1	1	1	1	0	0	1	1	0	1	1	1	1	1	1	1	0	0	1	1	0	1	1	1	1	1	1	1	7.1	7.1	7.1	24.621
tr|A0A068YAY5|A0A068YAY5_ECHMU;tr|A0A068WD57|A0A068WD57_ECHGR	tr|A0A068YAY5|A0A068YAY5_ECHMU;tr|A0A068WD57|A0A068WD57_ECHGR	1;1	1;1	1;1	tr|A0A068YAY5|A0A068YAY5_ECHMU Ufm1 specific protease 1 OS=Echinococcus multilocularis OX=6211 GN=EmuJ_000799700 PE=4 SV=1;tr|A0A068WD57|A0A068WD57_ECHGR Ufm1 specific protease 1 OS=Echinococcus granulosus OX=6210 GN=EgrG_000799700 PE=4 SV=1	2	1	1	1	0	0	0	1	1	0	0	1	0	0	0	0	0	0	0	1	1	0	0	1	0	0	0	0	0	0	0	1	1	0	0	1	0	0	0	0	4.7	4.7	4.7	24.778
tr|A0A564YPL3|A0A564YPL3_HYMDI;tr|A0A564YP81|A0A564YP81_HYMDI	tr|A0A564YPL3|A0A564YPL3_HYMDI;tr|A0A564YP81|A0A564YP81_HYMDI	2;2	2;2	2;2	tr|A0A564YPL3|A0A564YPL3_HYMDI Uncharacterized protein OS=Hymenolepis diminuta OX=6216 GN=WMSIL1_LOCUS7823 PE=4 SV=1;tr|A0A564YP81|A0A564YP81_HYMDI Uncharacterized protein OS=Hymenolepis diminuta OX=6216 GN=WMSIL1_LOCUS7823 PE=4 SV=1	2	2	2	2	0	1	1	0	2	1	2	2	1	2	2	1	0	1	1	0	2	1	2	2	1	2	2	1	0	1	1	0	2	1	2	2	1	2	2	1	11.1	11.1	11.1	24.816
tr|A0A564XXD9|A0A564XXD9_HYMDI;tr|A0A158R9X8|A0A158R9X8_TAEAS;tr|A0A068YEI4|A0A068YEI4_ECHMU;tr|A0A068WZP8|A0A068WZP8_ECHGR;tr|W6UD01|W6UD01_ECHGR	tr|A0A564XXD9|A0A564XXD9_HYMDI;tr|A0A158R9X8|A0A158R9X8_TAEAS;tr|A0A068YEI4|A0A068YEI4_ECHMU;tr|A0A068WZP8|A0A068WZP8_ECHGR;tr|W6UD01|W6UD01_ECHGR	2;2;2;2;2	2;2;2;2;2	2;2;2;2;2	tr|A0A564XXD9|A0A564XXD9_HYMDI Uncharacterized protein OS=Hymenolepis diminuta OX=6216 GN=WMSIL1_LOCUS346 PE=4 SV=1;tr|A0A158R9X8|A0A158R9X8_TAEAS Uncharacterized protein OS=Taenia asiatica OX=60517 GN=TASK_LOCUS7987 PE=4 SV=1;tr|A0A068YEI4|A0A068YEI4_ECHM	5	2	2	2	0	0	0	0	1	0	0	1	2	2	2	1	0	0	0	0	1	0	0	1	2	2	2	1	0	0	0	0	1	0	0	1	2	2	2	1	9.9	9.9	9.9	24.906
tr|A0A158R8P5|A0A158R8P5_TAEAS	tr|A0A158R8P5|A0A158R8P5_TAEAS	2	2	1	tr|A0A158R8P5|A0A158R8P5_TAEAS Uncharacterized protein OS=Taenia asiatica OX=60517 GN=TASK_LOCUS5830 PE=4 SV=1	1	2	2	1	2	1	0	1	2	1	2	1	2	2	2	2	2	1	0	1	2	1	2	1	2	2	2	2	1	0	0	0	1	1	1	1	1	1	1	1	12.4	12.4	6.7	25.054
tr|A0A0R3SCP8|A0A0R3SCP8_HYMDI	tr|A0A0R3SCP8|A0A0R3SCP8_HYMDI	1	1	1	tr|A0A0R3SCP8|A0A0R3SCP8_HYMDI Uncharacterized protein OS=Hymenolepis diminuta OX=6216 GN=HDID_LOCUS2380 PE=4 SV=1	1	1	1	1	0	0	0	0	0	0	0	0	1	1	1	1	0	0	0	0	0	0	0	0	1	1	1	1	0	0	0	0	0	0	0	0	1	1	1	1	5.1	5.1	5.1	25.159
tr|A0A0R3SLC3|A0A0R3SLC3_HYMDI;tr|A0A564YU05|A0A564YU05_HYMDI;tr|A0A564YH13|A0A564YH13_HYMDI;tr|A0A0R3W095|A0A0R3W095_TAEAS;tr|A0A0R3W093|A0A0R3W093_TAEAS	tr|A0A0R3SLC3|A0A0R3SLC3_HYMDI;tr|A0A564YU05|A0A564YU05_HYMDI	3;2;1;1;1	3;2;1;1;1	3;2;1;1;1	tr|A0A0R3SLC3|A0A0R3SLC3_HYMDI Uncharacterized protein OS=Hymenolepis diminuta OX=6216 GN=HDID_LOCUS5736 PE=3 SV=1;tr|A0A564YU05|A0A564YU05_HYMDI Uncharacterized protein OS=Hymenolepis diminuta OX=6216 GN=WMSIL1_LOCUS9609 PE=4 SV=1	5	3	3	3	0	0	0	2	2	2	3	2	2	1	1	2	0	0	0	2	2	2	3	2	2	1	1	2	0	0	0	2	2	2	3	2	2	1	1	2	17.1	17.1	17.1	25.671
tr|A0A0R3SCL1|A0A0R3SCL1_HYMDI	tr|A0A0R3SCL1|A0A0R3SCL1_HYMDI	1	1	1	tr|A0A0R3SCL1|A0A0R3SCL1_HYMDI SGNH_hydro domain-containing protein OS=Hymenolepis diminuta OX=6216 GN=HDID_LOCUS2331 PE=4 SV=2	1	1	1	1	0	0	0	1	1	1	1	1	1	0	0	0	0	0	0	1	1	1	1	1	1	0	0	0	0	0	0	1	1	1	1	1	1	0	0	0	9.3	9.3	9.3	25.705
tr|A0A564Y3W4|A0A564Y3W4_HYMDI	tr|A0A564Y3W4|A0A564Y3W4_HYMDI	1	1	1	tr|A0A564Y3W4|A0A564Y3W4_HYMDI Thioredoxin domain-containing protein OS=Hymenolepis diminuta OX=6216 GN=WMSIL1_LOCUS2171 PE=4 SV=1	1	1	1	1	1	1	0	1	1	1	1	1	0	0	1	1	1	1	0	1	1	1	1	1	0	0	1	1	1	1	0	1	1	1	1	1	0	0	1	1	5.3	5.3	5.3	25.843
tr|A0A0R3W6P8|A0A0R3W6P8_TAEAS;tr|U6J8V5|U6J8V5_ECHGR;tr|A0A068YF74|A0A068YF74_ECHMU;tr|A0A158QF40|A0A158QF40_HYMDI	tr|A0A0R3W6P8|A0A0R3W6P8_TAEAS;tr|U6J8V5|U6J8V5_ECHGR;tr|A0A068YF74|A0A068YF74_ECHMU;tr|A0A158QF40|A0A158QF40_HYMDI	6;5;5;4	6;5;5;4	6;5;5;4	tr|A0A0R3W6P8|A0A0R3W6P8_TAEAS Proteasome subunit alpha type OS=Taenia asiatica OX=60517 GN=TASK_LOCUS5892 PE=3 SV=1;tr|U6J8V5|U6J8V5_ECHGR Proteasome subunit alpha type OS=Echinococcus granulosus OX=6210 GN=EGR_05556 PE=3 SV=1;tr|A0A068YF74|A0A068YF74_ECH	4	6	6	6	4	6	6	6	5	6	6	6	5	5	5	6	4	6	6	6	5	6	6	6	5	5	5	6	4	6	6	6	5	6	6	6	5	5	5	6	35.3	35.3	35.3	26.064
tr|A0A564YBW5|A0A564YBW5_HYMDI;tr|A0A564YAD3|A0A564YAD3_HYMDI;tr|A0A564YA78|A0A564YA78_HYMDI;tr|A0A0R3WER3|A0A0R3WER3_TAEAS	tr|A0A564YBW5|A0A564YBW5_HYMDI;tr|A0A564YAD3|A0A564YAD3_HYMDI;tr|A0A564YA78|A0A564YA78_HYMDI;tr|A0A0R3WER3|A0A0R3WER3_TAEAS	1;1;1;1	1;1;1;1	1;1;1;1	tr|A0A564YBW5|A0A564YBW5_HYMDI SERPIN domain-containing protein OS=Hymenolepis diminuta OX=6216 GN=WMSIL1_LOCUS4633 PE=3 SV=1;tr|A0A564YAD3|A0A564YAD3_HYMDI SERPIN domain-containing protein OS=Hymenolepis diminuta OX=6216 GN=WMSIL1_LOCUS4486 PE=3 SV=1;tr|A	4	1	1	1	1	1	1	1	1	1	1	1	1	1	1	1	1	1	1	1	1	1	1	1	1	1	1	1	1	1	1	1	1	1	1	1	1	1	1	1	4.3	4.3	4.3	26.144
tr|A0A068WPN2|A0A068WPN2_ECHGR;tr|A0A087VZ83|A0A087VZ83_ECHMU;tr|W6UIK2|W6UIK2_ECHGR	tr|A0A068WPN2|A0A068WPN2_ECHGR;tr|A0A087VZ83|A0A087VZ83_ECHMU;tr|W6UIK2|W6UIK2_ECHGR	1;1;1	1;1;1	1;1;1	tr|A0A068WPN2|A0A068WPN2_ECHGR Expressed conserved protein OS=Echinococcus granulosus OX=6210 GN=EgrG_000124000 PE=4 SV=1;tr|A0A087VZ83|A0A087VZ83_ECHMU Expressed conserved protein OS=Echinococcus multilocularis OX=6211 GN=EmuJ_000124000 PE=4 SV=1;tr|W6UIK	3	1	1	1	0	0	0	0	1	0	1	0	1	1	0	1	0	0	0	0	1	0	1	0	1	1	0	1	0	0	0	0	1	0	1	0	1	1	0	1	5.2	5.2	5.2	26.255
tr|W6U3W3|W6U3W3_ECHGR	tr|W6U3W3|W6U3W3_ECHGR	4	1	1	tr|W6U3W3|W6U3W3_ECHGR 1,5-anhydro-D-fructose reductase OS=Echinococcus granulosus OX=6210 GN=EGR_09846 PE=4 SV=1	1	4	1	1	2	1	2	2	3	4	3	3	3	2	3	4	1	1	1	1	1	1	1	1	1	1	1	1	1	1	1	1	1	1	1	1	1	1	1	1	14.5	5.1	5.1	26.419
tr|U6J921|U6J921_ECHGR;tr|A0A158R8G6|A0A158R8G6_TAEAS;tr|A0A068YN30|A0A068YN30_ECHMU;tr|A0A564YYI7|A0A564YYI7_HYMDI	tr|U6J921|U6J921_ECHGR;tr|A0A158R8G6|A0A158R8G6_TAEAS;tr|A0A068YN30|A0A068YN30_ECHMU;tr|A0A564YYI7|A0A564YYI7_HYMDI	2;2;2;1	2;2;2;1	2;2;2;1	tr|U6J921|U6J921_ECHGR Syntaxin-7 OS=Echinococcus granulosus OX=6210 GN=EGR_05134 PE=4 SV=1;tr|A0A158R8G6|A0A158R8G6_TAEAS t-SNARE coiled-coil homology domain-containing protein OS=Taenia asiatica OX=60517 GN=TASK_LOCUS5432 PE=4 SV=1;tr|A0A068YN30|A0A068YN	4	2	2	2	1	0	0	1	2	2	2	2	2	2	2	1	1	0	0	1	2	2	2	2	2	2	2	1	1	0	0	1	2	2	2	2	2	2	2	1	9.5	9.5	9.5	26.485
tr|A0A564YF71|A0A564YF71_HYMDI	tr|A0A564YF71|A0A564YF71_HYMDI	1	1	1	tr|A0A564YF71|A0A564YF71_HYMDI GLTP domain-containing protein OS=Hymenolepis diminuta OX=6216 GN=WMSIL1_LOCUS5858 PE=4 SV=1	1	1	1	1	0	0	0	1	1	1	1	1	1	1	1	0	0	0	0	1	1	1	1	1	1	1	1	0	0	0	0	1	1	1	1	1	1	1	1	0	5.7	5.7	5.7	26.499
tr|A0A068Y4K6|A0A068Y4K6_ECHMU;tr|A0A068WNB7|A0A068WNB7_ECHGR;tr|W6UM68|W6UM68_ECHGR;tr|A0A0R3VTZ4|A0A0R3VTZ4_TAEAS;tr|A0A0R3SJ71|A0A0R3SJ71_HYMDI	tr|A0A068Y4K6|A0A068Y4K6_ECHMU;tr|A0A068WNB7|A0A068WNB7_ECHGR;tr|W6UM68|W6UM68_ECHGR;tr|A0A0R3VTZ4|A0A0R3VTZ4_TAEAS;tr|A0A0R3SJ71|A0A0R3SJ71_HYMDI	2;2;2;2;1	2;2;2;2;1	2;2;2;2;1	tr|A0A068Y4K6|A0A068Y4K6_ECHMU 6-phosphogluconolactonase OS=Echinococcus multilocularis OX=6211 GN=EmuJ_000445200 PE=3 SV=1;tr|A0A068WNB7|A0A068WNB7_ECHGR 6-phosphogluconolactonase OS=Echinococcus granulosus OX=6210 GN=EgrG_000445200 PE=3 SV=1;tr|W6UM68|W6	5	2	2	2	1	2	2	1	2	2	2	2	0	2	2	2	1	2	2	1	2	2	2	2	0	2	2	2	1	2	2	1	2	2	2	2	0	2	2	2	7.8	7.8	7.8	26.756
tr|A0A564YXN6|A0A564YXN6_HYMDI;tr|A0A564YXJ7|A0A564YXJ7_HYMDI;tr|A0A564YZD2|A0A564YZD2_HYMDI;tr|A0A564YXX1|A0A564YXX1_HYMDI	tr|A0A564YXN6|A0A564YXN6_HYMDI	3;1;1;1	3;1;1;1	3;1;1;1	tr|A0A564YXN6|A0A564YXN6_HYMDI BAR domain-containing protein OS=Hymenolepis diminuta OX=6216 GN=WMSIL1_LOCUS10578 PE=4 SV=1	4	3	3	3	0	1	0	1	1	1	1	1	3	1	1	2	0	1	0	1	1	1	1	1	3	1	1	2	0	1	0	1	1	1	1	1	3	1	1	2	6.7	6.7	6.7	26.791
tr|W6UPD2|W6UPD2_ECHGR;tr|A0A068WRQ2|A0A068WRQ2_ECHGR	tr|W6UPD2|W6UPD2_ECHGR;tr|A0A068WRQ2|A0A068WRQ2_ECHGR	2;1	1;1	1;1	tr|W6UPD2|W6UPD2_ECHGR Estradiol 17 beta-dehydrogenase OS=Echinococcus granulosus OX=6210 GN=EGR_09844 PE=4 SV=1;tr|A0A068WRQ2|A0A068WRQ2_ECHGR Aldo_ket_red domain-containing protein (Fragment) OS=Echinococcus granulosus OX=6210 GN=EgrG_000156100 PE=4 SV=1	2	2	1	1	0	0	0	1	0	1	0	0	0	1	0	1	0	0	0	1	0	0	0	0	0	1	0	0	0	0	0	1	0	0	0	0	0	1	0	0	9.2	4.2	4.2	26.952
tr|A0A0R3VSM0|A0A0R3VSM0_TAEAS	tr|A0A0R3VSM0|A0A0R3VSM0_TAEAS	1	1	1	tr|A0A0R3VSM0|A0A0R3VSM0_TAEAS BAR domain-containing protein OS=Taenia asiatica OX=60517 GN=TASK_LOCUS171 PE=4 SV=1	1	1	1	1	1	0	0	1	0	1	1	1	1	1	1	1	1	0	0	1	0	1	1	1	1	1	1	1	1	0	0	1	0	1	1	1	1	1	1	1	6.7	6.7	6.7	26.966
tr|A0A068XX27|A0A068XX27_ECHMU;tr|U6JN02|U6JN02_ECHGR;tr|A0A0R3WDP8|A0A0R3WDP8_TAEAS;tr|A0A564YSN6|A0A564YSN6_HYMDI;tr|A0A564YRW7|A0A564YRW7_HYMDI;tr|A0A564YR14|A0A564YR14_HYMDI;tr|A0A564YR30|A0A564YR30_HYMDI	tr|A0A068XX27|A0A068XX27_ECHMU;tr|U6JN02|U6JN02_ECHGR;tr|A0A0R3WDP8|A0A0R3WDP8_TAEAS	10;9;7;1;1;1;1	10;9;7;1;1;1;1	10;9;7;1;1;1;1	tr|A0A068XX27|A0A068XX27_ECHMU Triosephosphate isomerase OS=Echinococcus multilocularis OX=6211 GN=EmuJ_000416400 PE=3 SV=1;tr|U6JN02|U6JN02_ECHGR Triosephosphate isomerase OS=Echinococcus granulosus OX=6210 GN=EGR_08633 PE=3 SV=1;tr|A0A0R3WDP8|A0A0R3WDP8_	7	10	10	10	7	4	6	7	5	7	8	8	7	8	8	8	7	4	6	7	5	7	8	8	7	8	8	8	7	4	6	7	5	7	8	8	7	8	8	8	51.6	51.6	51.6	27.179
tr|A0A087VZ27|A0A087VZ27_ECHMU	tr|A0A087VZ27|A0A087VZ27_ECHMU	2	2	2	tr|A0A087VZ27|A0A087VZ27_ECHMU Transforming growth factor beta 1 induced OS=Echinococcus multilocularis OX=6211 GN=EmuJ_000137700 PE=4 SV=2	1	2	2	2	0	2	2	2	2	2	2	2	2	2	2	2	0	2	2	2	2	2	2	2	2	2	2	2	0	2	2	2	2	2	2	2	2	2	2	2	5.5	5.5	5.5	27.192
tr|A0A0R3WD95|A0A0R3WD95_TAEAS	tr|A0A0R3WD95|A0A0R3WD95_TAEAS	1	1	1	tr|A0A0R3WD95|A0A0R3WD95_TAEAS Uncharacterized protein OS=Taenia asiatica OX=60517 GN=TASK_LOCUS8730 PE=3 SV=1	1	1	1	1	1	1	1	1	0	1	1	1	1	1	1	1	1	1	1	1	0	1	1	1	1	1	1	1	1	1	1	1	0	1	1	1	1	1	1	1	5.1	5.1	5.1	27.311
tr|A0A068Y354|A0A068Y354_ECHMU;tr|U6JGI4|U6JGI4_ECHGR;tr|Q197W2|Q197W2_ECHGR;sp|Q8MUA4|14332_ECHGR;sp|Q8MM75|14332_ECHMU;tr|A0A0R3WE77|A0A0R3WE77_TAEAS;sp|Q24902|14331_ECHMU;sp|Q9U408|14331_ECHGR	tr|A0A068Y354|A0A068Y354_ECHMU;tr|U6JGI4|U6JGI4_ECHGR;tr|Q197W2|Q197W2_ECHGR;sp|Q8MUA4|14332_ECHGR;sp|Q8MM75|14332_ECHMU;tr|A0A0R3WE77|A0A0R3WE77_TAEAS	7;7;7;7;7;6;3;2	4;4;4;4;4;3;1;1	4;4;4;4;4;3;1;1	tr|A0A068Y354|A0A068Y354_ECHMU 14-3-3 protein beta:alpha OS=Echinococcus multilocularis OX=6211 GN=EmuJ_000364000 PE=3 SV=1;tr|U6JGI4|U6JGI4_ECHGR 14-3-3 protein beta:alpha OS=Echinococcus granulosus OX=6210 GN=EGR_10354 PE=3 SV=1;tr|Q197W2|Q197W2_ECHGR 14	8	7	4	4	3	2	4	5	5	7	5	6	6	4	6	6	2	1	2	4	2	4	2	3	3	2	3	4	2	1	2	4	2	4	2	3	3	2	3	4	29.8	27.3	27.3	27.393
tr|A0A0R3W4M5|A0A0R3W4M5_TAEAS;tr|U6IX51|U6IX51_ECHGR;tr|A0A068YCY5|A0A068YCY5_ECHMU	tr|A0A0R3W4M5|A0A0R3W4M5_TAEAS;tr|U6IX51|U6IX51_ECHGR;tr|A0A068YCY5|A0A068YCY5_ECHMU	5;4;4	2;2;2	2;2;2	tr|A0A0R3W4M5|A0A0R3W4M5_TAEAS Proteasome endopeptidase complex OS=Taenia asiatica OX=60517 GN=TASK_LOCUS4996 PE=3 SV=1;tr|U6IX51|U6IX51_ECHGR Proteasome endopeptidase complex OS=Echinococcus granulosus OX=6210 GN=EGR_06724 PE=3 SV=1;tr|A0A068YCY5|A0A068YC	3	5	2	2	3	3	3	3	4	4	4	4	3	3	5	4	1	1	1	1	2	2	2	2	2	2	2	2	1	1	1	1	2	2	2	2	2	2	2	2	27.5	9.7	9.7	27.483
tr|A0A0R3S7M5|A0A0R3S7M5_HYMDI	tr|A0A0R3S7M5|A0A0R3S7M5_HYMDI	2	1	1	tr|A0A0R3S7M5|A0A0R3S7M5_HYMDI 14_3_3 domain-containing protein OS=Hymenolepis diminuta OX=6216 GN=HDID_LOCUS49 PE=3 SV=1	1	2	1	1	1	1	2	2	2	2	2	2	2	2	2	2	1	1	1	1	1	1	1	1	1	1	1	1	1	1	1	1	1	1	1	1	1	1	1	1	7.7	3.6	3.6	27.568
tr|A0A0R3SCK0|A0A0R3SCK0_HYMDI	tr|A0A0R3SCK0|A0A0R3SCK0_HYMDI	6	6	3	tr|A0A0R3SCK0|A0A0R3SCK0_HYMDI Proteasome endopeptidase complex OS=Hymenolepis diminuta OX=6216 GN=HDID_LOCUS2318 PE=3 SV=1	1	6	6	3	4	4	4	4	4	4	4	4	3	3	5	4	4	4	4	4	4	4	4	4	3	3	5	4	2	2	2	2	2	2	2	2	2	2	2	2	32	32	20.2	27.654
tr|A0A564YWD9|A0A564YWD9_HYMDI	tr|A0A564YWD9|A0A564YWD9_HYMDI	1	1	1	tr|A0A564YWD9|A0A564YWD9_HYMDI Uncharacterized protein OS=Hymenolepis diminuta OX=6216 GN=WMSIL1_LOCUS9768 PE=4 SV=1	1	1	1	1	1	1	1	1	1	1	1	1	1	1	1	1	1	1	1	1	1	1	1	1	1	1	1	1	1	1	1	1	1	1	1	1	1	1	1	1	7.6	7.6	7.6	27.702
tr|A0A0R3S7R3|A0A0R3S7R3_HYMDI	tr|A0A0R3S7R3|A0A0R3S7R3_HYMDI	1	1	1	tr|A0A0R3S7R3|A0A0R3S7R3_HYMDI CAP-Gly domain-containing protein OS=Hymenolepis diminuta OX=6216 GN=HDID_LOCUS110 PE=4 SV=2	1	1	1	1	1	1	0	1	0	0	0	0	0	0	0	0	1	1	0	1	0	0	0	0	0	0	0	0	1	1	0	1	0	0	0	0	0	0	0	0	3.7	3.7	3.7	27.821
tr|A0A564ZE56|A0A564ZE56_HYMDI	tr|A0A564ZE56|A0A564ZE56_HYMDI	5	5	4	tr|A0A564ZE56|A0A564ZE56_HYMDI Uncharacterized protein OS=Hymenolepis diminuta OX=6216 GN=WMSIL1_LOCUS14920 PE=4 SV=1	1	5	5	4	3	4	4	4	4	4	5	5	4	4	4	4	3	4	4	4	4	4	5	5	4	4	4	4	2	4	3	3	3	3	4	4	3	3	3	3	26.6	26.6	20.9	27.821
tr|A0A564ZCB8|A0A564ZCB8_HYMDI;tr|A0A068YI94|A0A068YI94_ECHMU;tr|A0A068WH27|A0A068WH27_ECHGR;tr|A0A564ZBE3|A0A564ZBE3_HYMDI;tr|A0A0R3W2H5|A0A0R3W2H5_TAEAS;tr|W6U9D8|W6U9D8_ECHGR	tr|A0A564ZCB8|A0A564ZCB8_HYMDI;tr|A0A068YI94|A0A068YI94_ECHMU;tr|A0A068WH27|A0A068WH27_ECHGR;tr|A0A564ZBE3|A0A564ZBE3_HYMDI;tr|A0A0R3W2H5|A0A0R3W2H5_TAEAS;tr|W6U9D8|W6U9D8_ECHGR	1;1;1;1;1;1	1;1;1;1;1;1	1;1;1;1;1;1	tr|A0A564ZCB8|A0A564ZCB8_HYMDI ThiF domain-containing protein OS=Hymenolepis diminuta OX=6216 GN=WMSIL1_LOCUS14439 PE=4 SV=1;tr|A0A068YI94|A0A068YI94_ECHMU NEDD8 activating enzyme E1 catalytic subunit OS=Echinococcus multilocularis OX=6211 GN=EmuJ_00097010	6	1	1	1	0	1	0	1	1	1	1	1	1	1	1	1	0	1	0	1	1	1	1	1	1	1	1	1	0	1	0	1	1	1	1	1	1	1	1	1	6.1	6.1	6.1	27.953
tr|A0A0R3VVJ3|A0A0R3VVJ3_TAEAS	tr|A0A0R3VVJ3|A0A0R3VVJ3_TAEAS	1	1	1	tr|A0A0R3VVJ3|A0A0R3VVJ3_TAEAS Lactamase_B domain-containing protein OS=Taenia asiatica OX=60517 GN=TASK_LOCUS1408 PE=3 SV=1	1	1	1	1	1	1	1	1	1	1	1	1	1	1	1	1	1	1	1	1	1	1	1	1	1	1	1	1	1	1	1	1	1	1	1	1	1	1	1	1	8.2	8.2	8.2	27.963
tr|A0A564YKR8|A0A564YKR8_HYMDI	tr|A0A564YKR8|A0A564YKR8_HYMDI	1	1	1	tr|A0A564YKR8|A0A564YKR8_HYMDI Uncharacterized protein OS=Hymenolepis diminuta OX=6216 GN=WMSIL1_LOCUS7098 PE=4 SV=1	1	1	1	1	0	0	0	1	0	1	1	0	1	1	1	0	0	0	0	1	0	1	1	0	1	1	1	0	0	0	0	1	0	1	1	0	1	1	1	0	6.6	6.6	6.6	28.241
tr|A0A068Y1U5|A0A068Y1U5_ECHMU;tr|A0A0R3WFK0|A0A0R3WFK0_TAEAS;tr|A0A068WI26|A0A068WI26_ECHGR;tr|W6U2U7|W6U2U7_ECHGR	tr|A0A068Y1U5|A0A068Y1U5_ECHMU;tr|A0A0R3WFK0|A0A0R3WFK0_TAEAS;tr|A0A068WI26|A0A068WI26_ECHGR;tr|W6U2U7|W6U2U7_ECHGR	4;2;2;2	1;1;1;1	1;1;1;1	tr|A0A068Y1U5|A0A068Y1U5_ECHMU Growth factor receptor bound protein 2 OS=Echinococcus multilocularis OX=6211 PE=4 SV=1;tr|A0A0R3WFK0|A0A0R3WFK0_TAEAS SH3 domain-containing protein OS=Taenia asiatica OX=60517 GN=TASK_LOCUS9644 PE=4 SV=1;tr|A0A068WI26|A0A068	4	4	1	1	3	2	2	3	3	4	4	4	3	3	1	2	1	1	0	1	1	1	1	1	1	1	0	0	1	1	0	1	1	1	1	1	1	1	0	0	20.2	6.1	6.1	28.248
tr|B8ZWJ6|B8ZWJ6_ECHMU;tr|W6UFT0|W6UFT0_ECHGR;tr|A0A564Z0F8|A0A564Z0F8_HYMDI;tr|A0A0R3W8F4|A0A0R3W8F4_TAEAS;tr|A0A564Z1X1|A0A564Z1X1_HYMDI;tr|A0A564Z0G5|A0A564Z0G5_HYMDI	tr|B8ZWJ6|B8ZWJ6_ECHMU;tr|W6UFT0|W6UFT0_ECHGR;tr|A0A564Z0F8|A0A564Z0F8_HYMDI;tr|A0A0R3W8F4|A0A0R3W8F4_TAEAS;tr|A0A564Z1X1|A0A564Z1X1_HYMDI;tr|A0A564Z0G5|A0A564Z0G5_HYMDI	7;7;6;5;4;4	7;7;6;5;4;4	7;7;6;5;4;4	tr|B8ZWJ6|B8ZWJ6_ECHMU Tropomyosin 2 OS=Echinococcus multilocularis OX=6211 GN=tpm2 PE=2 SV=1;tr|W6UFT0|W6UFT0_ECHGR Tropomyosin-2 OS=Echinococcus granulosus OX=6210 GN=EGR_08179 PE=4 SV=1;tr|A0A564Z0F8|A0A564Z0F8_HYMDI Uncharacterized protein OS=Hymenolep	6	7	7	7	5	4	5	7	4	6	6	7	7	6	5	7	5	4	5	7	4	6	6	7	7	6	5	7	5	4	5	7	4	6	6	7	7	6	5	7	21.1	21.1	21.1	28.319
tr|A0A0R3WF82|A0A0R3WF82_TAEAS;tr|U6JM50|U6JM50_ECHGR;tr|A0A068Y446|A0A068Y446_ECHMU;tr|A0A068YAJ0|A0A068YAJ0_ECHMU	tr|A0A0R3WF82|A0A0R3WF82_TAEAS;tr|U6JM50|U6JM50_ECHGR;tr|A0A068Y446|A0A068Y446_ECHMU;tr|A0A068YAJ0|A0A068YAJ0_ECHMU	4;4;4;2	1;1;1;1	1;1;1;1	tr|A0A0R3WF82|A0A0R3WF82_TAEAS Proteasome subunit alpha type OS=Taenia asiatica OX=60517 PE=3 SV=1;tr|U6JM50|U6JM50_ECHGR Proteasome subunit alpha type OS=Echinococcus granulosus OX=6210 GN=EGR_04632 PE=3 SV=1;tr|A0A068Y446|A0A068Y446_ECHMU Proteasome subu	4	4	1	1	4	3	3	3	3	3	3	3	3	3	3	3	1	1	1	1	1	1	1	1	1	1	1	1	1	1	1	1	1	1	1	1	1	1	1	1	21.3	7.9	7.9	28.323
tr|A0A564Y730|A0A564Y730_HYMDI;tr|A0A0R3VXR7|A0A0R3VXR7_TAEAS	tr|A0A564Y730|A0A564Y730_HYMDI	7;1	7;1	4;1	tr|A0A564Y730|A0A564Y730_HYMDI Uncharacterized protein OS=Hymenolepis diminuta OX=6216 GN=WMSIL1_LOCUS3074 PE=4 SV=1	2	7	7	4	3	1	4	4	5	6	6	7	5	4	3	5	3	1	4	4	5	6	6	7	5	4	3	5	1	0	2	2	3	3	3	4	3	2	2	3	31.2	31.2	17.2	28.333
tr|U6JI50|U6JI50_ECHGR;tr|A0A0R3W7G4|A0A0R3W7G4_TAEAS;tr|A0A0R3SSF9|A0A0R3SSF9_HYMDI;tr|A0A087W0L0|A0A087W0L0_ECHMU	tr|U6JI50|U6JI50_ECHGR;tr|A0A0R3W7G4|A0A0R3W7G4_TAEAS;tr|A0A0R3SSF9|A0A0R3SSF9_HYMDI;tr|A0A087W0L0|A0A087W0L0_ECHMU	2;2;2;2	2;2;2;2	2;2;2;2	tr|U6JI50|U6JI50_ECHGR Proliferating cell nuclear antigen OS=Echinococcus granulosus OX=6210 GN=EGR_04874 PE=3 SV=1;tr|A0A0R3W7G4|A0A0R3W7G4_TAEAS Proliferating cell nuclear antigen OS=Taenia asiatica OX=60517 GN=TASK_LOCUS6219 PE=3 SV=1;tr|A0A0R3SSF9|A0A0	4	2	2	2	1	0	0	1	0	1	1	1	1	0	1	1	1	0	0	1	0	1	1	1	1	0	1	1	1	0	0	1	0	1	1	1	1	0	1	1	12.3	12.3	12.3	28.364
tr|U6JH31|U6JH31_ECHGR;tr|A0A0R3WA89|A0A0R3WA89_TAEAS;tr|A0A087W0U1|A0A087W0U1_ECHMU	tr|U6JH31|U6JH31_ECHGR;tr|A0A0R3WA89|A0A0R3WA89_TAEAS;tr|A0A087W0U1|A0A087W0U1_ECHMU	5;5;5	1;1;1	1;1;1	tr|U6JH31|U6JH31_ECHGR Proteasome subunit alpha type OS=Echinococcus granulosus OX=6210 GN=EGR_04209 PE=3 SV=1;tr|A0A0R3WA89|A0A0R3WA89_TAEAS Proteasome subunit alpha type OS=Taenia asiatica OX=60517 GN=TASK_LOCUS7441 PE=3 SV=3;tr|A0A087W0U1|A0A087W0U1_ECH	3	5	1	1	5	5	4	5	5	5	5	5	5	5	5	5	1	1	1	1	1	1	1	1	1	1	1	1	1	1	1	1	1	1	1	1	1	1	1	1	23	5.9	5.9	28.396
tr|A0A158QBV1|A0A158QBV1_HYMDI	tr|A0A158QBV1|A0A158QBV1_HYMDI	6	6	2	tr|A0A158QBV1|A0A158QBV1_HYMDI Proteasome subunit alpha type OS=Hymenolepis diminuta OX=6216 GN=HDID_LOCUS542 PE=3 SV=1	1	6	6	2	6	5	3	4	5	5	5	5	5	5	5	4	6	5	3	4	5	5	5	5	5	5	5	4	2	1	0	0	1	1	1	1	1	1	1	0	21.9	21.9	4.7	28.469
tr|A0A0R3SRD1|A0A0R3SRD1_HYMDI	tr|A0A0R3SRD1|A0A0R3SRD1_HYMDI	2	2	2	tr|A0A0R3SRD1|A0A0R3SRD1_HYMDI Uncharacterized protein OS=Hymenolepis diminuta OX=6216 GN=HDID_LOCUS7718 PE=4 SV=1	1	2	2	2	1	0	0	1	2	2	2	1	2	2	1	2	1	0	0	1	2	2	2	1	2	2	1	2	1	0	0	1	2	2	2	1	2	2	1	2	3.9	3.9	3.9	28.511
tr|A0A0R3SQN8|A0A0R3SQN8_HYMDI;tr|W6UW68|W6UW68_ECHGR;tr|A0A0R3W3E9|A0A0R3W3E9_TAEAS;tr|A0A068YDW9|A0A068YDW9_ECHMU;tr|A0A068WB02|A0A068WB02_ECHGR	tr|A0A0R3SQN8|A0A0R3SQN8_HYMDI;tr|W6UW68|W6UW68_ECHGR;tr|A0A0R3W3E9|A0A0R3W3E9_TAEAS;tr|A0A068YDW9|A0A068YDW9_ECHMU;tr|A0A068WB02|A0A068WB02_ECHGR	5;3;3;3;3	5;3;3;3;3	5;3;3;3;3	tr|A0A0R3SQN8|A0A0R3SQN8_HYMDI Uncharacterized protein OS=Hymenolepis diminuta OX=6216 GN=HDID_LOCUS7400 PE=3 SV=1;tr|W6UW68|W6UW68_ECHGR PGAM OS=Echinococcus granulosus OX=6210 GN=EGR_00140 PE=2 SV=1;tr|A0A0R3W3E9|A0A0R3W3E9_TAEAS Uncharacterized protein	5	5	5	5	4	4	4	5	4	5	4	4	5	4	3	5	4	4	4	5	4	5	4	4	5	4	3	5	4	4	4	5	4	5	4	4	5	4	3	5	19.5	19.5	19.5	28.551
tr|A0A564ZDP4|A0A564ZDP4_HYMDI	tr|A0A564ZDP4|A0A564ZDP4_HYMDI	7	3	3	tr|A0A564ZDP4|A0A564ZDP4_HYMDI Proteasome subunit alpha type OS=Hymenolepis diminuta OX=6216 GN=WMSIL1_LOCUS15108 PE=3 SV=1	1	7	3	3	6	5	4	4	5	5	5	5	4	5	5	3	2	1	0	1	1	1	1	1	0	1	1	0	2	1	0	1	1	1	1	1	0	1	1	0	25.4	10.2	10.2	28.577
tr|A0A564Z5B1|A0A564Z5B1_HYMDI	tr|A0A564Z5B1|A0A564Z5B1_HYMDI	5	4	3	tr|A0A564Z5B1|A0A564Z5B1_HYMDI F-actin-capping protein subunit beta OS=Hymenolepis diminuta OX=6216 GN=WMSIL1_LOCUS12353 PE=3 SV=1	1	5	4	3	1	1	1	5	2	4	3	3	3	3	3	4	1	0	1	4	1	3	2	2	2	2	2	3	1	0	1	3	1	2	1	1	1	1	1	2	24.6	24.6	24.6	28.671
tr|A0A068WPM0|A0A068WPM0_ECHGR;tr|A0A0R3VVZ9|A0A0R3VVZ9_TAEAS;tr|W6UDE2|W6UDE2_ECHGR	tr|A0A068WPM0|A0A068WPM0_ECHGR;tr|A0A0R3VVZ9|A0A0R3VVZ9_TAEAS;tr|W6UDE2|W6UDE2_ECHGR	1;1;1	1;1;1	1;1;1	tr|A0A068WPM0|A0A068WPM0_ECHGR Endophilin B2 OS=Echinococcus granulosus OX=6210 GN=EgrG_000060900 PE=4 SV=1;tr|A0A0R3VVZ9|A0A0R3VVZ9_TAEAS BAR domain-containing protein OS=Taenia asiatica OX=60517 GN=TASK_LOCUS1592 PE=4 SV=1;tr|W6UDE2|W6UDE2_ECHGR Endophil	3	1	1	1	1	1	1	1	1	1	1	1	1	1	1	1	1	1	1	1	1	1	1	1	1	1	1	1	1	1	1	1	1	1	1	1	1	1	1	1	4.3	4.3	4.3	28.693
tr|A0A564Z2J0|A0A564Z2J0_HYMDI;tr|A0A158R7Y6|A0A158R7Y6_TAEAS	tr|A0A564Z2J0|A0A564Z2J0_HYMDI;tr|A0A158R7Y6|A0A158R7Y6_TAEAS	3;3	1;1	1;1	tr|A0A564Z2J0|A0A564Z2J0_HYMDI Proteasome subunit alpha type OS=Hymenolepis diminuta OX=6216 GN=WMSIL1_LOCUS11506 PE=3 SV=1;tr|A0A158R7Y6|A0A158R7Y6_TAEAS Proteasome endopeptidase complex OS=Taenia asiatica OX=60517 GN=TASK_LOCUS4594 PE=3 SV=1	2	3	1	1	1	3	2	3	1	1	1	1	1	2	1	2	1	1	1	1	1	1	1	1	1	1	1	1	1	1	1	1	1	1	1	1	1	1	1	1	12.8	3.9	3.9	28.697
tr|A0A0R3W7V9|A0A0R3W7V9_TAEAS;tr|A0A0R3W7W0|A0A0R3W7W0_TAEAS;tr|A0A068YB38|A0A068YB38_ECHMU;tr|A0A068WGJ8|A0A068WGJ8_ECHGR;tr|W6UCH1|W6UCH1_ECHGR	tr|A0A0R3W7V9|A0A0R3W7V9_TAEAS;tr|A0A0R3W7W0|A0A0R3W7W0_TAEAS;tr|A0A068YB38|A0A068YB38_ECHMU;tr|A0A068WGJ8|A0A068WGJ8_ECHGR;tr|W6UCH1|W6UCH1_ECHGR	3;2;2;2;2	2;2;2;2;2	2;2;2;2;2	tr|A0A0R3W7V9|A0A0R3W7V9_TAEAS Uncharacterized protein OS=Taenia asiatica OX=60517 GN=TASK_LOCUS6395 PE=4 SV=1;tr|A0A0R3W7W0|A0A0R3W7W0_TAEAS Dynein light chain OS=Taenia asiatica OX=60517 GN=TASK_LOCUS6396 PE=3 SV=1;tr|A0A068YB38|A0A068YB38_ECHMU Dynein l	5	3	2	2	0	0	0	0	0	2	2	3	3	2	3	2	0	0	0	0	0	2	1	2	2	2	2	2	0	0	0	0	0	2	1	2	2	2	2	2	8.1	5	5	28.989
tr|A0A068Y9N0|A0A068Y9N0_ECHMU;tr|A0A068W6U4|A0A068W6U4_ECHGR;tr|W6UJV1|W6UJV1_ECHGR;tr|A0A0R3WEP8|A0A0R3WEP8_TAEAS	tr|A0A068Y9N0|A0A068Y9N0_ECHMU;tr|A0A068W6U4|A0A068W6U4_ECHGR;tr|W6UJV1|W6UJV1_ECHGR;tr|A0A0R3WEP8|A0A0R3WEP8_TAEAS	8;8;8;7	8;8;8;7	4;4;4;3	tr|A0A068Y9N0|A0A068Y9N0_ECHMU Proteasome subunit alpha type OS=Echinococcus multilocularis OX=6211 GN=EmuJ_000750500 PE=3 SV=1;tr|A0A068W6U4|A0A068W6U4_ECHGR Proteasome subunit alpha type OS=Echinococcus granulosus OX=6210 GN=EgrG_000750500 PE=3 SV=1;tr|W	4	8	8	4	8	6	4	7	7	6	7	7	6	6	7	6	8	6	4	7	7	6	7	7	6	6	7	6	4	2	0	4	3	2	3	3	2	2	3	3	31	31	16.1	28.996
tr|A0A0R3S9P1|A0A0R3S9P1_HYMDI	tr|A0A0R3S9P1|A0A0R3S9P1_HYMDI	7	6	3	tr|A0A0R3S9P1|A0A0R3S9P1_HYMDI 14_3_3 domain-containing protein OS=Hymenolepis diminuta OX=6216 GN=HDID_LOCUS983 PE=3 SV=1	1	7	6	3	3	2	5	5	6	5	6	6	5	5	4	5	3	2	4	5	5	4	5	5	4	5	3	5	3	2	2	2	2	2	2	2	2	2	2	2	34.9	31.8	17.6	29.008
tr|A0A0R3SWH3|A0A0R3SWH3_HYMDI	tr|A0A0R3SWH3|A0A0R3SWH3_HYMDI	6	5	5	tr|A0A0R3SWH3|A0A0R3SWH3_HYMDI 14_3_3 domain-containing protein OS=Hymenolepis diminuta OX=6216 GN=HDID_LOCUS10031 PE=3 SV=1	1	6	5	5	4	4	4	5	6	4	6	6	6	6	5	6	4	4	3	4	5	3	5	5	5	5	4	5	4	4	3	4	5	3	5	5	5	5	4	5	19.3	19.3	19.3	29.121
tr|U6JEE0|U6JEE0_ECHGR;tr|A0A087W1V5|A0A087W1V5_ECHMU;tr|A0A0R3WAA1|A0A0R3WAA1_TAEAS	tr|U6JEE0|U6JEE0_ECHGR;tr|A0A087W1V5|A0A087W1V5_ECHMU;tr|A0A0R3WAA1|A0A0R3WAA1_TAEAS	6;6;6	2;2;2	2;2;2	tr|U6JEE0|U6JEE0_ECHGR 14-3-3 protein epsilon OS=Echinococcus granulosus OX=6210 GN=EGR_01834 PE=3 SV=1;tr|A0A087W1V5|A0A087W1V5_ECHMU 14-3-3 protein epsilon OS=Echinococcus multilocularis OX=6211 GN=EmuJ_000231300 PE=3 SV=1;tr|A0A0R3WAA1|A0A0R3WAA1_TAEAS	3	6	2	2	2	1	5	5	5	5	5	5	5	4	3	5	2	1	2	2	1	2	1	1	2	1	1	2	2	1	2	2	1	2	1	1	2	1	1	2	23.9	6.7	6.7	29.218
tr|W6V4K6|W6V4K6_ECHGR;tr|A0A068WVI8|A0A068WVI8_ECHGR	tr|W6V4K6|W6V4K6_ECHGR;tr|A0A068WVI8|A0A068WVI8_ECHGR	1;1	1;1	1;1	tr|W6V4K6|W6V4K6_ECHGR Uncharacterized protein OS=Echinococcus granulosus OX=6210 GN=EGR_04122 PE=4 SV=1;tr|A0A068WVI8|A0A068WVI8_ECHGR Uncharacterized protein OS=Echinococcus granulosus OX=6210 GN=EgrG_000114100 PE=4 SV=1	2	1	1	1	0	0	0	0	0	0	0	0	0	0	1	0	0	0	0	0	0	0	0	0	0	0	1	0	0	0	0	0	0	0	0	0	0	0	1	0	6	6	6	29.317
tr|A0A068W9E5|A0A068W9E5_ECHGR;tr|A0A068YCM8|A0A068YCM8_ECHMU;tr|W6UQT7|W6UQT7_ECHGR	tr|A0A068W9E5|A0A068W9E5_ECHGR;tr|A0A068YCM8|A0A068YCM8_ECHMU;tr|W6UQT7|W6UQT7_ECHGR	3;3;2	3;3;2	1;1;1	tr|A0A068W9E5|A0A068W9E5_ECHGR Proteasome subunit alpha type OS=Echinococcus granulosus OX=6210 GN=EgrG_000864950 PE=3 SV=1;tr|A0A068YCM8|A0A068YCM8_ECHMU Proteasome subunit alpha type OS=Echinococcus multilocularis OX=6211 GN=EmuJ_000864950 PE=3 SV=1;tr|W	3	3	3	1	1	3	2	3	1	1	1	1	1	2	1	2	1	3	2	3	1	1	1	1	1	2	1	2	1	1	1	1	1	1	1	1	1	1	1	1	13.6	13.6	4.9	29.333
tr|U6J5Z8|U6J5Z8_ECHGR;tr|A0A0R3WEZ7|A0A0R3WEZ7_TAEAS;tr|A0A068YL65|A0A068YL65_ECHMU	tr|U6J5Z8|U6J5Z8_ECHGR;tr|A0A0R3WEZ7|A0A0R3WEZ7_TAEAS;tr|A0A068YL65|A0A068YL65_ECHMU	3;3;3	2;2;2	2;2;2	tr|U6J5Z8|U6J5Z8_ECHGR 14-3-3 protein zeta OS=Echinococcus granulosus OX=6210 GN=EGR_03190 PE=3 SV=1;tr|A0A0R3WEZ7|A0A0R3WEZ7_TAEAS 14_3_3 domain-containing protein OS=Taenia asiatica OX=60517 GN=TASK_LOCUS9414 PE=3 SV=1;tr|A0A068YL65|A0A068YL65_ECHMU 14-3	3	3	2	2	1	1	2	3	2	3	2	3	3	3	2	2	1	1	1	2	1	2	1	2	2	2	1	1	1	1	1	2	1	2	1	2	2	2	1	1	10.2	6.2	6.2	29.412
tr|A0A068WI53|A0A068WI53_ECHGR;tr|A0A068Y5K9|A0A068Y5K9_ECHMU;tr|W6U9V0|W6U9V0_ECHGR	tr|A0A068WI53|A0A068WI53_ECHGR;tr|A0A068Y5K9|A0A068Y5K9_ECHMU;tr|W6U9V0|W6U9V0_ECHGR	1;1;1	1;1;1	1;1;1	tr|A0A068WI53|A0A068WI53_ECHGR Proteasome prosome macropain OS=Echinococcus granulosus OX=6210 GN=EgrG_000590200 PE=4 SV=1;tr|A0A068Y5K9|A0A068Y5K9_ECHMU Proteasome prosome macropain OS=Echinococcus multilocularis OX=6211 PE=4 SV=1;tr|W6U9V0|W6U9V0_ECHGR P	3	1	1	1	1	1	1	1	0	0	0	0	1	1	1	1	1	1	1	1	0	0	0	0	1	1	1	1	1	1	1	1	0	0	0	0	1	1	1	1	5.2	5.2	5.2	29.603
tr|W6V8P5|W6V8P5_ECHGR;tr|A0A068Y1Q5|A0A068Y1Q5_ECHMU;tr|A0A068WGR6|A0A068WGR6_ECHGR	tr|W6V8P5|W6V8P5_ECHGR;tr|A0A068Y1Q5|A0A068Y1Q5_ECHMU;tr|A0A068WGR6|A0A068WGR6_ECHGR	1;1;1	1;1;1	1;1;1	tr|W6V8P5|W6V8P5_ECHGR N(G),N(G)-dimethylarginine dimethylaminohydrolase OS=Echinococcus granulosus OX=6210 GN=EGR_02360 PE=4 SV=1;tr|A0A068Y1Q5|A0A068Y1Q5_ECHMU Ng dimethylarginine dimethylaminohydrolase OS=Echinococcus multilocularis OX=6211 GN=EmuJ_0004	3	1	1	1	0	0	1	0	0	1	0	0	0	0	0	0	0	0	1	0	0	1	0	0	0	0	0	0	0	0	1	0	0	1	0	0	0	0	0	0	4.1	4.1	4.1	29.704
tr|A0A0R3VXB3|A0A0R3VXB3_TAEAS	tr|A0A0R3VXB3|A0A0R3VXB3_TAEAS	2	1	1	tr|A0A0R3VXB3|A0A0R3VXB3_TAEAS SHSP domain-containing protein OS=Taenia asiatica OX=60517 PE=4 SV=1	1	2	1	1	1	0	0	1	1	2	2	2	0	1	1	0	0	0	0	0	0	1	1	1	0	0	0	0	0	0	0	0	0	1	1	1	0	0	0	0	7.4	7.4	7.4	29.9
tr|A0A564YST0|A0A564YST0_HYMDI	tr|A0A564YST0|A0A564YST0_HYMDI	4	4	1	tr|A0A564YST0|A0A564YST0_HYMDI Proteasome subunit alpha type OS=Hymenolepis diminuta OX=6216 GN=WMSIL1_LOCUS9218 PE=3 SV=1	1	4	4	1	4	3	3	3	3	3	3	3	3	3	3	3	4	3	3	3	3	3	3	3	3	3	3	3	1	1	1	1	1	1	1	1	1	1	1	1	18	18	5.2	29.932
tr|A0A564Y5F0|A0A564Y5F0_HYMDI	tr|A0A564Y5F0|A0A564Y5F0_HYMDI	1	1	1	tr|A0A564Y5F0|A0A564Y5F0_HYMDI Uncharacterized protein OS=Hymenolepis diminuta OX=6216 GN=WMSIL1_LOCUS3124 PE=4 SV=1	1	1	1	1	1	1	1	1	1	1	1	0	0	0	0	0	1	1	1	1	1	1	1	0	0	0	0	0	1	1	1	1	1	1	1	0	0	0	0	0	6.7	6.7	6.7	30.088
tr|A0A068YA10|A0A068YA10_ECHMU;tr|A0A068WFC6|A0A068WFC6_ECHGR;tr|W6U2U0|W6U2U0_ECHGR;tr|A0A068WMD9|A0A068WMD9_ECHGR;tr|A0A068Y3N1|A0A068Y3N1_ECHMU;tr|A0A0R3VW68|A0A0R3VW68_TAEAS	tr|A0A068YA10|A0A068YA10_ECHMU;tr|A0A068WFC6|A0A068WFC6_ECHGR;tr|W6U2U0|W6U2U0_ECHGR;tr|A0A068WMD9|A0A068WMD9_ECHGR;tr|A0A068Y3N1|A0A068Y3N1_ECHMU;tr|A0A0R3VW68|A0A0R3VW68_TAEAS	3;3;3;3;3;2	3;3;3;3;3;2	3;3;3;3;3;2	tr|A0A068YA10|A0A068YA10_ECHMU Uncharacterized protein OS=Echinococcus multilocularis OX=6211 PE=4 SV=1;tr|A0A068WFC6|A0A068WFC6_ECHGR Uncharacterized protein OS=Echinococcus granulosus OX=6210 GN=EgrG_000660900 PE=4 SV=1;tr|W6U2U0|W6U2U0_ECHGR IST1 protei	6	3	3	3	2	1	1	1	2	1	2	2	1	2	1	1	2	1	1	1	2	1	2	2	1	2	1	1	2	1	1	1	2	1	2	2	1	2	1	1	15.6	15.6	15.6	30.122
tr|A0A564Y3I2|A0A564Y3I2_HYMDI	tr|A0A564Y3I2|A0A564Y3I2_HYMDI	1	1	1	tr|A0A564Y3I2|A0A564Y3I2_HYMDI Uncharacterized protein (Fragment) OS=Hymenolepis diminuta OX=6216 GN=WMSIL1_LOCUS2610 PE=4 SV=1	1	1	1	1	1	0	1	1	1	1	1	1	1	1	1	1	1	0	1	1	1	1	1	1	1	1	1	1	1	0	1	1	1	1	1	1	1	1	1	1	4.4	4.4	4.4	30.131
tr|A0A564YNQ9|A0A564YNQ9_HYMDI;tr|A0A087VZS0|A0A087VZS0_ECHMU;tr|A0A068WW96|A0A068WW96_ECHGR;tr|W6UAP1|W6UAP1_ECHGR	tr|A0A564YNQ9|A0A564YNQ9_HYMDI;tr|A0A087VZS0|A0A087VZS0_ECHMU;tr|A0A068WW96|A0A068WW96_ECHGR;tr|W6UAP1|W6UAP1_ECHGR	2;1;1;1	2;1;1;1	2;1;1;1	tr|A0A564YNQ9|A0A564YNQ9_HYMDI DUF1681 domain-containing protein OS=Hymenolepis diminuta OX=6216 GN=WMSIL1_LOCUS8109 PE=4 SV=1;tr|A0A087VZS0|A0A087VZS0_ECHMU NECAP protein CG9132 OS=Echinococcus multilocularis OX=6211 GN=EmuJ_000149100 PE=4 SV=1;tr|A0A068W	4	2	2	2	1	1	1	2	1	1	2	2	1	2	1	2	1	1	1	2	1	1	2	2	1	2	1	2	1	1	1	2	1	1	2	2	1	2	1	2	13.6	13.6	13.6	30.222
tr|A0A0R3SRN5|A0A0R3SRN5_HYMDI	tr|A0A0R3SRN5|A0A0R3SRN5_HYMDI	1	1	1	tr|A0A0R3SRN5|A0A0R3SRN5_HYMDI Proteasome subunit beta OS=Hymenolepis diminuta OX=6216 GN=HDID_LOCUS7850 PE=3 SV=1	1	1	1	1	1	0	1	1	1	1	1	1	1	1	1	1	1	0	1	1	1	1	1	1	1	1	1	1	1	0	1	1	1	1	1	1	1	1	1	1	3.6	3.6	3.6	30.288
tr|U6IX25|U6IX25_ECHGR;tr|A0A158QEH0|A0A158QEH0_HYMDI;tr|A0A0R3W3F0|A0A0R3W3F0_TAEAS;tr|A0A068YDL4|A0A068YDL4_ECHMU	tr|U6IX25|U6IX25_ECHGR;tr|A0A158QEH0|A0A158QEH0_HYMDI;tr|A0A0R3W3F0|A0A0R3W3F0_TAEAS;tr|A0A068YDL4|A0A068YDL4_ECHMU	1;1;1;1	1;1;1;1	1;1;1;1	tr|U6IX25|U6IX25_ECHGR Insulin growth factor binding OS=Echinococcus granulosus OX=6210 GN=EGR_00141 PE=4 SV=1;tr|A0A158QEH0|A0A158QEH0_HYMDI Uncharacterized protein OS=Hymenolepis diminuta OX=6216 GN=HDID_LOCUS7402 PE=4 SV=1;tr|A0A0R3W3F0|A0A0R3W3F0_TAEAS	4	1	1	1	0	0	1	1	1	1	1	1	0	0	0	0	0	0	1	1	1	1	1	1	0	0	0	0	0	0	1	1	1	1	1	1	0	0	0	0	5.8	5.8	5.8	30.445
tr|A0A158R6W4|A0A158R6W4_TAEAS;tr|A0A068Y242|A0A068Y242_ECHMU;tr|A0A068WFB7|A0A068WFB7_ECHGR;tr|W6UV94|W6UV94_ECHGR	tr|A0A158R6W4|A0A158R6W4_TAEAS;tr|A0A068Y242|A0A068Y242_ECHMU;tr|A0A068WFB7|A0A068WFB7_ECHGR;tr|W6UV94|W6UV94_ECHGR	2;1;1;1	2;1;1;1	2;1;1;1	tr|A0A158R6W4|A0A158R6W4_TAEAS Uncharacterized protein OS=Taenia asiatica OX=60517 GN=TASK_LOCUS992 PE=4 SV=1;tr|A0A068Y242|A0A068Y242_ECHMU CDP diacylglycerol glycerol 3 phosphate OS=Echinococcus multilocularis OX=6211 PE=4 SV=1;tr|A0A068WFB7|A0A068WFB7_E	4	2	2	2	2	2	2	2	2	2	2	2	2	2	2	2	2	2	2	2	2	2	2	2	2	2	2	2	2	2	2	2	2	2	2	2	2	2	2	2	8.7	8.7	8.7	30.465
tr|A0A0R3WDX1|A0A0R3WDX1_TAEAS	tr|A0A0R3WDX1|A0A0R3WDX1_TAEAS	1	1	1	tr|A0A0R3WDX1|A0A0R3WDX1_TAEAS SH3 domain-containing protein OS=Taenia asiatica OX=60517 PE=4 SV=1	1	1	1	1	0	1	0	0	1	1	1	1	1	1	1	1	0	1	0	0	1	1	1	1	1	1	1	1	0	1	0	0	1	1	1	1	1	1	1	1	3.7	3.7	3.7	30.473
tr|A0A0R3S986|A0A0R3S986_HYMDI;tr|A0A0R3WFD3|A0A0R3WFD3_TAEAS;tr|U6J1G7|U6J1G7_ECHGR;tr|A0A068YAU3|A0A068YAU3_ECHMU	tr|A0A0R3S986|A0A0R3S986_HYMDI;tr|A0A0R3WFD3|A0A0R3WFD3_TAEAS;tr|U6J1G7|U6J1G7_ECHGR;tr|A0A068YAU3|A0A068YAU3_ECHMU	4;3;2;2	4;3;2;2	4;3;2;2	tr|A0A0R3S986|A0A0R3S986_HYMDI PCI domain-containing protein OS=Hymenolepis diminuta OX=6216 GN=HDID_LOCUS784 PE=4 SV=1;tr|A0A0R3WFD3|A0A0R3WFD3_TAEAS PCI domain-containing protein OS=Taenia asiatica OX=60517 GN=TASK_LOCUS9577 PE=4 SV=1;tr|U6J1G7|U6J1G7_EC	4	4	4	4	1	2	1	2	0	1	1	2	2	3	3	2	1	2	1	2	0	1	1	2	2	3	3	2	1	2	1	2	0	1	1	2	2	3	3	2	22.3	22.3	22.3	30.524
tr|A0A564XZM5|A0A564XZM5_HYMDI;tr|A0A068Y495|A0A068Y495_ECHMU;tr|A0A0R3VVF3|A0A0R3VVF3_TAEAS;tr|W6V3L5|W6V3L5_ECHGR	tr|A0A564XZM5|A0A564XZM5_HYMDI	3;1;1;1	3;1;1;1	3;1;1;1	tr|A0A564XZM5|A0A564XZM5_HYMDI Uncharacterized protein OS=Hymenolepis diminuta OX=6216 GN=WMSIL1_LOCUS1581 PE=4 SV=1	4	3	3	3	1	2	2	2	3	2	3	3	3	3	3	3	1	2	2	2	3	2	3	3	3	3	3	3	1	2	2	2	3	2	3	3	3	3	3	3	17	17	17	30.593
tr|A0A564Y444|A0A564Y444_HYMDI;tr|A0A158RA61|A0A158RA61_TAEAS;tr|A0A068X076|A0A068X076_ECHGR;tr|A0A087VXS7|A0A087VXS7_ECHMU;tr|W6UZ29|W6UZ29_ECHGR	tr|A0A564Y444|A0A564Y444_HYMDI;tr|A0A158RA61|A0A158RA61_TAEAS;tr|A0A068X076|A0A068X076_ECHGR;tr|A0A087VXS7|A0A087VXS7_ECHMU;tr|W6UZ29|W6UZ29_ECHGR	2;2;2;2;2	2;2;2;2;2	2;2;2;2;2	tr|A0A564Y444|A0A564Y444_HYMDI Uncharacterized protein OS=Hymenolepis diminuta OX=6216 GN=WMSIL1_LOCUS2524 PE=4 SV=1;tr|A0A158RA61|A0A158RA61_TAEAS Uncharacterized protein OS=Taenia asiatica OX=60517 GN=TASK_LOCUS8542 PE=4 SV=1;tr|A0A068X076|A0A068X076_ECH	5	2	2	2	0	0	0	0	0	1	0	1	1	2	2	1	0	0	0	0	0	1	0	1	1	2	2	1	0	0	0	0	0	1	0	1	1	2	2	1	6	6	6	30.802
tr|A0A0R3WFN6|A0A0R3WFN6_TAEAS	tr|A0A0R3WFN6|A0A0R3WFN6_TAEAS	5	5	4	tr|A0A0R3WFN6|A0A0R3WFN6_TAEAS F-actin-capping protein subunit beta OS=Taenia asiatica OX=60517 GN=TASK_LOCUS9680 PE=3 SV=1	1	5	5	4	2	3	2	5	2	4	4	4	4	4	4	5	2	3	2	5	2	4	4	4	4	4	4	5	2	2	2	4	1	3	3	3	3	3	3	4	15.8	15.8	12.5	30.879
tr|A0A564Z9R6|A0A564Z9R6_HYMDI	tr|A0A564Z9R6|A0A564Z9R6_HYMDI	1	1	1	tr|A0A564Z9R6|A0A564Z9R6_HYMDI Pept_C1 domain-containing protein OS=Hymenolepis diminuta OX=6216 GN=WMSIL1_LOCUS13840 PE=3 SV=1	1	1	1	1	0	0	0	0	1	1	0	1	1	1	1	1	0	0	0	0	1	1	0	1	1	1	1	1	0	0	0	0	1	1	0	1	1	1	1	1	4.6	4.6	4.6	30.897
tr|A0A0R3SIU2|A0A0R3SIU2_HYMDI;tr|A0A564Y799|A0A564Y799_HYMDI;tr|A0A564Y9E8|A0A564Y9E8_HYMDI	tr|A0A0R3SIU2|A0A0R3SIU2_HYMDI;tr|A0A564Y799|A0A564Y799_HYMDI;tr|A0A564Y9E8|A0A564Y9E8_HYMDI	8;8;8	8;8;8	3;3;3	tr|A0A0R3SIU2|A0A0R3SIU2_HYMDI Uncharacterized protein OS=Hymenolepis diminuta OX=6216 GN=HDID_LOCUS4855 PE=4 SV=1;tr|A0A564Y799|A0A564Y799_HYMDI Uncharacterized protein OS=Hymenolepis diminuta OX=6216 GN=WMSIL1_LOCUS3706 PE=4 SV=1;tr|A0A564Y9E8|A0A564Y9E8	3	8	8	3	4	3	3	5	6	6	7	7	8	8	8	7	4	3	3	5	6	6	7	7	8	8	8	7	2	1	1	3	2	2	3	3	3	3	3	3	25.5	25.5	12.7	30.931
tr|A0A0R3W6Y6|A0A0R3W6Y6_TAEAS	tr|A0A0R3W6Y6|A0A0R3W6Y6_TAEAS	2	2	2	tr|A0A0R3W6Y6|A0A0R3W6Y6_TAEAS Uncharacterized protein OS=Taenia asiatica OX=60517 PE=3 SV=1	1	2	2	2	2	1	1	2	2	2	2	2	2	2	1	2	2	1	1	2	2	2	2	2	2	2	1	2	2	1	1	2	2	2	2	2	2	2	1	2	11.3	11.3	11.3	30.991
tr|A0A0R3WFH6|A0A0R3WFH6_TAEAS;tr|W6UMV1|W6UMV1_ECHGR;tr|A0A087VZN5|A0A087VZN5_ECHMU;tr|A0A068WU96|A0A068WU96_ECHGR	tr|A0A0R3WFH6|A0A0R3WFH6_TAEAS;tr|W6UMV1|W6UMV1_ECHGR;tr|A0A087VZN5|A0A087VZN5_ECHMU;tr|A0A068WU96|A0A068WU96_ECHGR	1;1;1;1	1;1;1;1	1;1;1;1	tr|A0A0R3WFH6|A0A0R3WFH6_TAEAS Uncharacterized protein OS=Taenia asiatica OX=60517 GN=TASK_LOCUS9620 PE=4 SV=1;tr|W6UMV1|W6UMV1_ECHGR Ethanolamine-phosphate cytidylyltransferase OS=Echinococcus granulosus OX=6210 GN=EGR_05698 PE=4 SV=1;tr|A0A087VZN5|A0A087	4	1	1	1	1	0	0	1	0	0	0	0	0	0	0	0	1	0	0	1	0	0	0	0	0	0	0	0	1	0	0	1	0	0	0	0	0	0	0	0	4.3	4.3	4.3	31.129
tr|U6J0Y2|U6J0Y2_ECHGR;tr|A0A068YA57|A0A068YA57_ECHMU	tr|U6J0Y2|U6J0Y2_ECHGR;tr|A0A068YA57|A0A068YA57_ECHMU	3;3	1;1	1;1	tr|U6J0Y2|U6J0Y2_ECHGR F-actin-capping protein subunit beta OS=Echinococcus granulosus OX=6210 GN=EGR_00374 PE=3 SV=1;tr|A0A068YA57|A0A068YA57_ECHMU F-actin-capping protein subunit beta OS=Echinococcus multilocularis OX=6211 GN=EmuJ_000772300 PE=3 SV=1	2	3	1	1	1	1	1	3	2	3	3	3	3	3	3	3	1	0	1	1	1	1	1	1	1	1	1	1	1	0	1	1	1	1	1	1	1	1	1	1	12.8	7.3	7.3	31.201
tr|A0A0R3SS39|A0A0R3SS39_HYMDI;tr|A0A0R3W6Y9|A0A0R3W6Y9_TAEAS;tr|U6JC76|U6JC76_ECHGR;tr|A0A087VYI8|A0A087VYI8_ECHMU	tr|A0A0R3SS39|A0A0R3SS39_HYMDI;tr|A0A0R3W6Y9|A0A0R3W6Y9_TAEAS	6;4;2;2	6;4;2;2	6;4;2;2	tr|A0A0R3SS39|A0A0R3SS39_HYMDI Uncharacterized protein OS=Hymenolepis diminuta OX=6216 GN=HDID_LOCUS8063 PE=4 SV=1;tr|A0A0R3W6Y9|A0A0R3W6Y9_TAEAS Uncharacterized protein OS=Taenia asiatica OX=60517 GN=TASK_LOCUS6001 PE=4 SV=1	4	6	6	6	2	1	4	6	5	5	5	5	5	6	5	6	2	1	4	6	5	5	5	5	5	6	5	6	2	1	4	6	5	5	5	5	5	6	5	6	23.5	23.5	23.5	31.408
tr|A0A564YMA1|A0A564YMA1_HYMDI;tr|A0A564YMC5|A0A564YMC5_HYMDI;tr|A0A564YNW8|A0A564YNW8_HYMDI;tr|A0A0R3SDI5|A0A0R3SDI5_HYMDI	tr|A0A564YMA1|A0A564YMA1_HYMDI;tr|A0A564YMC5|A0A564YMC5_HYMDI;tr|A0A564YNW8|A0A564YNW8_HYMDI;tr|A0A0R3SDI5|A0A0R3SDI5_HYMDI	1;1;1;1	1;1;1;1	1;1;1;1	tr|A0A564YMA1|A0A564YMA1_HYMDI ENTH domain-containing protein OS=Hymenolepis diminuta OX=6216 GN=WMSIL1_LOCUS7721 PE=4 SV=1;tr|A0A564YMC5|A0A564YMC5_HYMDI ENTH domain-containing protein OS=Hymenolepis diminuta OX=6216 GN=WMSIL1_LOCUS7721 PE=4 SV=1;tr|A0A56	4	1	1	1	1	0	0	0	0	0	0	0	1	1	0	1	1	0	0	0	0	0	0	0	1	1	0	1	1	0	0	0	0	0	0	0	1	1	0	1	4	4	4	31.721
tr|U6IZP5|U6IZP5_ECHGR;tr|A0A068Y6U5|A0A068Y6U5_ECHMU;tr|A0A564Z142|A0A564Z142_HYMDI;tr|A0A0R3W228|A0A0R3W228_TAEAS	tr|U6IZP5|U6IZP5_ECHGR;tr|A0A068Y6U5|A0A068Y6U5_ECHMU;tr|A0A564Z142|A0A564Z142_HYMDI;tr|A0A0R3W228|A0A0R3W228_TAEAS	1;1;1;1	1;1;1;1	1;1;1;1	tr|U6IZP5|U6IZP5_ECHGR Heterogeneous nuclear ribonucleoprotein 87F OS=Echinococcus granulosus OX=6210 GN=EGR_00074 PE=4 SV=1;tr|A0A068Y6U5|A0A068Y6U5_ECHMU Heterolocus tagous nuclear ribonucleoprotein A1 OS=Echinococcus multilocularis OX=6211 GN=EmuJ_00080	4	1	1	1	0	0	0	0	1	0	0	0	1	1	1	1	0	0	0	0	1	0	0	0	1	1	1	1	0	0	0	0	1	0	0	0	1	1	1	1	5.2	5.2	5.2	32.049
tr|A0A564YT68|A0A564YT68_HYMDI;tr|A0A564Y5I8|A0A564Y5I8_HYMDI	tr|A0A564YT68|A0A564YT68_HYMDI;tr|A0A564Y5I8|A0A564Y5I8_HYMDI	2;2	2;2	2;2	tr|A0A564YT68|A0A564YT68_HYMDI Uncharacterized protein (Fragment) OS=Hymenolepis diminuta OX=6216 GN=WMSIL1_LOCUS9351 PE=4 SV=1;tr|A0A564Y5I8|A0A564Y5I8_HYMDI Uncharacterized protein (Fragment) OS=Hymenolepis diminuta OX=6216 GN=WMSIL1_LOCUS2598 PE=4 SV=1	2	2	2	2	2	0	0	0	0	0	0	1	0	0	1	0	2	0	0	0	0	0	0	1	0	0	1	0	2	0	0	0	0	0	0	1	0	0	1	0	7.3	7.3	7.3	32.162
tr|A0A564Z6N2|A0A564Z6N2_HYMDI;tr|U6JI56|U6JI56_ECHGR;tr|A0A158R8W6|A0A158R8W6_TAEAS;tr|A0A0R3SPA9|A0A0R3SPA9_HYMDI;tr|A0A087W0L2|A0A087W0L2_ECHMU	tr|A0A564Z6N2|A0A564Z6N2_HYMDI;tr|U6JI56|U6JI56_ECHGR;tr|A0A158R8W6|A0A158R8W6_TAEAS;tr|A0A0R3SPA9|A0A0R3SPA9_HYMDI;tr|A0A087W0L2|A0A087W0L2_ECHMU	1;1;1;1;1	1;1;1;1;1	1;1;1;1;1	tr|A0A564Z6N2|A0A564Z6N2_HYMDI Uncharacterized protein OS=Hymenolepis diminuta OX=6216 GN=WMSIL1_LOCUS12598 PE=4 SV=1;tr|U6JI56|U6JI56_ECHGR Sarcoplasmic calcium-binding protein OS=Echinococcus granulosus OX=6210 GN=EGR_04869 PE=4 SV=1;tr|A0A158R8W6|A0A158	5	1	1	1	1	0	0	1	1	1	1	1	1	1	1	1	1	0	0	1	1	1	1	1	1	1	1	1	1	0	0	1	1	1	1	1	1	1	1	1	3.2	3.2	3.2	32.28
tr|A0A068WWN8|A0A068WWN8_ECHGR;tr|A0A564Y6X6|A0A564Y6X6_HYMDI;tr|A0A068XTH4|A0A068XTH4_ECHMU;tr|A0A0R3WEK4|A0A0R3WEK4_TAEAS	tr|A0A068WWN8|A0A068WWN8_ECHGR;tr|A0A564Y6X6|A0A564Y6X6_HYMDI;tr|A0A068XTH4|A0A068XTH4_ECHMU;tr|A0A0R3WEK4|A0A0R3WEK4_TAEAS	3;2;2;2	3;2;2;2	3;2;2;2	tr|A0A068WWN8|A0A068WWN8_ECHGR Expressed protein OS=Echinococcus granulosus OX=6210 GN=EgrG_000304300 PE=4 SV=1;tr|A0A564Y6X6|A0A564Y6X6_HYMDI Nudix hydrolase domain-containing protein OS=Hymenolepis diminuta OX=6216 GN=WMSIL1_LOCUS3041 PE=4 SV=1;tr|A0A068	4	3	3	3	1	0	1	1	2	2	2	2	2	2	2	2	1	0	1	1	2	2	2	2	2	2	2	2	1	0	1	1	2	2	2	2	2	2	2	2	11.7	11.7	11.7	32.351
tr|A0A564YH68|A0A564YH68_HYMDI;tr|A0A564YHX7|A0A564YHX7_HYMDI	tr|A0A564YH68|A0A564YH68_HYMDI;tr|A0A564YHX7|A0A564YHX7_HYMDI	1;1	1;1	1;1	tr|A0A564YH68|A0A564YH68_HYMDI Uncharacterized protein OS=Hymenolepis diminuta OX=6216 GN=WMSIL1_LOCUS6492 PE=4 SV=1;tr|A0A564YHX7|A0A564YHX7_HYMDI Uncharacterized protein OS=Hymenolepis diminuta OX=6216 GN=WMSIL1_LOCUS6492 PE=4 SV=1	2	1	1	1	0	1	1	1	1	1	0	0	0	0	0	0	0	1	1	1	1	1	0	0	0	0	0	0	0	1	1	1	1	1	0	0	0	0	0	0	5.8	5.8	5.8	32.621
tr|Q56JA2|Q56JA2_ECHGR;tr|A0A068X1L3|A0A068X1L3_ECHGR;tr|W6U831|W6U831_ECHGR;sp|Q04820|MDHC_ECHGR	tr|Q56JA2|Q56JA2_ECHGR;tr|A0A068X1L3|A0A068X1L3_ECHGR;tr|W6U831|W6U831_ECHGR;sp|Q04820|MDHC_ECHGR	5;5;5;4	5;5;5;4	2;2;2;2	tr|Q56JA2|Q56JA2_ECHGR Malate dehydrogenase (Fragment) OS=Echinococcus granulosus OX=6210 GN=MDH PE=2 SV=1;tr|A0A068X1L3|A0A068X1L3_ECHGR Malate dehydrogenase OS=Echinococcus granulosus OX=6210 GN=EgrG_000417100 PE=3 SV=1;tr|W6U831|W6U831_ECHGR Malate dehy	4	5	5	2	2	3	3	4	4	4	4	4	4	4	4	4	2	3	3	4	4	4	4	4	4	4	4	4	0	1	1	1	2	2	2	2	2	2	2	2	19.9	19.9	5.1	32.63
tr|A0A0R3S992|A0A0R3S992_HYMDI;tr|A0A564XWN9|A0A564XWN9_HYMDI	tr|A0A0R3S992|A0A0R3S992_HYMDI;tr|A0A564XWN9|A0A564XWN9_HYMDI	1;1	1;1	1;1	tr|A0A0R3S992|A0A0R3S992_HYMDI START domain-containing protein OS=Hymenolepis diminuta OX=6216 GN=HDID_LOCUS791 PE=4 SV=1;tr|A0A564XWN9|A0A564XWN9_HYMDI START domain-containing protein OS=Hymenolepis diminuta OX=6216 GN=WMSIL1_LOCUS593 PE=4 SV=1	2	1	1	1	0	0	0	0	1	1	0	1	1	1	0	1	0	0	0	0	1	1	0	1	1	1	0	1	0	0	0	0	1	1	0	1	1	1	0	1	7.2	7.2	7.2	32.64
tr|A0A0R3WA40|A0A0R3WA40_TAEAS;tr|A0A068XUY7|A0A068XUY7_ECHMU;tr|U6JJX4|U6JJX4_ECHGR	tr|A0A0R3WA40|A0A0R3WA40_TAEAS;tr|A0A068XUY7|A0A068XUY7_ECHMU;tr|U6JJX4|U6JJX4_ECHGR	1;1;1	1;1;1	1;1;1	tr|A0A0R3WA40|A0A0R3WA40_TAEAS Uncharacterized protein OS=Taenia asiatica OX=60517 GN=TASK_LOCUS7376 PE=4 SV=1;tr|A0A068XUY7|A0A068XUY7_ECHMU Thioredoxin protein 1 OS=Echinococcus multilocularis OX=6211 GN=EmuJ_000317800 PE=4 SV=1;tr|U6JJX4|U6JJX4_ECHGR Th	3	1	1	1	1	0	1	1	1	1	1	1	1	1	1	1	1	0	1	1	1	1	1	1	1	1	1	1	1	0	1	1	1	1	1	1	1	1	1	1	7.4	7.4	7.4	32.883
tr|A0A068Y611|A0A068Y611_ECHMU;tr|A0A0R3W6V5|A0A0R3W6V5_TAEAS;tr|A0A564YNA5|A0A564YNA5_HYMDI	tr|A0A068Y611|A0A068Y611_ECHMU;tr|A0A0R3W6V5|A0A0R3W6V5_TAEAS;tr|A0A564YNA5|A0A564YNA5_HYMDI	4;3;2	4;3;2	2;1;1	tr|A0A068Y611|A0A068Y611_ECHMU Inorganic pyrophosphatase OS=Echinococcus multilocularis OX=6211 GN=EmuJ_000487400 PE=4 SV=1;tr|A0A0R3W6V5|A0A0R3W6V5_TAEAS Uncharacterized protein OS=Taenia asiatica OX=60517 GN=TASK_LOCUS5957 PE=4 SV=1;tr|A0A564YNA5|A0A564Y	3	4	4	2	1	2	2	2	2	4	3	3	3	2	2	3	1	2	2	2	2	4	3	3	3	2	2	3	0	1	1	1	1	2	2	2	2	1	1	2	18.1	18.1	9.7	32.964
tr|A0A564ZAF6|A0A564ZAF6_HYMDI;tr|A0A564ZAP3|A0A564ZAP3_HYMDI;tr|A0A0R3W469|A0A0R3W469_TAEAS;tr|A0A068YC43|A0A068YC43_ECHMU;tr|A0A068WHD8|A0A068WHD8_ECHGR;tr|W6UVT6|W6UVT6_ECHGR	tr|A0A564ZAF6|A0A564ZAF6_HYMDI;tr|A0A564ZAP3|A0A564ZAP3_HYMDI	4;4;1;1;1;1	4;4;1;1;1;1	4;4;1;1;1;1	tr|A0A564ZAF6|A0A564ZAF6_HYMDI Coatomer subunit epsilon OS=Hymenolepis diminuta OX=6216 GN=WMSIL1_LOCUS14056 PE=3 SV=1;tr|A0A564ZAP3|A0A564ZAP3_HYMDI Coatomer subunit epsilon OS=Hymenolepis diminuta OX=6216 GN=WMSIL1_LOCUS14056 PE=3 SV=1	6	4	4	4	2	2	2	2	2	2	1	1	1	1	2	1	2	2	2	2	2	2	1	1	1	1	2	1	2	2	2	2	2	2	1	1	1	1	2	1	15.5	15.5	15.5	33.058
tr|A0A0R3SCA1|A0A0R3SCA1_HYMDI	tr|A0A0R3SCA1|A0A0R3SCA1_HYMDI	1	1	1	tr|A0A0R3SCA1|A0A0R3SCA1_HYMDI F-actin-capping protein subunit alpha OS=Hymenolepis diminuta OX=6216 GN=HDID_LOCUS2184 PE=3 SV=1	1	1	1	1	1	0	0	1	1	1	1	1	1	1	0	1	1	0	0	1	1	1	1	1	1	1	0	1	1	0	0	1	1	1	1	1	1	1	0	1	5.6	5.6	5.6	33.119
tr|A0A564YYG4|A0A564YYG4_HYMDI	tr|A0A564YYG4|A0A564YYG4_HYMDI	2	2	2	tr|A0A564YYG4|A0A564YYG4_HYMDI PNP_UDP_1 domain-containing protein OS=Hymenolepis diminuta OX=6216 GN=WMSIL1_LOCUS10410 PE=4 SV=1	1	2	2	2	0	0	0	1	2	2	2	2	0	0	0	0	0	0	0	1	2	2	2	2	0	0	0	0	0	0	0	1	2	2	2	2	0	0	0	0	7.2	7.2	7.2	33.613
tr|U6J8B6|U6J8B6_ECHGR	tr|U6J8B6|U6J8B6_ECHGR	3	1	1	tr|U6J8B6|U6J8B6_ECHGR Inorganic pyrophosphatase OS=Echinococcus granulosus OX=6210 GN=EGR_01176 PE=4 SV=1	1	3	1	1	1	1	2	1	2	3	2	2	2	2	1	2	0	0	1	0	1	1	1	1	1	1	0	1	0	0	1	0	1	1	1	1	1	1	0	1	11.2	3.1	3.1	33.675
tr|A0A564YIH0|A0A564YIH0_HYMDI	tr|A0A564YIH0|A0A564YIH0_HYMDI	2	1	1	tr|A0A564YIH0|A0A564YIH0_HYMDI BAR domain-containing protein OS=Hymenolepis diminuta OX=6216 GN=WMSIL1_LOCUS6389 PE=4 SV=1	1	2	1	1	0	0	0	0	2	2	2	2	2	2	2	2	0	0	0	0	1	1	1	1	1	1	1	1	0	0	0	0	1	1	1	1	1	1	1	1	9.7	3.7	3.7	33.745
tr|A0A0R3W5W1|A0A0R3W5W1_TAEAS;tr|W6USB0|W6USB0_ECHGR;tr|A0A068YDL5|A0A068YDL5_ECHMU;tr|A0A068WG28|A0A068WG28_ECHGR	tr|A0A0R3W5W1|A0A0R3W5W1_TAEAS;tr|W6USB0|W6USB0_ECHGR;tr|A0A068YDL5|A0A068YDL5_ECHMU;tr|A0A068WG28|A0A068WG28_ECHGR	2;2;2;2	2;2;2;2	1;1;1;1	tr|A0A0R3W5W1|A0A0R3W5W1_TAEAS BAR domain-containing protein OS=Taenia asiatica OX=60517 GN=TASK_LOCUS5540 PE=4 SV=1;tr|W6USB0|W6USB0_ECHGR Endophilin-A3 OS=Echinococcus granulosus OX=6210 GN=EGR_00480 PE=4 SV=1;tr|A0A068YDL5|A0A068YDL5_ECHMU Sh3 containin	4	2	2	1	0	0	0	0	2	2	2	2	2	1	2	2	0	0	0	0	2	2	2	2	2	1	2	2	0	0	0	0	1	1	1	1	1	0	1	1	10	10	4	33.975
tr|A0A564YK32|A0A564YK32_HYMDI;tr|A0A068Y0U4|A0A068Y0U4_ECHMU;tr|A0A0R3W267|A0A0R3W267_TAEAS;tr|W6UDY4|W6UDY4_ECHGR;tr|A0A564YIF3|A0A564YIF3_HYMDI;tr|A0A068X0X7|A0A068X0X7_ECHGR	tr|A0A564YK32|A0A564YK32_HYMDI;tr|A0A068Y0U4|A0A068Y0U4_ECHMU;tr|A0A0R3W267|A0A0R3W267_TAEAS;tr|W6UDY4|W6UDY4_ECHGR;tr|A0A564YIF3|A0A564YIF3_HYMDI;tr|A0A068X0X7|A0A068X0X7_ECHGR	1;1;1;1;1;1	1;1;1;1;1;1	1;1;1;1;1;1	tr|A0A564YK32|A0A564YK32_HYMDI Phosphotransferase OS=Hymenolepis diminuta OX=6216 GN=WMSIL1_LOCUS6672 PE=3 SV=1;tr|A0A068Y0U4|A0A068Y0U4_ECHMU Phosphotransferase OS=Echinococcus multilocularis OX=6211 GN=EmuJ_000571500 PE=3 SV=1;tr|A0A0R3W267|A0A0R3W267_TA	6	1	1	1	0	0	0	0	1	1	1	1	0	1	1	0	0	0	0	0	1	1	1	1	0	1	1	0	0	0	0	0	1	1	1	1	0	1	1	0	2.6	2.6	2.6	33.992
tr|A0A087W014|A0A087W014_ECHMU	tr|A0A087W014|A0A087W014_ECHMU	6	6	2	tr|A0A087W014|A0A087W014_ECHMU Aldo keto reductase family 1 member B4 OS=Echinococcus multilocularis OX=6211 GN=EmuJ_000155600 PE=4 SV=1	1	6	6	2	2	1	2	2	4	5	4	4	4	4	3	5	2	1	2	2	4	5	4	4	4	4	3	5	1	0	1	1	1	1	1	1	2	2	1	1	17.9	17.9	7.6	34.12
tr|W6UFE0|W6UFE0_ECHGR;tr|A0A068XWY5|A0A068XWY5_ECHMU;tr|A0A068X1A9|A0A068X1A9_ECHGR;tr|A0A0R3VT33|A0A0R3VT33_TAEAS	tr|W6UFE0|W6UFE0_ECHGR;tr|A0A068XWY5|A0A068XWY5_ECHMU;tr|A0A068X1A9|A0A068X1A9_ECHGR;tr|A0A0R3VT33|A0A0R3VT33_TAEAS	2;2;2;1	2;2;2;1	2;2;2;1	tr|W6UFE0|W6UFE0_ECHGR Sj-Ts4 protein OS=Echinococcus granulosus OX=6210 GN=EGR_08263 PE=4 SV=1;tr|A0A068XWY5|A0A068XWY5_ECHMU Sj ts4 protein OS=Echinococcus multilocularis OX=6211 GN=EmuJ_000393000 PE=4 SV=1;tr|A0A068X1A9|A0A068X1A9_ECHGR Sj ts4 protein O	4	2	2	2	1	2	1	2	2	2	2	2	2	2	1	1	1	2	1	2	2	2	2	2	2	2	1	1	1	2	1	2	2	2	2	2	2	2	1	1	8.8	8.8	8.8	34.169
tr|A0A068WU84|A0A068WU84_ECHGR;tr|W6U2I8|W6U2I8_ECHGR;tr|A0A0R3VZA6|A0A0R3VZA6_TAEAS;tr|A0A0R3WGA0|A0A0R3WGA0_TAEAS;tr|A0A0R3WFR1|A0A0R3WFR1_TAEAS;tr|W6UPD5|W6UPD5_ECHGR;tr|A0A0R3WFR2|A0A0R3WFR2_TAEAS;tr|A0A087VZW5|A0A087VZW5_ECHMU;tr|W6U2E2|W6U2E2_ECHGR;tr|A0A087W016|A0A087W016_ECHMU;tr|A0A0R3VZK0|A0A0R3VZK0_TAEAS;tr|A0A0R3VUY6|A0A0R3VUY6_TAEAS;tr|A0A068WU26|A0A068WU26_ECHGR;tr|A0A087VZE3|A0A087…	tr|A0A068WU84|A0A068WU84_ECHGR;tr|W6U2I8|W6U2I8_ECHGR;tr|A0A0R3VZA6|A0A0R3VZA6_TAEAS;tr|A0A0R3WGA0|A0A0R3WGA0_TAEAS;tr|A0A0R3WFR1|A0A0R3WFR1_TAEAS;tr|W6UPD5|W6UPD5_ECHGR;tr|A0A0R3WFR2|A0A0R3WFR2_TAEAS;tr|A0A087VZW5|A0A087VZW5_ECHMU;tr|W6U2E2|W6U2E2_ECHGR	5;5;4;4;4;4;4;3;3;2;2;2;1;1	1;1;0;1;1;1;1;0;0;0;1;0;0;0	0;0;0;0;0;0;0;0;0;0;0;0;0;0	tr|A0A068WU84|A0A068WU84_ECHGR Aldo keto reductase family 1 member B4 OS=Echinococcus granulosus OX=6210 GN=EgrG_000155600 PE=4 SV=1;tr|W6U2I8|W6U2I8_ECHGR Estradiol 17 beta-dehydrogenase OS=Echinococcus granulosus OX=6210 GN=EGR_09848 PE=4 SV=1;tr|A0A0R3V	14	5	1	0	2	2	2	2	4	5	4	4	3	3	3	5	1	1	1	1	1	1	1	1	1	1	1	1	0	0	0	0	0	0	0	0	0	0	0	0	12.9	2.6	0	34.224
tr|A0A0R3WGD8|A0A0R3WGD8_TAEAS;tr|A0A564YFZ9|A0A564YFZ9_HYMDI	tr|A0A0R3WGD8|A0A0R3WGD8_TAEAS;tr|A0A564YFZ9|A0A564YFZ9_HYMDI	2;1	2;1	1;1	tr|A0A0R3WGD8|A0A0R3WGD8_TAEAS 6PGD domain-containing protein OS=Taenia asiatica OX=60517 GN=TASK_LOCUS9932 PE=4 SV=1;tr|A0A564YFZ9|A0A564YFZ9_HYMDI 6-phosphogluconate dehydrogenase, decarboxylating OS=Hymenolepis diminuta OX=6216 GN=WMSIL1_LOCUS6110 PE=3	2	2	2	1	1	1	2	2	2	2	2	2	2	2	2	2	1	1	2	2	2	2	2	2	2	2	2	2	1	1	1	1	1	1	1	1	1	1	1	1	7.5	7.5	3.3	34.276
tr|U6J4Z1|U6J4Z1_ECHGR;tr|A0A068Y4J0|A0A068Y4J0_ECHMU	tr|U6J4Z1|U6J4Z1_ECHGR;tr|A0A068Y4J0|A0A068Y4J0_ECHMU	1;1	1;1	1;1	tr|U6J4Z1|U6J4Z1_ECHGR General transcription factor IIF polypeptide 2 OS=Echinococcus granulosus OX=6210 GN=EGR_02421 PE=4 SV=1;tr|A0A068Y4J0|A0A068Y4J0_ECHMU Locus tagral transcription factor IIF polypeptide 2 OS=Echinococcus multilocularis OX=6211 GN=Emu	2	1	1	1	0	0	0	1	1	1	1	1	1	1	1	1	0	0	0	1	1	1	1	1	1	1	1	1	0	0	0	1	1	1	1	1	1	1	1	1	5.2	5.2	5.2	34.879
tr|A0A564Z9V2|A0A564Z9V2_HYMDI;tr|W6UGN2|W6UGN2_ECHGR;tr|A0A068XTY8|A0A068XTY8_ECHMU;tr|A0A068WVJ2|A0A068WVJ2_ECHGR;tr|A0A158R9S5|A0A158R9S5_TAEAS	tr|A0A564Z9V2|A0A564Z9V2_HYMDI;tr|W6UGN2|W6UGN2_ECHGR;tr|A0A068XTY8|A0A068XTY8_ECHMU;tr|A0A068WVJ2|A0A068WVJ2_ECHGR;tr|A0A158R9S5|A0A158R9S5_TAEAS	2;2;2;2;2	2;2;2;2;2	2;2;2;2;2	tr|A0A564Z9V2|A0A564Z9V2_HYMDI MPN domain-containing protein OS=Hymenolepis diminuta OX=6216 GN=WMSIL1_LOCUS13651 PE=4 SV=1;tr|W6UGN2|W6UGN2_ECHGR 26S proteasome non-ATPase regulatory subunit OS=Echinococcus granulosus OX=6210 GN=EGR_04971 PE=4 SV=1;tr|A0A	5	2	2	2	1	0	0	2	0	1	0	1	1	1	1	1	1	0	0	2	0	1	0	1	1	1	1	1	1	0	0	2	0	1	0	1	1	1	1	1	8.7	8.7	8.7	35.031
tr|A0A564YKY6|A0A564YKY6_HYMDI;tr|A0A564YKN0|A0A564YKN0_HYMDI;tr|A0A564YLJ9|A0A564YLJ9_HYMDI	tr|A0A564YKY6|A0A564YKY6_HYMDI;tr|A0A564YKN0|A0A564YKN0_HYMDI;tr|A0A564YLJ9|A0A564YLJ9_HYMDI	2;2;2	2;2;2	2;2;2	tr|A0A564YKY6|A0A564YKY6_HYMDI Uncharacterized protein OS=Hymenolepis diminuta OX=6216 GN=WMSIL1_LOCUS7337 PE=4 SV=1;tr|A0A564YKN0|A0A564YKN0_HYMDI Uncharacterized protein OS=Hymenolepis diminuta OX=6216 GN=WMSIL1_LOCUS7336 PE=4 SV=1;tr|A0A564YLJ9|A0A564YL	3	2	2	2	1	0	1	2	1	0	1	0	0	1	1	2	1	0	1	2	1	0	1	0	0	1	1	2	1	0	1	2	1	0	1	0	0	1	1	2	6.7	6.7	6.7	35.16
tr|A0A0R3W8K3|A0A0R3W8K3_TAEAS	tr|A0A0R3W8K3|A0A0R3W8K3_TAEAS	2	2	2	tr|A0A0R3W8K3|A0A0R3W8K3_TAEAS Epimerase domain-containing protein OS=Taenia asiatica OX=60517 GN=TASK_LOCUS6699 PE=3 SV=1	1	2	2	2	1	0	0	0	1	1	1	1	0	1	1	1	1	0	0	0	1	1	1	1	0	1	1	1	1	0	0	0	1	1	1	1	0	1	1	1	5	5	5	35.233
tr|A0A564YPT0|A0A564YPT0_HYMDI;tr|A0A564YPI2|A0A564YPI2_HYMDI;tr|A0A564YPF9|A0A564YPF9_HYMDI	tr|A0A564YPT0|A0A564YPT0_HYMDI;tr|A0A564YPI2|A0A564YPI2_HYMDI	4;2;1	4;2;1	4;2;1	tr|A0A564YPT0|A0A564YPT0_HYMDI Epimerase domain-containing protein OS=Hymenolepis diminuta OX=6216 GN=WMSIL1_LOCUS8276 PE=3 SV=1;tr|A0A564YPI2|A0A564YPI2_HYMDI Epimerase domain-containing protein OS=Hymenolepis diminuta OX=6216 GN=WMSIL1_LOCUS8276 PE=4 SV=	3	4	4	4	4	2	1	2	3	3	3	3	2	2	2	3	4	2	1	2	3	3	3	3	2	2	2	3	4	2	1	2	3	3	3	3	2	2	2	3	15.7	15.7	15.7	35.262
tr|A0A0R3W0V9|A0A0R3W0V9_TAEAS;tr|W6UVI3|W6UVI3_ECHGR;tr|A0A068Y9F0|A0A068Y9F0_ECHMU;tr|A0A068WFM5|A0A068WFM5_ECHGR	tr|A0A0R3W0V9|A0A0R3W0V9_TAEAS;tr|W6UVI3|W6UVI3_ECHGR;tr|A0A068Y9F0|A0A068Y9F0_ECHMU;tr|A0A068WFM5|A0A068WFM5_ECHGR	1;1;1;1	1;1;1;1	1;1;1;1	tr|A0A0R3W0V9|A0A0R3W0V9_TAEAS L-lactate dehydrogenase OS=Taenia asiatica OX=60517 GN=TASK_LOCUS3330 PE=3 SV=1;tr|W6UVI3|W6UVI3_ECHGR L-lactate dehydrogenase OS=Echinococcus granulosus OX=6210 GN=EGR_02865 PE=3 SV=1;tr|A0A068Y9F0|A0A068Y9F0_ECHMU L-lactate	4	1	1	1	1	1	1	0	0	0	0	0	0	0	0	0	1	1	1	0	0	0	0	0	0	0	0	0	1	1	1	0	0	0	0	0	0	0	0	0	3.7	3.7	3.7	35.27
tr|A0A0R3W6D0|A0A0R3W6D0_TAEAS;tr|A0A068WPK9|A0A068WPK9_ECHGR;tr|W6UAL8|W6UAL8_ECHGR;tr|A0A0R3SY00|A0A0R3SY00_HYMDI;tr|A0A068YEU6|A0A068YEU6_ECHMU	tr|A0A0R3W6D0|A0A0R3W6D0_TAEAS;tr|A0A068WPK9|A0A068WPK9_ECHGR;tr|W6UAL8|W6UAL8_ECHGR;tr|A0A0R3SY00|A0A0R3SY00_HYMDI;tr|A0A068YEU6|A0A068YEU6_ECHMU	11;9;9;9;9	11;9;9;9;9	11;9;9;9;9	tr|A0A0R3W6D0|A0A0R3W6D0_TAEAS Serine/threonine-protein phosphatase OS=Taenia asiatica OX=60517 GN=TASK_LOCUS5743 PE=3 SV=1;tr|A0A068WPK9|A0A068WPK9_ECHGR Serine/threonine-protein phosphatase OS=Echinococcus granulosus OX=6210 GN=EgrG_001106500 PE=3 SV=1;t	5	11	11	11	9	6	8	9	9	7	8	8	7	7	4	9	9	6	8	9	9	7	8	8	7	7	4	9	9	6	8	9	9	7	8	8	7	7	4	9	52.4	52.4	52.4	35.562
tr|A0A0R3SK83|A0A0R3SK83_HYMDI	tr|A0A0R3SK83|A0A0R3SK83_HYMDI	1	1	1	tr|A0A0R3SK83|A0A0R3SK83_HYMDI L-lactate dehydrogenase OS=Hymenolepis diminuta OX=6216 GN=HDID_LOCUS5346 PE=3 SV=1	1	1	1	1	1	0	0	0	0	0	0	0	0	0	0	0	1	0	0	0	0	0	0	0	0	0	0	0	1	0	0	0	0	0	0	0	0	0	0	0	3.3	3.3	3.3	35.672
tr|A0A0R3SQN2|A0A0R3SQN2_HYMDI;tr|A0A564Z4I5|A0A564Z4I5_HYMDI	tr|A0A0R3SQN2|A0A0R3SQN2_HYMDI;tr|A0A564Z4I5|A0A564Z4I5_HYMDI	5;3	4;2	4;2	tr|A0A0R3SQN2|A0A0R3SQN2_HYMDI Aldo_ket_red domain-containing protein OS=Hymenolepis diminuta OX=6216 GN=HDID_LOCUS7393 PE=4 SV=1;tr|A0A564Z4I5|A0A564Z4I5_HYMDI Aldo_ket_red domain-containing protein OS=Hymenolepis diminuta OX=6216 GN=WMSIL1_LOCUS12432 PE=	2	5	4	4	2	2	2	3	4	3	4	4	3	4	3	4	2	1	2	3	3	2	3	3	3	3	3	3	2	1	2	3	3	2	3	3	3	3	3	3	10.2	7.3	7.3	35.746
tr|W6V9B5|W6V9B5_ECHGR;tr|A0A068WLX2|A0A068WLX2_ECHGR	tr|W6V9B5|W6V9B5_ECHGR;tr|A0A068WLX2|A0A068WLX2_ECHGR	1;1	1;1	1;1	tr|W6V9B5|W6V9B5_ECHGR Activating signal cointegrator 1 complex subunit OS=Echinococcus granulosus OX=6210 GN=EGR_01978 PE=4 SV=1;tr|A0A068WLX2|A0A068WLX2_ECHGR Activating signal cointegrator 1 complex subunit OS=Echinococcus granulosus OX=6210 GN=EgrG_000	2	1	1	1	1	0	1	1	0	1	1	1	1	1	1	1	1	0	1	1	0	1	1	1	1	1	1	1	1	0	1	1	0	1	1	1	1	1	1	1	4.1	4.1	4.1	35.756
tr|W6UFK9|W6UFK9_ECHGR;tr|A0A068XTE4|A0A068XTE4_ECHMU;tr|A0A068X131|A0A068X131_ECHGR	tr|W6UFK9|W6UFK9_ECHGR;tr|A0A068XTE4|A0A068XTE4_ECHMU;tr|A0A068X131|A0A068X131_ECHGR	1;1;1	1;1;1	1;1;1	tr|W6UFK9|W6UFK9_ECHGR Glyoxylate reductase/hydroxypyruvate reductase OS=Echinococcus granulosus OX=6210 GN=EGR_05219 PE=3 SV=1;tr|A0A068XTE4|A0A068XTE4_ECHMU Glyoxylate reductase:hydroxypyruvate reductase OS=Echinococcus multilocularis OX=6211 GN=EmuJ_000	3	1	1	1	0	0	0	1	1	1	1	1	0	1	1	1	0	0	0	1	1	1	1	1	0	1	1	1	0	0	0	1	1	1	1	1	0	1	1	1	5.4	5.4	5.4	36.018
tr|A0A0R3SQ50|A0A0R3SQ50_HYMDI	tr|A0A0R3SQ50|A0A0R3SQ50_HYMDI	10	1	1	tr|A0A0R3SQ50|A0A0R3SQ50_HYMDI Glyceraldehyde-3-phosphate dehydrogenase OS=Hymenolepis diminuta OX=6216 GN=HDID_LOCUS7172 PE=3 SV=2	1	10	1	1	8	7	9	9	8	9	7	7	7	8	7	9	1	1	1	1	1	1	1	1	1	1	1	1	1	1	1	1	1	1	1	1	1	1	1	1	34.5	7.1	7.1	36.045
tr|A0A564YZE9|A0A564YZE9_HYMDI	tr|A0A564YZE9|A0A564YZE9_HYMDI	1	1	1	tr|A0A564YZE9|A0A564YZE9_HYMDI Uncharacterized protein OS=Hymenolepis diminuta OX=6216 GN=WMSIL1_LOCUS11090 PE=4 SV=1	1	1	1	1	0	0	0	0	0	1	0	1	1	0	0	1	0	0	0	0	0	1	0	1	1	0	0	1	0	0	0	0	0	1	0	1	1	0	0	1	5	5	5	36.087
tr|A0A564ZDB9|A0A564ZDB9_HYMDI	tr|A0A564ZDB9|A0A564ZDB9_HYMDI	1	1	1	tr|A0A564ZDB9|A0A564ZDB9_HYMDI Uncharacterized protein OS=Hymenolepis diminuta OX=6216 GN=WMSIL1_LOCUS14339 PE=4 SV=1	1	1	1	1	1	0	0	0	1	1	1	1	0	1	0	1	1	0	0	0	1	1	1	1	0	1	0	1	1	0	0	0	1	1	1	1	0	1	0	1	4.5	4.5	4.5	36.103
tr|A0A0R3VUF9|A0A0R3VUF9_TAEAS	tr|A0A0R3VUF9|A0A0R3VUF9_TAEAS	2	2	2	tr|A0A0R3VUF9|A0A0R3VUF9_TAEAS Uncharacterized protein OS=Taenia asiatica OX=60517 GN=TASK_LOCUS954 PE=4 SV=1	1	2	2	2	0	0	0	0	1	1	1	2	1	1	1	1	0	0	0	0	1	1	1	2	1	1	1	1	0	0	0	0	1	1	1	2	1	1	1	1	6.9	6.9	6.9	36.121
tr|A0A564XVM9|A0A564XVM9_HYMDI;tr|A0A068WVX6|A0A068WVX6_ECHGR;tr|W6URQ0|W6URQ0_ECHGR;tr|A0A564XXW9|A0A564XXW9_HYMDI;tr|A0A0R3WFC1|A0A0R3WFC1_TAEAS;tr|A0A087W0P1|A0A087W0P1_ECHMU	tr|A0A564XVM9|A0A564XVM9_HYMDI;tr|A0A068WVX6|A0A068WVX6_ECHGR;tr|W6URQ0|W6URQ0_ECHGR;tr|A0A564XXW9|A0A564XXW9_HYMDI;tr|A0A0R3WFC1|A0A0R3WFC1_TAEAS;tr|A0A087W0P1|A0A087W0P1_ECHMU	2;2;2;1;1;1	2;2;2;1;1;1	2;2;2;1;1;1	tr|A0A564XVM9|A0A564XVM9_HYMDI Uncharacterized protein OS=Hymenolepis diminuta OX=6216 GN=WMSIL1_LOCUS425 PE=4 SV=1;tr|A0A068WVX6|A0A068WVX6_ECHGR Glycogenin 1 OS=Echinococcus granulosus OX=6210 GN=EgrG_000194000 PE=4 SV=1;tr|W6URQ0|W6URQ0_ECHGR Glycogenin	6	2	2	2	2	0	0	2	2	2	2	1	0	2	2	1	2	0	0	2	2	2	2	1	0	2	2	1	2	0	0	2	2	2	2	1	0	2	2	1	7.1	7.1	7.1	36.246
tr|A0A0R3W211|A0A0R3W211_TAEAS;tr|A0A564YTD1|A0A564YTD1_HYMDI	tr|A0A0R3W211|A0A0R3W211_TAEAS	12;1	2;0	0;0	tr|A0A0R3W211|A0A0R3W211_TAEAS Glyceraldehyde-3-phosphate dehydrogenase OS=Taenia asiatica OX=60517 GN=TASK_LOCUS3812 PE=3 SV=1	2	12	2	0	9	7	10	10	9	10	8	8	8	9	8	10	2	1	2	1	2	2	2	2	2	2	2	2	0	0	0	0	0	0	0	0	0	0	0	0	37.2	3.3	0	36.261
tr|A0A564YPV7|A0A564YPV7_HYMDI;tr|A0A564YRK7|A0A564YRK7_HYMDI	tr|A0A564YPV7|A0A564YPV7_HYMDI;tr|A0A564YRK7|A0A564YRK7_HYMDI	2;1	2;1	2;1	tr|A0A564YPV7|A0A564YPV7_HYMDI NAD-dependent protein deacetylase OS=Hymenolepis diminuta OX=6216 GN=WMSIL1_LOCUS8514 PE=3 SV=1;tr|A0A564YRK7|A0A564YRK7_HYMDI Deacetylase sirtuin-type domain-containing protein OS=Hymenolepis diminuta OX=6216 GN=WMSIL1_LOCUS	2	2	2	2	1	1	0	0	0	0	0	0	0	0	0	0	1	1	0	0	0	0	0	0	0	0	0	0	1	1	0	0	0	0	0	0	0	0	0	0	9.6	9.6	9.6	36.412
tr|A0A068Y451|A0A068Y451_ECHMU;tr|A0A0R3VT30|A0A0R3VT30_TAEAS	tr|A0A068Y451|A0A068Y451_ECHMU;tr|A0A0R3VT30|A0A0R3VT30_TAEAS	4;3	1;0	1;0	tr|A0A068Y451|A0A068Y451_ECHMU Cytosolic malate dehydrogenase OS=Echinococcus multilocularis OX=6211 GN=EmuJ_000417100 PE=3 SV=1;tr|A0A0R3VT30|A0A0R3VT30_TAEAS Uncharacterized protein OS=Taenia asiatica OX=60517 GN=TASK_LOCUS368 PE=3 SV=1	2	4	1	1	3	3	3	4	3	3	3	3	3	3	3	3	1	1	1	1	1	1	1	1	1	1	1	1	1	1	1	1	1	1	1	1	1	1	1	1	16.3	3	3	36.556
tr|W6UJ19|W6UJ19_ECHGR;tr|A0A068YEQ3|A0A068YEQ3_ECHMU;tr|A0A068WSX5|A0A068WSX5_ECHGR;tr|A0A0R3WEJ0|A0A0R3WEJ0_TAEAS	tr|W6UJ19|W6UJ19_ECHGR;tr|A0A068YEQ3|A0A068YEQ3_ECHMU;tr|A0A068WSX5|A0A068WSX5_ECHGR	3;3;3;1	1;1;1;1	1;1;1;1	tr|W6UJ19|W6UJ19_ECHGR Glyceraldehyde-3-phosphate dehydrogenase OS=Echinococcus granulosus OX=6210 GN=EGR_03740 PE=3 SV=1;tr|A0A068YEQ3|A0A068YEQ3_ECHMU Glyceraldehyde-3-phosphate dehydrogenase OS=Echinococcus multilocularis OX=6211 GN=EmuJ_001101100 PE=3	4	3	1	1	2	1	2	2	3	3	3	3	3	2	3	3	0	0	0	1	1	1	1	1	1	0	1	1	0	0	0	1	1	1	1	1	1	0	1	1	7.4	4.1	4.1	36.647
tr|W6UL10|W6UL10_ECHGR;tr|A0A068YH70|A0A068YH70_ECHMU;tr|A0A068WXL4|A0A068WXL4_ECHGR;tr|A0A0R3WD39|A0A0R3WD39_TAEAS	tr|W6UL10|W6UL10_ECHGR;tr|A0A068YH70|A0A068YH70_ECHMU;tr|A0A068WXL4|A0A068WXL4_ECHGR	3;3;3;1	3;3;3;1	3;3;3;1	tr|W6UL10|W6UL10_ECHGR Hsp90 co-chaperone Cdc37 OS=Echinococcus granulosus OX=6210 GN=EGR_03304 PE=4 SV=1;tr|A0A068YH70|A0A068YH70_ECHMU CDC37 cell division cycle 37 OS=Echinococcus multilocularis OX=6211 GN=EmuJ_000920400 PE=4 SV=1;tr|A0A068WXL4|A0A068WXL	4	3	3	3	0	0	0	0	3	2	3	3	3	3	2	2	0	0	0	0	3	2	3	3	3	3	2	2	0	0	0	0	3	2	3	3	3	3	2	2	8.2	8.2	8.2	36.665
tr|A0A0R3SEY5|A0A0R3SEY5_HYMDI;tr|A0A0R3W9G8|A0A0R3W9G8_TAEAS	tr|A0A0R3SEY5|A0A0R3SEY5_HYMDI;tr|A0A0R3W9G8|A0A0R3W9G8_TAEAS	1;1	1;1	1;1	tr|A0A0R3SEY5|A0A0R3SEY5_HYMDI Uncharacterized protein OS=Hymenolepis diminuta OX=6216 GN=HDID_LOCUS3365 PE=3 SV=1;tr|A0A0R3W9G8|A0A0R3W9G8_TAEAS Uncharacterized protein OS=Taenia asiatica OX=60517 GN=TASK_LOCUS7096 PE=3 SV=1	2	1	1	1	1	0	0	1	1	1	1	1	1	1	1	1	1	0	0	1	1	1	1	1	1	1	1	1	1	0	0	1	1	1	1	1	1	1	1	1	3.3	3.3	3.3	36.69
tr|A0A564Y192|A0A564Y192_HYMDI	tr|A0A564Y192|A0A564Y192_HYMDI	1	1	1	tr|A0A564Y192|A0A564Y192_HYMDI Uncharacterized protein OS=Hymenolepis diminuta OX=6216 GN=WMSIL1_LOCUS1844 PE=4 SV=1	1	1	1	1	0	0	0	0	1	0	0	0	0	0	0	0	0	0	0	0	1	0	0	0	0	0	0	0	0	0	0	0	1	0	0	0	0	0	0	0	4.4	4.4	4.4	36.724
tr|W6UUR4|W6UUR4_ECHGR;tr|A0A068YDE7|A0A068YDE7_ECHMU;tr|A0A068WCM4|A0A068WCM4_ECHGR	tr|W6UUR4|W6UUR4_ECHGR;tr|A0A068YDE7|A0A068YDE7_ECHMU;tr|A0A068WCM4|A0A068WCM4_ECHGR	2;2;2	1;1;1	1;1;1	tr|W6UUR4|W6UUR4_ECHGR Calumenin-B OS=Echinococcus granulosus OX=6210 GN=EGR_00297 PE=4 SV=1;tr|A0A068YDE7|A0A068YDE7_ECHMU Ef hand family protein OS=Echinococcus multilocularis OX=6211 GN=EmuJ_000781500 PE=4 SV=1;tr|A0A068WCM4|A0A068WCM4_ECHGR Ef hand fam	3	2	1	1	2	0	0	1	2	2	2	2	2	2	1	2	1	0	0	1	1	1	1	1	1	1	0	1	1	0	0	1	1	1	1	1	1	1	0	1	7.7	4.2	4.2	36.779
tr|A0A564XX93|A0A564XX93_HYMDI;tr|A0A564XXF2|A0A564XXF2_HYMDI	tr|A0A564XX93|A0A564XX93_HYMDI;tr|A0A564XXF2|A0A564XXF2_HYMDI	5;5	2;2	2;2	tr|A0A564XX93|A0A564XX93_HYMDI Arp2/3 complex 34 kDa subunit OS=Hymenolepis diminuta OX=6216 GN=WMSIL1_LOCUS1078 PE=3 SV=1;tr|A0A564XXF2|A0A564XXF2_HYMDI Arp2/3 complex 34 kDa subunit OS=Hymenolepis diminuta OX=6216 GN=WMSIL1_LOCUS1078 PE=3 SV=1	2	5	2	2	3	1	3	5	4	5	5	4	4	3	5	4	1	0	1	2	2	2	2	2	1	2	2	2	1	0	1	2	2	2	2	2	1	2	2	2	11.9	6.1	6.1	36.886
tr|A0A564YBI7|A0A564YBI7_HYMDI	tr|A0A564YBI7|A0A564YBI7_HYMDI	7	7	1	tr|A0A564YBI7|A0A564YBI7_HYMDI Serine/threonine-protein phosphatase OS=Hymenolepis diminuta OX=6216 GN=WMSIL1_LOCUS4229 PE=3 SV=1	1	7	7	1	3	4	3	6	5	6	6	6	4	6	4	4	3	4	3	6	5	6	6	6	4	6	4	4	0	1	1	1	1	1	1	1	1	1	1	1	29.3	29.3	4	36.887
tr|A0A564XXE0|A0A564XXE0_HYMDI;tr|A0A068XW69|A0A068XW69_ECHMU;tr|A0A068WQI1|A0A068WQI1_ECHGR;tr|W6U7F1|W6U7F1_ECHGR	tr|A0A564XXE0|A0A564XXE0_HYMDI;tr|A0A068XW69|A0A068XW69_ECHMU;tr|A0A068WQI1|A0A068WQI1_ECHGR;tr|W6U7F1|W6U7F1_ECHGR	1;1;1;1	1;1;1;1	1;1;1;1	tr|A0A564XXE0|A0A564XXE0_HYMDI AAA domain-containing protein (Fragment) OS=Hymenolepis diminuta OX=6216 GN=WMSIL1_LOCUS816 PE=4 SV=1;tr|A0A068XW69|A0A068XW69_ECHMU Katanin p60 ATPase containing subunit OS=Echinococcus multilocularis OX=6211 GN=EmuJ_0003565	4	1	1	1	0	1	0	1	1	1	1	1	1	1	1	1	0	1	0	1	1	1	1	1	1	1	1	1	0	1	0	1	1	1	1	1	1	1	1	1	3.6	3.6	3.6	36.89
tr|A0A564YSF0|A0A564YSF0_HYMDI;tr|A0A564YQQ0|A0A564YQQ0_HYMDI	tr|A0A564YSF0|A0A564YSF0_HYMDI	3;1	2;0	2;0	tr|A0A564YSF0|A0A564YSF0_HYMDI Uncharacterized protein OS=Hymenolepis diminuta OX=6216 GN=WMSIL1_LOCUS8449 PE=3 SV=1	2	3	2	2	1	1	1	2	2	2	2	2	2	1	2	1	1	1	1	1	2	2	2	2	2	1	2	1	1	1	1	1	2	2	2	2	2	1	2	1	8.7	5.7	5.7	36.95
tr|A0A564YBG6|A0A564YBG6_HYMDI;tr|A0A564YC72|A0A564YC72_HYMDI	tr|A0A564YBG6|A0A564YBG6_HYMDI;tr|A0A564YC72|A0A564YC72_HYMDI	2;2	2;2	2;2	tr|A0A564YBG6|A0A564YBG6_HYMDI Annexin OS=Hymenolepis diminuta OX=6216 GN=WMSIL1_LOCUS4446 PE=3 SV=1;tr|A0A564YC72|A0A564YC72_HYMDI Annexin OS=Hymenolepis diminuta OX=6216 GN=WMSIL1_LOCUS4446 PE=3 SV=1	2	2	2	2	0	0	1	1	2	1	2	1	2	1	2	1	0	0	1	1	2	1	2	1	2	1	2	1	0	0	1	1	2	1	2	1	2	1	2	1	8.2	8.2	8.2	37.062
tr|A0A0R3W7C7|A0A0R3W7C7_TAEAS	tr|A0A0R3W7C7|A0A0R3W7C7_TAEAS	5	5	4	tr|A0A0R3W7C7|A0A0R3W7C7_TAEAS Uncharacterized protein OS=Taenia asiatica OX=60517 GN=TASK_LOCUS6172 PE=4 SV=1	1	5	5	4	2	1	2	2	5	5	4	4	4	5	1	4	2	1	2	2	5	5	4	4	4	5	1	4	1	1	2	2	4	4	3	3	3	4	0	3	16.1	16.1	12.7	37.244
tr|A0A068Y321|A0A068Y321_ECHMU;tr|U6JKV5|U6JKV5_ECHGR;tr|A0A0R3W6S6|A0A0R3W6S6_TAEAS	tr|A0A068Y321|A0A068Y321_ECHMU;tr|U6JKV5|U6JKV5_ECHGR	5;5;1	5;5;1	2;2;0	tr|A0A068Y321|A0A068Y321_ECHMU Arp2/3 complex 34 kDa subunit OS=Echinococcus multilocularis OX=6211 GN=EmuJ_000359700 PE=3 SV=1;tr|U6JKV5|U6JKV5_ECHGR Arp2/3 complex 34 kDa subunit OS=Echinococcus granulosus OX=6210 GN=EGR_08203 PE=3 SV=1	3	5	5	2	2	1	2	4	4	5	5	4	5	3	5	4	2	1	2	4	4	5	5	4	5	3	5	4	0	0	0	1	2	2	2	2	2	2	2	2	9.8	9.8	4	37.317
tr|A0A158QD85|A0A158QD85_HYMDI;tr|A0A068YD17|A0A068YD17_ECHMU;tr|A0A068WAI1|A0A068WAI1_ECHGR;tr|W6UWM0|W6UWM0_ECHGR;tr|A0A0R3VZC6|A0A0R3VZC6_TAEAS	tr|A0A158QD85|A0A158QD85_HYMDI;tr|A0A068YD17|A0A068YD17_ECHMU;tr|A0A068WAI1|A0A068WAI1_ECHGR;tr|W6UWM0|W6UWM0_ECHGR	6;6;6;6;1	3;3;3;3;1	3;3;3;3;1	tr|A0A158QD85|A0A158QD85_HYMDI Serine/threonine-protein phosphatase OS=Hymenolepis diminuta OX=6216 GN=HDID_LOCUS2568 PE=3 SV=1;tr|A0A068YD17|A0A068YD17_ECHMU Serine/threonine-protein phosphatase OS=Echinococcus multilocularis OX=6211 GN=EmuJ_000779500 PE=	5	6	3	3	2	2	2	5	4	5	5	5	3	4	3	3	1	0	1	2	2	2	2	2	0	1	0	1	1	0	1	2	2	2	2	2	0	1	0	1	22.1	12.9	12.9	37.357
tr|W6U9Y5|W6U9Y5_ECHGR;tr|U6FR93|U6FR93_ECHGR;tr|A0A068WM30|A0A068WM30_ECHGR	tr|W6U9Y5|W6U9Y5_ECHGR;tr|U6FR93|U6FR93_ECHGR	4;2;1	1;1;1	1;1;1	tr|W6U9Y5|W6U9Y5_ECHGR Estradiol 17 beta-dehydrogenase OS=Echinococcus granulosus OX=6210 GN=EGR_09847 PE=4 SV=1;tr|U6FR93|U6FR93_ECHGR Aldo keto reductase family 1, member B4 OS=Echinococcus granulosus OX=6210 GN=EgrG_002066900 PE=4 SV=1	3	4	1	1	3	2	3	3	4	4	4	4	4	3	4	4	1	1	1	1	1	1	1	1	1	1	1	1	1	1	1	1	1	1	1	1	1	1	1	1	9.2	3.8	3.8	37.698
tr|A0A564YG00|A0A564YG00_HYMDI	tr|A0A564YG00|A0A564YG00_HYMDI	1	1	1	tr|A0A564YG00|A0A564YG00_HYMDI CRAL-TRIO domain-containing protein OS=Hymenolepis diminuta OX=6216 GN=WMSIL1_LOCUS6014 PE=4 SV=1	1	1	1	1	0	0	0	1	1	1	1	1	1	1	1	1	0	0	0	1	1	1	1	1	1	1	1	1	0	0	0	1	1	1	1	1	1	1	1	1	4.6	4.6	4.6	37.742
tr|A0A564ZDV6|A0A564ZDV6_HYMDI;tr|A0A564ZDQ1|A0A564ZDQ1_HYMDI;tr|A0A158QCF7|A0A158QCF7_HYMDI;tr|A0A0R3WDV0|A0A0R3WDV0_TAEAS	tr|A0A564ZDV6|A0A564ZDV6_HYMDI;tr|A0A564ZDQ1|A0A564ZDQ1_HYMDI;tr|A0A158QCF7|A0A158QCF7_HYMDI;tr|A0A0R3WDV0|A0A0R3WDV0_TAEAS	2;2;2;1	2;2;2;1	2;2;2;1	tr|A0A564ZDV6|A0A564ZDV6_HYMDI Uncharacterized protein OS=Hymenolepis diminuta OX=6216 GN=WMSIL1_LOCUS15021 PE=4 SV=1;tr|A0A564ZDQ1|A0A564ZDQ1_HYMDI Uncharacterized protein OS=Hymenolepis diminuta OX=6216 GN=WMSIL1_LOCUS15021 PE=4 SV=1;tr|A0A158QCF7|A0A158	4	2	2	2	1	1	0	1	1	1	1	1	0	0	0	0	1	1	0	1	1	1	1	1	0	0	0	0	1	1	0	1	1	1	1	1	0	0	0	0	9.1	9.1	9.1	37.854
tr|A0A0R3SAR5|A0A0R3SAR5_HYMDI;tr|U6JFN5|U6JFN5_ECHGR;tr|A0A0R3W5K5|A0A0R3W5K5_TAEAS;tr|A0A068Y4B6|A0A068Y4B6_ECHMU	tr|A0A0R3SAR5|A0A0R3SAR5_HYMDI;tr|U6JFN5|U6JFN5_ECHGR;tr|A0A0R3W5K5|A0A0R3W5K5_TAEAS;tr|A0A068Y4B6|A0A068Y4B6_ECHMU	3;2;2;2	3;2;2;2	3;2;2;2	tr|A0A0R3SAR5|A0A0R3SAR5_HYMDI MPN domain-containing protein OS=Hymenolepis diminuta OX=6216 GN=HDID_LOCUS1471 PE=4 SV=1;tr|U6JFN5|U6JFN5_ECHGR 26S proteasome non-ATPase regulatory subunit 7 OS=Echinococcus granulosus OX=6210 GN=EGR_04682 PE=4 SV=1;tr|A0A0	4	3	3	3	2	0	0	1	1	1	1	1	2	1	1	1	2	0	0	1	1	1	1	1	2	1	1	1	2	0	0	1	1	1	1	1	2	1	1	1	11.5	11.5	11.5	38.117
tr|W6UN57|W6UN57_ECHGR;tr|A0A068YIM3|A0A068YIM3_ECHMU;tr|A0A068WHP2|A0A068WHP2_ECHGR	tr|W6UN57|W6UN57_ECHGR;tr|A0A068YIM3|A0A068YIM3_ECHMU;tr|A0A068WHP2|A0A068WHP2_ECHGR	1;1;1	1;1;1	1;1;1	tr|W6UN57|W6UN57_ECHGR Twinfilin-1 OS=Echinococcus granulosus OX=6210 GN=EGR_02670 PE=4 SV=1;tr|A0A068YIM3|A0A068YIM3_ECHMU Twinfilin 1 OS=Echinococcus multilocularis OX=6211 GN=EmuJ_000985500 PE=4 SV=1;tr|A0A068WHP2|A0A068WHP2_ECHGR Twinfilin 1 OS=Echinoc	3	1	1	1	0	0	0	0	0	0	1	0	0	0	0	0	0	0	0	0	0	0	1	0	0	0	0	0	0	0	0	0	0	0	1	0	0	0	0	0	5.6	5.6	5.6	38.119
tr|A0A0R3VZE9|A0A0R3VZE9_TAEAS;tr|U6IZJ0|U6IZJ0_ECHGR;tr|A0A068YDN4|A0A068YDN4_ECHMU;tr|A0A0R3SWR8|A0A0R3SWR8_HYMDI	tr|A0A0R3VZE9|A0A0R3VZE9_TAEAS;tr|U6IZJ0|U6IZJ0_ECHGR;tr|A0A068YDN4|A0A068YDN4_ECHMU	3;3;3;1	3;3;3;1	3;3;3;1	tr|A0A0R3VZE9|A0A0R3VZE9_TAEAS eRF1_1 domain-containing protein OS=Taenia asiatica OX=60517 GN=TASK_LOCUS2794 PE=4 SV=1;tr|U6IZJ0|U6IZJ0_ECHGR Eukaryotic peptide chain release factor subunit OS=Echinococcus granulosus OX=6210 GN=EGR_00128 PE=4 SV=1;tr|A0A0	4	3	3	3	1	1	1	2	2	2	2	2	0	1	1	2	1	1	1	2	2	2	2	2	0	1	1	2	1	1	1	2	2	2	2	2	0	1	1	2	14.7	14.7	14.7	38.341
tr|A0A564Y8M5|A0A564Y8M5_HYMDI;tr|A0A564Y8B2|A0A564Y8B2_HYMDI;tr|A0A564YAI1|A0A564YAI1_HYMDI;tr|A0A564Y8A9|A0A564Y8A9_HYMDI	tr|A0A564Y8M5|A0A564Y8M5_HYMDI;tr|A0A564Y8B2|A0A564Y8B2_HYMDI;tr|A0A564YAI1|A0A564YAI1_HYMDI	3;3;3;1	3;3;3;1	3;3;3;1	tr|A0A564Y8M5|A0A564Y8M5_HYMDI Uncharacterized protein OS=Hymenolepis diminuta OX=6216 GN=WMSIL1_LOCUS3738 PE=4 SV=1;tr|A0A564Y8B2|A0A564Y8B2_HYMDI Uncharacterized protein OS=Hymenolepis diminuta OX=6216 GN=WMSIL1_LOCUS3738 PE=4 SV=1;tr|A0A564YAI1|A0A564YA	4	3	3	3	0	0	0	2	3	3	3	3	2	3	2	3	0	0	0	2	3	3	3	3	2	3	2	3	0	0	0	2	3	3	3	3	2	3	2	3	10.8	10.8	10.8	38.423
tr|U6ITU2|U6ITU2_ECHGR;tr|A0A068Y587|A0A068Y587_ECHMU;tr|A0A068WYN5|A0A068WYN5_ECHGR;tr|A0A0R3VWT5|A0A0R3VWT5_TAEAS;tr|A0A564YI71|A0A564YI71_HYMDI;tr|A0A564YH08|A0A564YH08_HYMDI;tr|A0A564YHN0|A0A564YHN0_HYMDI;tr|W6UGQ3|W6UGQ3_ECHGR;tr|A0A0R3W9X2|A0A0R3W9X2_TAEAS;tr|A0A068Y9X4|A0A068Y9X4_ECHMU;tr|A0A564YI02|A0A564YI02_HYMDI;tr|A0A0R3VW75|A0A0R3VW75_TAEAS	tr|U6ITU2|U6ITU2_ECHGR;tr|A0A068Y587|A0A068Y587_ECHMU;tr|A0A068WYN5|A0A068WYN5_ECHGR;tr|A0A0R3VWT5|A0A0R3VWT5_TAEAS;tr|A0A564YI71|A0A564YI71_HYMDI;tr|A0A564YH08|A0A564YH08_HYMDI;tr|A0A564YHN0|A0A564YHN0_HYMDI;tr|W6UGQ3|W6UGQ3_ECHGR;tr|A0A0R3W9X2|A0A0R3W9X2_TAEAS;tr|A0A068Y9X4|A0A068Y9X4_ECHMU;tr|A0A564YI02|A0A564YI02_HYMDI;tr|A0A0R3VW75|A0A0R3VW75_TAEAS	2;1;1;1;1;1;1;1;1;1;1;1	2;1;1;1;1;1;1;1;1;1;1;1	2;1;1;1;1;1;1;1;1;1;1;1	tr|U6ITU2|U6ITU2_ECHGR Alpha tocopherol transfer protein OS=Echinococcus granulosus OX=6210 GN=EGR_05518 PE=4 SV=1;tr|A0A068Y587|A0A068Y587_ECHMU Alpha tocopherol transfer protein OS=Echinococcus multilocularis OX=6211 GN=EmuJ_000575800 PE=4 SV=1;tr|A0A068	12	2	2	2	2	1	1	1	1	1	1	1	1	1	1	1	2	1	1	1	1	1	1	1	1	1	1	1	2	1	1	1	1	1	1	1	1	1	1	1	8.1	8.1	8.1	38.52
tr|A0A068YIL7|A0A068YIL7_ECHMU;tr|A0A564ZF17|A0A564ZF17_HYMDI;tr|A0A068WFA0|A0A068WFA0_ECHGR;tr|W6UN54|W6UN54_ECHGR;tr|A0A0R3WEN2|A0A0R3WEN2_TAEAS	tr|A0A068YIL7|A0A068YIL7_ECHMU;tr|A0A564ZF17|A0A564ZF17_HYMDI;tr|A0A068WFA0|A0A068WFA0_ECHGR;tr|W6UN54|W6UN54_ECHGR;tr|A0A0R3WEN2|A0A0R3WEN2_TAEAS	5;4;4;4;3	5;4;4;4;3	5;4;4;4;3	tr|A0A068YIL7|A0A068YIL7_ECHMU UDP-glucose 4-epimerase OS=Echinococcus multilocularis OX=6211 GN=EmuJ_000984800 PE=3 SV=1;tr|A0A564ZF17|A0A564ZF17_HYMDI UDP-glucose 4-epimerase OS=Hymenolepis diminuta OX=6216 GN=WMSIL1_LOCUS14825 PE=3 SV=1;tr|A0A068WFA0|A0	5	5	5	5	2	2	3	3	3	3	4	4	2	2	3	3	2	2	3	3	3	3	4	4	2	2	3	3	2	2	3	3	3	3	4	4	2	2	3	3	15.4	15.4	15.4	38.651
tr|A0A068WU31|A0A068WU31_ECHGR	tr|A0A068WU31|A0A068WU31_ECHGR	4	1	1	tr|A0A068WU31|A0A068WU31_ECHGR Aldo keto reductase family 1 member B4 OS=Echinococcus granulosus OX=6210 GN=EgrG_000156300 PE=4 SV=1	1	4	1	1	2	1	2	2	3	3	3	3	3	2	3	4	0	0	0	0	0	0	0	0	0	0	0	1	0	0	0	0	0	0	0	0	0	0	0	1	11.5	6.2	6.2	38.688
tr|A0A068Y1B8|A0A068Y1B8_ECHMU	tr|A0A068Y1B8|A0A068Y1B8_ECHMU	1	1	1	tr|A0A068Y1B8|A0A068Y1B8_ECHMU N4 Beta N acetylglucosaminyl L asparaginase OS=Echinococcus multilocularis OX=6211 GN=EmuJ_000325200 PE=4 SV=1	1	1	1	1	0	0	1	1	0	0	1	1	0	1	1	1	0	0	1	1	0	0	1	1	0	1	1	1	0	0	1	1	0	0	1	1	0	1	1	1	4.2	4.2	4.2	38.758
tr|A0A564YDN0|A0A564YDN0_HYMDI	tr|A0A564YDN0|A0A564YDN0_HYMDI	2	2	2	tr|A0A564YDN0|A0A564YDN0_HYMDI CS domain-containing protein OS=Hymenolepis diminuta OX=6216 GN=WMSIL1_LOCUS5139 PE=4 SV=1	1	2	2	2	1	0	0	0	1	0	0	0	1	1	1	2	1	0	0	0	1	0	0	0	1	1	1	2	1	0	0	0	1	0	0	0	1	1	1	2	3.8	3.8	3.8	38.985
tr|A0A564XXK1|A0A564XXK1_HYMDI;tr|A0A564XY61|A0A564XY61_HYMDI;tr|A0A564XYU2|A0A564XYU2_HYMDI;tr|A0A068WX60|A0A068WX60_ECHGR;tr|A0A068YJ33|A0A068YJ33_ECHMU;tr|W6UQ59|W6UQ59_ECHGR;tr|A0A158R6X6|A0A158R6X6_TAEAS	tr|A0A564XXK1|A0A564XXK1_HYMDI;tr|A0A564XY61|A0A564XY61_HYMDI;tr|A0A564XYU2|A0A564XYU2_HYMDI;tr|A0A068WX60|A0A068WX60_ECHGR;tr|A0A068YJ33|A0A068YJ33_ECHMU;tr|W6UQ59|W6UQ59_ECHGR;tr|A0A158R6X6|A0A158R6X6_TAEAS	2;2;2;2;2;2;1	2;2;2;2;2;2;1	2;2;2;2;2;2;1	tr|A0A564XXK1|A0A564XXK1_HYMDI Uncharacterized protein OS=Hymenolepis diminuta OX=6216 GN=WMSIL1_LOCUS1114 PE=4 SV=1;tr|A0A564XY61|A0A564XY61_HYMDI Uncharacterized protein OS=Hymenolepis diminuta OX=6216 GN=WMSIL1_LOCUS1114 PE=4 SV=1;tr|A0A564XYU2|A0A564XY	7	2	2	2	1	0	0	2	1	2	1	1	1	1	1	2	1	0	0	2	1	2	1	1	1	1	1	2	1	0	0	2	1	2	1	1	1	1	1	2	8.7	8.7	8.7	39.22
tr|A0A564XWM6|A0A564XWM6_HYMDI;tr|U6JCR3|U6JCR3_ECHGR;tr|A0A0R3WBU0|A0A0R3WBU0_TAEAS;tr|A0A087W236|A0A087W236_ECHMU	tr|A0A564XWM6|A0A564XWM6_HYMDI;tr|U6JCR3|U6JCR3_ECHGR;tr|A0A0R3WBU0|A0A0R3WBU0_TAEAS;tr|A0A087W236|A0A087W236_ECHMU	1;1;1;1	1;1;1;1	1;1;1;1	tr|A0A564XWM6|A0A564XWM6_HYMDI ATPase ASNA1 homolog OS=Hymenolepis diminuta OX=6216 GN=WMSIL1_LOCUS476 PE=3 SV=1;tr|U6JCR3|U6JCR3_ECHGR ATPase ASNA1 homolog OS=Echinococcus granulosus OX=6210 GN=EGR_06103 PE=3 SV=1;tr|A0A0R3WBU0|A0A0R3WBU0_TAEAS ATPase ASN	4	1	1	1	1	1	1	0	0	0	0	0	0	0	0	0	1	1	1	0	0	0	0	0	0	0	0	0	1	1	1	0	0	0	0	0	0	0	0	0	5.5	5.5	5.5	39.239
tr|W6UM17|W6UM17_ECHGR;tr|A0A068YKA1|A0A068YKA1_ECHMU;tr|A0A068WIN6|A0A068WIN6_ECHGR	tr|W6UM17|W6UM17_ECHGR;tr|A0A068YKA1|A0A068YKA1_ECHMU;tr|A0A068WIN6|A0A068WIN6_ECHGR	1;1;1	1;1;1	1;1;1	tr|W6UM17|W6UM17_ECHGR Serine/threonine-protein phosphatase OS=Echinococcus granulosus OX=6210 GN=EGR_02933 PE=3 SV=1;tr|A0A068YKA1|A0A068YKA1_ECHMU Serine/threonine-protein phosphatase OS=Echinococcus multilocularis OX=6211 GN=EmuJ_001031100 PE=3 SV=1;tr|	3	1	1	1	0	1	1	1	1	0	0	0	0	0	0	0	0	1	1	1	1	0	0	0	0	0	0	0	0	1	1	1	1	0	0	0	0	0	0	0	4.9	4.9	4.9	39.353
tr|A0A068YJ14|A0A068YJ14_ECHMU;tr|U6IZS3|U6IZS3_ECHGR	tr|A0A068YJ14|A0A068YJ14_ECHMU;tr|U6IZS3|U6IZS3_ECHGR	1;1	1;1	1;1	tr|A0A068YJ14|A0A068YJ14_ECHMU Pancreas transcription factor 1 subunit OS=Echinococcus multilocularis OX=6211 GN=EmuJ_000998300 PE=4 SV=1;tr|U6IZS3|U6IZS3_ECHGR Pancreas transcription factor 1 subunit OS=Echinococcus granulosus OX=6210 GN=EGR_00921 PE=4 SV	2	1	1	1	0	0	0	0	1	0	0	1	0	1	0	0	0	0	0	0	1	0	0	1	0	1	0	0	0	0	0	0	1	0	0	1	0	1	0	0	3.7	3.7	3.7	39.472
tr|U6J8Q0|U6J8Q0_ECHGR;tr|A0A068XV61|A0A068XV61_ECHMU	tr|U6J8Q0|U6J8Q0_ECHGR;tr|A0A068XV61|A0A068XV61_ECHMU	1;1	1;1	1;1	tr|U6J8Q0|U6J8Q0_ECHGR Transgelin OS=Echinococcus granulosus OX=6210 GN=EGR_08243 PE=3 SV=1;tr|A0A068XV61|A0A068XV61_ECHMU Transgelin OS=Echinococcus multilocularis OX=6211 GN=EmuJ_000305400 PE=3 SV=1	2	1	1	1	0	0	1	1	1	1	1	0	0	1	1	1	0	0	1	1	1	1	1	0	0	1	1	1	0	0	1	1	1	1	1	0	0	1	1	1	5	5	5	39.514
tr|A0A0R3S7K6|A0A0R3S7K6_HYMDI	tr|A0A0R3S7K6|A0A0R3S7K6_HYMDI	6	3	3	tr|A0A0R3S7K6|A0A0R3S7K6_HYMDI Fructose-bisphosphate aldolase OS=Hymenolepis diminuta OX=6216 GN=HDID_LOCUS25 PE=3 SV=1	1	6	3	3	5	5	5	5	6	5	6	6	5	5	6	5	3	2	3	3	3	3	3	3	3	3	3	3	3	2	3	3	3	3	3	3	3	3	3	3	25.1	12.7	12.7	39.627
tr|U6IXV3|U6IXV3_ECHGR;tr|A0A068YGP7|A0A068YGP7_ECHMU;sp|Q9GP32|ALF_ECHMU;tr|A0A068YCC9|A0A068YCC9_ECHMU;tr|W6URS1|W6URS1_ECHGR;tr|A0A068WBX8|A0A068WBX8_ECHGR;tr|A0A0R3W3D4|A0A0R3W3D4_TAEAS	tr|U6IXV3|U6IXV3_ECHGR;tr|A0A068YGP7|A0A068YGP7_ECHMU;sp|Q9GP32|ALF_ECHMU	5;5;5;1;1;1;1	1;1;1;1;1;1;1	1;1;1;1;1;1;1	tr|U6IXV3|U6IXV3_ECHGR Fructose-bisphosphate aldolase OS=Echinococcus granulosus OX=6210 GN=EGR_00458 PE=3 SV=1;tr|A0A068YGP7|A0A068YGP7_ECHMU Fructose-bisphosphate aldolase OS=Echinococcus multilocularis OX=6211 GN=EmuJ_000905600 PE=3 SV=1;sp|Q9GP32|ALF_E	7	5	1	1	4	4	3	4	4	4	5	5	4	4	4	4	1	1	1	1	1	1	1	1	1	1	1	1	1	1	1	1	1	1	1	1	1	1	1	1	18.5	3	3	39.666
tr|W6UF53|W6UF53_ECHGR;tr|A0A068YLB9|A0A068YLB9_ECHMU;tr|A0A068WHG5|A0A068WHG5_ECHGR	tr|W6UF53|W6UF53_ECHGR;tr|A0A068YLB9|A0A068YLB9_ECHMU;tr|A0A068WHG5|A0A068WHG5_ECHGR	1;1;1	1;1;1	1;1;1	tr|W6UF53|W6UF53_ECHGR Uncharacterized protein OS=Echinococcus granulosus OX=6210 GN=EGR_05043 PE=4 SV=1;tr|A0A068YLB9|A0A068YLB9_ECHMU Ndr OS=Echinococcus multilocularis OX=6211 GN=EmuJ_001065500 PE=4 SV=1;tr|A0A068WHG5|A0A068WHG5_ECHGR Ndr OS=Echinococcu	3	1	1	1	0	0	0	0	1	1	1	1	1	1	1	0	0	0	0	0	1	1	1	1	1	1	1	0	0	0	0	0	1	1	1	1	1	1	1	0	3.1	3.1	3.1	39.68
tr|U6J793|U6J793_ECHGR;tr|A0A0R3W3L5|A0A0R3W3L5_TAEAS;tr|A0A068YK34|A0A068YK34_ECHMU	tr|U6J793|U6J793_ECHGR;tr|A0A0R3W3L5|A0A0R3W3L5_TAEAS;tr|A0A068YK34|A0A068YK34_ECHMU	2;2;2	2;2;2	2;2;2	tr|U6J793|U6J793_ECHGR Protein arginine N methyltransferase 8 OS=Echinococcus granulosus OX=6210 GN=EGR_02885 PE=3 SV=1;tr|A0A0R3W3L5|A0A0R3W3L5_TAEAS Methyltransf_25 domain-containing protein OS=Taenia asiatica OX=60517 GN=TASK_LOCUS4521 PE=3 SV=1;tr|A0A0	3	2	2	2	1	0	1	2	2	2	2	2	1	1	0	1	1	0	1	2	2	2	2	2	1	1	0	1	1	0	1	2	2	2	2	2	1	1	0	1	9.1	9.1	9.1	39.909
tr|W6UJ03|W6UJ03_ECHGR;tr|A0A087W0P8|A0A087W0P8_ECHMU;tr|A0A068WN32|A0A068WN32_ECHGR;tr|A0A0R3W2E7|A0A0R3W2E7_TAEAS	tr|W6UJ03|W6UJ03_ECHGR;tr|A0A087W0P8|A0A087W0P8_ECHMU;tr|A0A068WN32|A0A068WN32_ECHGR;tr|A0A0R3W2E7|A0A0R3W2E7_TAEAS	2;2;2;1	1;1;1;0	1;1;1;0	tr|W6UJ03|W6UJ03_ECHGR Calcium-binding protein 39-like protein OS=Echinococcus granulosus OX=6210 GN=EGR_03984 PE=4 SV=1;tr|A0A087W0P8|A0A087W0P8_ECHMU Calcium binding protein 39 OS=Echinococcus multilocularis OX=6211 GN=EmuJ_000203600 PE=4 SV=1;tr|A0A068W	4	2	1	1	1	0	0	1	1	1	1	2	2	2	2	2	0	0	0	0	0	0	0	1	1	1	1	1	0	0	0	0	0	0	0	1	1	1	1	1	8.7	5.5	5.5	39.999
tr|A0A564YPR4|A0A564YPR4_HYMDI	tr|A0A564YPR4|A0A564YPR4_HYMDI	6	2	2	tr|A0A564YPR4|A0A564YPR4_HYMDI Uncharacterized protein (Fragment) OS=Hymenolepis diminuta OX=6216 GN=WMSIL1_LOCUS2343 PE=3 SV=1	1	6	2	2	4	4	4	5	5	4	5	5	4	5	5	4	1	1	0	1	1	1	1	1	1	1	1	1	1	1	0	1	1	1	1	1	1	1	1	1	23.8	5.3	5.3	40.13
tr|B8ZWJ7|B8ZWJ7_ECHMU;tr|A0A068YHK1|A0A068YHK1_ECHMU	tr|B8ZWJ7|B8ZWJ7_ECHMU;tr|A0A068YHK1|A0A068YHK1_ECHMU	1;1	1;1	1;1	tr|B8ZWJ7|B8ZWJ7_ECHMU Tropomodulin OS=Echinococcus multilocularis OX=6211 GN=tmod PE=2 SV=1;tr|A0A068YHK1|A0A068YHK1_ECHMU Tropomodulin OS=Echinococcus multilocularis OX=6211 GN=EmuJ_000937700 PE=4 SV=1	2	1	1	1	0	0	0	0	1	0	0	1	1	1	0	0	0	0	0	0	1	0	0	1	1	1	0	0	0	0	0	0	1	0	0	1	1	1	0	0	6.1	6.1	6.1	40.188
tr|A0A564ZB47|A0A564ZB47_HYMDI	tr|A0A564ZB47|A0A564ZB47_HYMDI	2	2	2	tr|A0A564ZB47|A0A564ZB47_HYMDI Uncharacterized protein OS=Hymenolepis diminuta OX=6216 GN=WMSIL1_LOCUS13622 PE=4 SV=1	1	2	2	2	0	0	0	0	2	0	1	2	1	2	2	1	0	0	0	0	2	0	1	2	1	2	2	1	0	0	0	0	2	0	1	2	1	2	2	1	8.9	8.9	8.9	40.299
tr|A0A564YJU5|A0A564YJU5_HYMDI	tr|A0A564YJU5|A0A564YJU5_HYMDI	1	1	1	tr|A0A564YJU5|A0A564YJU5_HYMDI Geranylgeranyl transferase type-2 subunit beta OS=Hymenolepis diminuta OX=6216 GN=WMSIL1_LOCUS6775 PE=3 SV=1	1	1	1	1	0	0	0	1	1	1	1	1	0	1	0	1	0	0	0	1	1	1	1	1	0	1	0	1	0	0	0	1	1	1	1	1	0	1	0	1	4.1	4.1	4.1	40.517
tr|A0A0R3SIL8|A0A0R3SIL8_HYMDI	tr|A0A0R3SIL8|A0A0R3SIL8_HYMDI	2	2	2	tr|A0A0R3SIL8|A0A0R3SIL8_HYMDI NAD(P)-bd_dom domain-containing protein OS=Hymenolepis diminuta OX=6216 GN=HDID_LOCUS4781 PE=3 SV=1	1	2	2	2	0	0	0	2	1	2	2	2	2	2	2	0	0	0	0	2	1	2	2	2	2	2	2	0	0	0	0	2	1	2	2	2	2	2	2	0	10.3	10.3	10.3	40.741
tr|A0A0R3WFK4|A0A0R3WFK4_TAEAS	tr|A0A0R3WFK4|A0A0R3WFK4_TAEAS	1	1	1	tr|A0A0R3WFK4|A0A0R3WFK4_TAEAS PFK domain-containing protein OS=Taenia asiatica OX=60517 PE=4 SV=1	1	1	1	1	0	0	1	1	1	1	1	0	0	1	1	0	0	0	1	1	1	1	1	0	0	1	1	0	0	0	1	1	1	1	1	0	0	1	1	0	4.8	4.8	4.8	40.91
tr|A0A0R3WE21|A0A0R3WE21_TAEAS;tr|A0A564Y5H2|A0A564Y5H2_HYMDI;tr|A0A564Y373|A0A564Y373_HYMDI	tr|A0A0R3WE21|A0A0R3WE21_TAEAS	4;1;1	4;1;1	4;1;1	tr|A0A0R3WE21|A0A0R3WE21_TAEAS Annexin OS=Taenia asiatica OX=60517 GN=TASK_LOCUS9043 PE=3 SV=1	3	4	4	4	2	2	3	4	3	3	3	4	2	2	4	2	2	2	3	4	3	3	3	4	2	2	4	2	2	2	3	4	3	3	3	4	2	2	4	2	9.8	9.8	9.8	41.228
tr|A0A564Y5L9|A0A564Y5L9_HYMDI;tr|A0A564Y3H8|A0A564Y3H8_HYMDI;tr|A0A564Y5T8|A0A564Y5T8_HYMDI;tr|A0A564Y3W5|A0A564Y3W5_HYMDI	tr|A0A564Y5L9|A0A564Y5L9_HYMDI;tr|A0A564Y3H8|A0A564Y3H8_HYMDI;tr|A0A564Y5T8|A0A564Y5T8_HYMDI	5;4;4;2	5;4;4;2	5;4;4;2	tr|A0A564Y5L9|A0A564Y5L9_HYMDI Uncharacterized protein OS=Hymenolepis diminuta OX=6216 GN=WMSIL1_LOCUS2708 PE=4 SV=1;tr|A0A564Y3H8|A0A564Y3H8_HYMDI Uncharacterized protein OS=Hymenolepis diminuta OX=6216 GN=WMSIL1_LOCUS2708 PE=4 SV=1;tr|A0A564Y5T8|A0A564Y5	4	5	5	5	4	4	4	3	4	4	4	4	3	4	4	3	4	4	4	3	4	4	4	4	3	4	4	3	4	4	4	3	4	4	4	4	3	4	4	3	15.2	15.2	15.2	41.234
tr|A0A564Z1I9|A0A564Z1I9_HYMDI	tr|A0A564Z1I9|A0A564Z1I9_HYMDI	5	5	2	tr|A0A564Z1I9|A0A564Z1I9_HYMDI TPR_REGION domain-containing protein OS=Hymenolepis diminuta OX=6216 GN=WMSIL1_LOCUS11689 PE=4 SV=1	1	5	5	2	3	1	1	2	3	3	3	2	4	4	4	4	3	1	1	2	3	3	3	2	4	4	4	4	1	1	0	1	1	1	2	1	2	2	2	1	16	16	5.8	41.313
tr|A0A564Y9D0|A0A564Y9D0_HYMDI	tr|A0A564Y9D0|A0A564Y9D0_HYMDI	2	2	2	tr|A0A564Y9D0|A0A564Y9D0_HYMDI Actin-related protein 2/3 complex subunit OS=Hymenolepis diminuta OX=6216 GN=WMSIL1_LOCUS4312 PE=3 SV=1	1	2	2	2	0	0	0	2	1	2	2	2	0	0	1	2	0	0	0	2	1	2	2	2	0	0	1	2	0	0	0	2	1	2	2	2	0	0	1	2	5.8	5.8	5.8	41.326
tr|A0A564YBT3|A0A564YBT3_HYMDI	tr|A0A564YBT3|A0A564YBT3_HYMDI	2	2	2	tr|A0A564YBT3|A0A564YBT3_HYMDI CS domain-containing protein OS=Hymenolepis diminuta OX=6216 GN=WMSIL1_LOCUS4923 PE=4 SV=1	1	2	2	2	1	1	1	2	1	1	1	2	1	2	2	2	1	1	1	2	1	1	1	2	1	2	2	2	1	1	1	2	1	1	1	2	1	2	2	2	9.7	9.7	9.7	41.491
tr|A0A0R3STW8|A0A0R3STW8_HYMDI	tr|A0A0R3STW8|A0A0R3STW8_HYMDI	1	1	1	tr|A0A0R3STW8|A0A0R3STW8_HYMDI MPN domain-containing protein OS=Hymenolepis diminuta OX=6216 GN=HDID_LOCUS8887 PE=4 SV=1	1	1	1	1	0	1	1	1	1	1	1	0	0	0	0	0	0	1	1	1	1	1	1	0	0	0	0	0	0	1	1	1	1	1	1	0	0	0	0	0	4.3	4.3	4.3	41.531
tr|A0A068WKQ5|A0A068WKQ5_ECHGR;tr|W6UNL0|W6UNL0_ECHGR	tr|A0A068WKQ5|A0A068WKQ5_ECHGR;tr|W6UNL0|W6UNL0_ECHGR	1;1	1;1	1;1	tr|A0A068WKQ5|A0A068WKQ5_ECHGR Uncharacterized protein OS=Echinococcus granulosus OX=6210 GN=EgrG_000434300 PE=4 SV=1;tr|W6UNL0|W6UNL0_ECHGR Uncharacterized protein OS=Echinococcus granulosus OX=6210 GN=EGR_02254 PE=4 SV=1	2	1	1	1	0	0	0	0	0	0	0	0	1	0	0	0	0	0	0	0	0	0	0	0	1	0	0	0	0	0	0	0	0	0	0	0	1	0	0	0	2.7	2.7	2.7	41.572
tr|A0A0R3SAA2|A0A0R3SAA2_HYMDI;tr|A9QUT6|A9QUT6_ECHGR;tr|A0A068Y4X1|A0A068Y4X1_ECHMU;tr|A0A068WM02|A0A068WM02_ECHGR;tr|A0A0R3WDA5|A0A0R3WDA5_TAEAS;tr|W6UW51|W6UW51_ECHGR	tr|A0A0R3SAA2|A0A0R3SAA2_HYMDI;tr|A9QUT6|A9QUT6_ECHGR;tr|A0A068Y4X1|A0A068Y4X1_ECHMU;tr|A0A068WM02|A0A068WM02_ECHGR;tr|A0A0R3WDA5|A0A0R3WDA5_TAEAS;tr|W6UW51|W6UW51_ECHGR	2;1;1;1;1;1	2;1;1;1;1;1	2;1;1;1;1;1	tr|A0A0R3SAA2|A0A0R3SAA2_HYMDI BTB domain-containing protein OS=Hymenolepis diminuta OX=6216 GN=HDID_LOCUS1267 PE=4 SV=1;tr|A9QUT6|A9QUT6_ECHGR Zw-5 OS=Echinococcus granulosus OX=6210 PE=4 SV=1;tr|A0A068Y4X1|A0A068Y4X1_ECHMU Speckle type POZ protein OS=Ech	6	2	2	2	1	1	2	1	1	1	1	1	1	1	1	1	1	1	2	1	1	1	1	1	1	1	1	1	1	1	2	1	1	1	1	1	1	1	1	1	8.3	8.3	8.3	41.695
tr|A0A564Z6A6|A0A564Z6A6_HYMDI;tr|U6J9J2|U6J9J2_ECHGR;tr|A0A0R3W1M5|A0A0R3W1M5_TAEAS;tr|A0A068XY68|A0A068XY68_ECHMU;tr|A0A0R3S7T7|A0A0R3S7T7_HYMDI	tr|A0A564Z6A6|A0A564Z6A6_HYMDI;tr|U6J9J2|U6J9J2_ECHGR;tr|A0A0R3W1M5|A0A0R3W1M5_TAEAS;tr|A0A068XY68|A0A068XY68_ECHMU;tr|A0A0R3S7T7|A0A0R3S7T7_HYMDI	3;3;3;3;3	3;3;3;3;3	3;3;3;3;3	tr|A0A564Z6A6|A0A564Z6A6_HYMDI AAA domain-containing protein OS=Hymenolepis diminuta OX=6216 GN=WMSIL1_LOCUS12653 PE=3 SV=1;tr|U6J9J2|U6J9J2_ECHGR 26S protease regulatory subunit S10B OS=Echinococcus granulosus OX=6210 GN=EGR_02391 PE=3 SV=1;tr|A0A0R3W1M5|	5	3	3	3	1	1	0	2	0	0	0	0	1	1	0	1	1	1	0	2	0	0	0	0	1	1	0	1	1	1	0	2	0	0	0	0	1	1	0	1	9.9	9.9	9.9	41.716
tr|U6JMK8|U6JMK8_ECHGR;tr|U6HS43|U6HS43_ECHMU;tr|A0A0R3VUR9|A0A0R3VUR9_TAEAS;tr|A0A0R3ST89|A0A0R3ST89_HYMDI;tr|A0A068YB19|A0A068YB19_ECHMU;tr|A0A564YN70|A0A564YN70_HYMDI;tr|W6UMH9|W6UMH9_ECHGR;tr|A0A0R3WBB7|A0A0R3WBB7_TAEAS;tr|W6U4L6|W6U4L6_ECHGR;tr|C3VX21|C3VX21_ECHGR;tr|B5LT57|B5LT57_ECHGR;tr|B5LT56|B5LT56_ECHGR;tr|Q9U407|Q9U407_ECHMU;tr|A0A158R9U0|A0A158R9U0_TAEAS;tr|A0A068Y343|A0A068Y343_ECHMU	tr|U6JMK8|U6JMK8_ECHGR;tr|U6HS43|U6HS43_ECHMU;tr|A0A0R3VUR9|A0A0R3VUR9_TAEAS;tr|A0A0R3ST89|A0A0R3ST89_HYMDI;tr|A0A068YB19|A0A068YB19_ECHMU;tr|A0A564YN70|A0A564YN70_HYMDI;tr|W6UMH9|W6UMH9_ECHGR	21;21;21;21;21;20;20;7;5;4;2;2;2;2;1	3;3;3;3;3;2;2;1;0;0;0;0;0;0;0	3;3;3;3;3;2;2;1;0;0;0;0;0;0;0	tr|U6JMK8|U6JMK8_ECHGR Actin OS=Echinococcus granulosus OX=6210 GN=EGR_10650 PE=3 SV=1;tr|U6HS43|U6HS43_ECHMU Actin OS=Echinococcus multilocularis OX=6211 GN=EmuJ_000061200 PE=3 SV=1;tr|A0A0R3VUR9|A0A0R3VUR9_TAEAS Uncharacterized protein OS=Taenia asiatica	15	21	3	3	10	10	16	20	14	19	16	18	15	14	15	16	0	0	2	3	3	3	2	3	0	1	1	0	0	0	2	3	3	3	2	3	0	1	1	0	54.5	18.4	18.4	41.744
tr|A0A068Y6M8|A0A068Y6M8_ECHMU;tr|U6IUI1|U6IUI1_ECHGR;tr|A0A0R3VUE8|A0A0R3VUE8_TAEAS	tr|A0A068Y6M8|A0A068Y6M8_ECHMU;tr|U6IUI1|U6IUI1_ECHGR;tr|A0A0R3VUE8|A0A0R3VUE8_TAEAS	2;2;1	2;2;1	2;2;1	tr|A0A068Y6M8|A0A068Y6M8_ECHMU cAMP dependent protein kinase regulatory OS=Echinococcus multilocularis OX=6211 GN=EmuJ_000775600 PE=4 SV=1;tr|U6IUI1|U6IUI1_ECHGR cAMP dependent protein kinase regulatory OS=Echinococcus granulosus OX=6210 GN=EGR_00342 PE=4	3	2	2	2	1	1	0	1	1	1	1	1	1	1	1	1	1	1	0	1	1	1	1	1	1	1	1	1	1	1	0	1	1	1	1	1	1	1	1	1	5.7	5.7	5.7	41.75
tr|A0A158R9J0|A0A158R9J0_TAEAS	tr|A0A158R9J0|A0A158R9J0_TAEAS	2	2	2	tr|A0A158R9J0|A0A158R9J0_TAEAS Uncharacterized protein OS=Taenia asiatica OX=60517 GN=TASK_LOCUS7333 PE=3 SV=1	1	2	2	2	0	1	1	0	1	1	0	1	0	1	1	0	0	1	1	0	1	1	0	1	0	1	1	0	0	1	1	0	1	1	0	1	0	1	1	0	8.6	8.6	8.6	41.751
tr|A0A564Z8K1|A0A564Z8K1_HYMDI	tr|A0A564Z8K1|A0A564Z8K1_HYMDI	2	2	2	tr|A0A564Z8K1|A0A564Z8K1_HYMDI Asp_protease domain-containing protein OS=Hymenolepis diminuta OX=6216 GN=WMSIL1_LOCUS13092 PE=4 SV=1	1	2	2	2	2	0	0	2	0	1	1	1	0	1	0	1	2	0	0	2	0	1	1	1	0	1	0	1	2	0	0	2	0	1	1	1	0	1	0	1	8	8	8	41.947
tr|A0A0R3SI21|A0A0R3SI21_HYMDI	tr|A0A0R3SI21|A0A0R3SI21_HYMDI	4	3	3	tr|A0A0R3SI21|A0A0R3SI21_HYMDI Uncharacterized protein OS=Hymenolepis diminuta OX=6216 GN=HDID_LOCUS4584 PE=3 SV=1	1	4	3	3	3	2	2	3	2	2	2	2	2	2	2	2	2	1	1	2	1	1	1	1	1	1	1	1	2	1	1	2	1	1	1	1	1	1	1	1	18.7	15.8	15.8	42.09
tr|A0A0R3SGN1|A0A0R3SGN1_HYMDI;tr|A0A0R3VT96|A0A0R3VT96_TAEAS;tr|A0A068XY46|A0A068XY46_ECHMU;tr|A0A068WLH8|A0A068WLH8_ECHGR;tr|W6UG07|W6UG07_ECHGR	tr|A0A0R3SGN1|A0A0R3SGN1_HYMDI;tr|A0A0R3VT96|A0A0R3VT96_TAEAS;tr|A0A068XY46|A0A068XY46_ECHMU;tr|A0A068WLH8|A0A068WLH8_ECHGR;tr|W6UG07|W6UG07_ECHGR	4;2;2;2;2	4;2;2;2;2	4;2;2;2;2	tr|A0A0R3SGN1|A0A0R3SGN1_HYMDI Protein kinase domain-containing protein OS=Hymenolepis diminuta OX=6216 GN=HDID_LOCUS4067 PE=3 SV=1;tr|A0A0R3VT96|A0A0R3VT96_TAEAS Protein kinase domain-containing protein OS=Taenia asiatica OX=60517 GN=TASK_LOCUS447 PE=3 SV	5	4	4	4	2	0	2	1	2	2	2	2	1	2	2	2	2	0	2	1	2	2	2	2	1	2	2	2	2	0	2	1	2	2	2	2	1	2	2	2	17.3	17.3	17.3	42.099
tr|A0A068YGB8|A0A068YGB8_ECHMU;tr|A0A068W9Z7|A0A068W9Z7_ECHGR;tr|A0A0R3VVK4|A0A0R3VVK4_TAEAS;tr|W6USQ6|W6USQ6_ECHGR;tr|A0A0R3VVK3|A0A0R3VVK3_TAEAS	tr|A0A068YGB8|A0A068YGB8_ECHMU;tr|A0A068W9Z7|A0A068W9Z7_ECHGR;tr|A0A0R3VVK4|A0A0R3VVK4_TAEAS;tr|W6USQ6|W6USQ6_ECHGR	4;4;3;3;1	1;1;1;1;0	1;1;1;1;0	tr|A0A068YGB8|A0A068YGB8_ECHMU Mitogen-activated protein kinase OS=Echinococcus multilocularis OX=6211 GN=EmuJ_000891000 PE=3 SV=1;tr|A0A068W9Z7|A0A068W9Z7_ECHGR Mitogen-activated protein kinase OS=Echinococcus granulosus OX=6210 GN=EgrG_000891000 PE=3 SV=	5	4	1	1	2	1	2	2	3	2	2	2	1	3	1	2	1	1	1	1	1	1	1	1	1	1	1	1	1	1	1	1	1	1	1	1	1	1	1	1	15	4.4	4.4	42.196
tr|A0A564Z4L3|A0A564Z4L3_HYMDI	tr|A0A564Z4L3|A0A564Z4L3_HYMDI	2	2	1	tr|A0A564Z4L3|A0A564Z4L3_HYMDI Uncharacterized protein OS=Hymenolepis diminuta OX=6216 GN=WMSIL1_LOCUS12564 PE=4 SV=1	1	2	2	1	1	0	0	1	2	2	2	2	2	2	1	2	1	0	0	1	2	2	2	2	2	2	1	2	0	0	0	0	1	1	1	1	1	1	0	1	5.8	5.8	2.8	42.201
tr|A0A068YDZ6|A0A068YDZ6_ECHMU	tr|A0A068YDZ6|A0A068YDZ6_ECHMU	2	2	2	tr|A0A068YDZ6|A0A068YDZ6_ECHMU Actin OS=Echinococcus multilocularis OX=6211 GN=EmuJ_000916000 PE=3 SV=1	1	2	2	2	2	2	2	2	2	2	2	1	2	2	2	2	2	2	2	2	2	2	2	1	2	2	2	2	2	2	2	2	2	2	2	1	2	2	2	2	5.6	5.6	5.6	42.253
tr|A0A564Y3W8|A0A564Y3W8_HYMDI	tr|A0A564Y3W8|A0A564Y3W8_HYMDI	6	6	3	tr|A0A564Y3W8|A0A564Y3W8_HYMDI Mitogen-activated protein kinase OS=Hymenolepis diminuta OX=6216 GN=WMSIL1_LOCUS2641 PE=3 SV=1	1	6	6	3	4	3	4	4	4	4	4	4	3	5	3	4	4	3	4	4	4	4	4	4	3	5	3	4	3	3	3	3	2	3	3	3	3	3	3	3	22.1	22.1	11.4	42.5
tr|A0A564YGB4|A0A564YGB4_HYMDI;tr|A0A068YAE1|A0A068YAE1_ECHMU;tr|A0A068W7S0|A0A068W7S0_ECHGR;tr|W6UWL4|W6UWL4_ECHGR;tr|A0A0R3W7C8|A0A0R3W7C8_TAEAS	tr|A0A564YGB4|A0A564YGB4_HYMDI;tr|A0A068YAE1|A0A068YAE1_ECHMU;tr|A0A068W7S0|A0A068W7S0_ECHGR;tr|W6UWL4|W6UWL4_ECHGR;tr|A0A0R3W7C8|A0A0R3W7C8_TAEAS	1;1;1;1;1	1;1;1;1;1	1;1;1;1;1	tr|A0A564YGB4|A0A564YGB4_HYMDI Peptidase_M24 domain-containing protein OS=Hymenolepis diminuta OX=6216 GN=WMSIL1_LOCUS5423 PE=4 SV=1;tr|A0A068YAE1|A0A068YAE1_ECHMU Proliferation associated protein 2G4 OS=Echinococcus multilocularis OX=6211 GN=EmuJ_00078120	5	1	1	1	1	1	1	1	1	1	1	1	1	1	1	1	1	1	1	1	1	1	1	1	1	1	1	1	1	1	1	1	1	1	1	1	1	1	1	1	2.3	2.3	2.3	42.767
tr|A0A0R3W7L6|A0A0R3W7L6_TAEAS;tr|G8YY98|G8YY98_ECHMU;tr|A8BPG6|A8BPG6_ECHGR;tr|U6IUN6|U6IUN6_ECHGR;tr|Q86M52|Q86M52_ECHMU;tr|B3GGB6|B3GGB6_ECHGR;sp|Q8T6C4|TDX_ECHGR	tr|A0A0R3W7L6|A0A0R3W7L6_TAEAS;tr|G8YY98|G8YY98_ECHMU;tr|A8BPG6|A8BPG6_ECHGR;tr|U6IUN6|U6IUN6_ECHGR;tr|Q86M52|Q86M52_ECHMU;tr|B3GGB6|B3GGB6_ECHGR;sp|Q8T6C4|TDX_ECHGR	4;2;2;2;2;2;2	4;2;2;2;2;2;2	4;2;2;2;2;2;2	tr|A0A0R3W7L6|A0A0R3W7L6_TAEAS Uncharacterized protein OS=Taenia asiatica OX=60517 GN=TASK_LOCUS6278 PE=4 SV=1;tr|G8YY98|G8YY98_ECHMU Thioredoxin peroxidase (Fragment) OS=Echinococcus multilocularis OX=6211 GN=th PE=4 SV=1;tr|A8BPG6|A8BPG6_ECHGR Thioredoxi	7	4	4	4	0	1	1	4	2	4	4	4	4	4	3	3	0	1	1	4	2	4	4	4	4	4	3	3	0	1	1	4	2	4	4	4	4	4	3	3	9.8	9.8	9.8	42.997
tr|A0A564Z6W5|A0A564Z6W5_HYMDI	tr|A0A564Z6W5|A0A564Z6W5_HYMDI	2	2	2	tr|A0A564Z6W5|A0A564Z6W5_HYMDI PCI domain-containing protein OS=Hymenolepis diminuta OX=6216 GN=WMSIL1_LOCUS13038 PE=4 SV=1	1	2	2	2	0	2	0	1	1	1	1	1	1	1	1	1	0	2	0	1	1	1	1	1	1	1	1	1	0	2	0	1	1	1	1	1	1	1	1	1	6.4	6.4	6.4	43.038
tr|W6U6Q4|W6U6Q4_ECHGR;tr|A0A068Y1Z4|A0A068Y1Z4_ECHMU;tr|A0A068WJX6|A0A068WJX6_ECHGR;tr|A0A0R3WF31|A0A0R3WF31_TAEAS	tr|W6U6Q4|W6U6Q4_ECHGR;tr|A0A068Y1Z4|A0A068Y1Z4_ECHMU;tr|A0A068WJX6|A0A068WJX6_ECHGR	3;3;3;1	3;3;3;1	3;3;3;1	tr|W6U6Q4|W6U6Q4_ECHGR Signal transducing adapter molecule OS=Echinococcus granulosus OX=6210 GN=EGR_08242 PE=4 SV=1;tr|A0A068Y1Z4|A0A068Y1Z4_ECHMU Signal transducing adaptor molecule OS=Echinococcus multilocularis OX=6211 GN=EmuJ_000305200 PE=4 SV=1;tr|A0	4	3	3	3	2	0	1	1	2	2	2	2	2	2	2	2	2	0	1	1	2	2	2	2	2	2	2	2	2	0	1	1	2	2	2	2	2	2	2	2	11	11	11	43.209
tr|A0A564XZV1|A0A564XZV1_HYMDI;tr|A0A0R3W9W4|A0A0R3W9W4_TAEAS;tr|A0A068YL71|A0A068YL71_ECHMU;tr|A0A068WHD6|A0A068WHD6_ECHGR;tr|W6UU63|W6UU63_ECHGR	tr|A0A564XZV1|A0A564XZV1_HYMDI;tr|A0A0R3W9W4|A0A0R3W9W4_TAEAS;tr|A0A068YL71|A0A068YL71_ECHMU;tr|A0A068WHD6|A0A068WHD6_ECHGR;tr|W6UU63|W6UU63_ECHGR	1;1;1;1;1	1;1;1;1;1	1;1;1;1;1	tr|A0A564XZV1|A0A564XZV1_HYMDI Uncharacterized protein (Fragment) OS=Hymenolepis diminuta OX=6216 GN=WMSIL1_LOCUS1363 PE=4 SV=1;tr|A0A0R3W9W4|A0A0R3W9W4_TAEAS Fibrillar collagen NC1 domain-containing protein OS=Taenia asiatica OX=60517 GN=TASK_LOCUS7281 PE	5	1	1	1	0	0	0	0	1	1	1	1	1	1	0	1	0	0	0	0	1	1	1	1	1	1	0	1	0	0	0	0	1	1	1	1	1	1	0	1	2.7	2.7	2.7	43.254
tr|A0A564YFB1|A0A564YFB1_HYMDI	tr|A0A564YFB1|A0A564YFB1_HYMDI	3	3	3	tr|A0A564YFB1|A0A564YFB1_HYMDI TACC_C domain-containing protein OS=Hymenolepis diminuta OX=6216 GN=WMSIL1_LOCUS5781 PE=4 SV=1	1	3	3	3	2	0	0	0	2	1	1	0	1	1	2	0	2	0	0	0	2	1	1	0	1	1	2	0	2	0	0	0	2	1	1	0	1	1	2	0	5.4	5.4	5.4	43.343
tr|W6V0A0|W6V0A0_ECHGR;tr|A0A0R3WCR5|A0A0R3WCR5_TAEAS;tr|A0A564YNJ3|A0A564YNJ3_HYMDI;tr|A0A068WCA0|A0A068WCA0_ECHGR;tr|A0A068YJD2|A0A068YJD2_ECHMU	tr|W6V0A0|W6V0A0_ECHGR;tr|A0A0R3WCR5|A0A0R3WCR5_TAEAS;tr|A0A564YNJ3|A0A564YNJ3_HYMDI;tr|A0A068WCA0|A0A068WCA0_ECHGR;tr|A0A068YJD2|A0A068YJD2_ECHMU	1;1;1;1;1	1;1;1;1;1	1;1;1;1;1	tr|W6V0A0|W6V0A0_ECHGR Synaptotagmin-2 OS=Echinococcus granulosus OX=6210 GN=EGR_00826 PE=4 SV=1;tr|A0A0R3WCR5|A0A0R3WCR5_TAEAS Uncharacterized protein OS=Taenia asiatica OX=60517 GN=TASK_LOCUS8511 PE=4 SV=1;tr|A0A564YNJ3|A0A564YNJ3_HYMDI C2 domain-contain	5	1	1	1	0	0	0	1	1	1	1	1	1	1	1	1	0	0	0	1	1	1	1	1	1	1	1	1	0	0	0	1	1	1	1	1	1	1	1	1	2.8	2.8	2.8	43.663
tr|A0A0R3WBX2|A0A0R3WBX2_TAEAS;tr|A0A068Y8F7|A0A068Y8F7_ECHMU;tr|A0A068WEE5|A0A068WEE5_ECHGR	tr|A0A0R3WBX2|A0A0R3WBX2_TAEAS;tr|A0A068Y8F7|A0A068Y8F7_ECHMU;tr|A0A068WEE5|A0A068WEE5_ECHGR	2;1;1	2;1;1	2;1;1	tr|A0A0R3WBX2|A0A0R3WBX2_TAEAS Uncharacterized protein OS=Taenia asiatica OX=60517 GN=TASK_LOCUS8164 PE=4 SV=1;tr|A0A068Y8F7|A0A068Y8F7_ECHMU Indoleamine 23 dioxygenase 2 OS=Echinococcus multilocularis OX=6211 PE=4 SV=1;tr|A0A068WEE5|A0A068WEE5_ECHGR Indol	3	2	2	2	0	0	0	1	1	2	1	2	0	1	1	0	0	0	0	1	1	2	1	2	0	1	1	0	0	0	0	1	1	2	1	2	0	1	1	0	4.6	4.6	4.6	43.917
tr|A0A0R3VU54|A0A0R3VU54_TAEAS	tr|A0A0R3VU54|A0A0R3VU54_TAEAS	1	1	1	tr|A0A0R3VU54|A0A0R3VU54_TAEAS Uncharacterized protein OS=Taenia asiatica OX=60517 GN=TASK_LOCUS821 PE=4 SV=1	1	1	1	1	0	0	0	1	0	1	0	0	0	0	0	0	0	0	0	1	0	1	0	0	0	0	0	0	0	0	0	1	0	1	0	0	0	0	0	0	6.2	6.2	6.2	43.97
tr|W6UE99|W6UE99_ECHGR;tr|A0A068WJ10|A0A068WJ10_ECHGR;tr|A0A0R3VWJ0|A0A0R3VWJ0_TAEAS;tr|A0A068YDR2|A0A068YDR2_ECHMU;tr|A0A0R3SVU2|A0A0R3SVU2_HYMDI	tr|W6UE99|W6UE99_ECHGR;tr|A0A068WJ10|A0A068WJ10_ECHGR;tr|A0A0R3VWJ0|A0A0R3VWJ0_TAEAS;tr|A0A068YDR2|A0A068YDR2_ECHMU	7;6;5;5;3	7;6;5;5;3	7;6;5;5;3	tr|W6UE99|W6UE99_ECHGR Phosphoglycerate kinase OS=Echinococcus granulosus OX=6210 GN=EGR_05752 PE=3 SV=1;tr|A0A068WJ10|A0A068WJ10_ECHGR Phosphoglycerate kinase OS=Echinococcus granulosus OX=6210 GN=EgrG_001043100 PE=3 SV=1;tr|A0A0R3VWJ0|A0A0R3VWJ0_TAEAS Ph	5	7	7	7	3	3	3	5	4	5	4	5	4	4	5	4	3	3	3	5	4	5	4	5	4	4	5	4	3	3	3	5	4	5	4	5	4	4	5	4	23.6	23.6	23.6	44.227
tr|A0A0R3SB81|A0A0R3SB81_HYMDI	tr|A0A0R3SB81|A0A0R3SB81_HYMDI	5	5	3	tr|A0A0R3SB81|A0A0R3SB81_HYMDI Uncharacterized protein OS=Hymenolepis diminuta OX=6216 GN=HDID_LOCUS1698 PE=3 SV=1	1	5	5	3	4	3	4	3	3	2	4	4	3	4	3	2	4	3	4	3	3	2	4	4	3	4	3	2	2	2	3	2	3	2	3	3	3	3	3	1	15.8	15.8	8.9	44.28
tr|A0A068YDY9|A0A068YDY9_ECHMU;tr|U6J1L9|U6J1L9_ECHGR;tr|A0A0R3VYB3|A0A0R3VYB3_TAEAS	tr|A0A068YDY9|A0A068YDY9_ECHMU;tr|U6J1L9|U6J1L9_ECHGR;tr|A0A0R3VYB3|A0A0R3VYB3_TAEAS	11;11;6	1;1;0	1;1;0	tr|A0A068YDY9|A0A068YDY9_ECHMU Actin-related protein 2 OS=Echinococcus multilocularis OX=6211 GN=EmuJ_000801400 PE=3 SV=1;tr|U6J1L9|U6J1L9_ECHGR Actin-related protein 2 OS=Echinococcus granulosus OX=6210 GN=EGR_00127 PE=3 SV=1;tr|A0A0R3VYB3|A0A0R3VYB3_TAEA	3	11	1	1	7	7	8	11	7	8	8	8	6	6	5	9	0	0	1	1	0	1	0	0	0	0	0	1	0	0	1	1	0	1	0	0	0	0	0	1	34.3	4.8	4.8	44.332
tr|A0A564XZ20|A0A564XZ20_HYMDI	tr|A0A564XZ20|A0A564XZ20_HYMDI	1	1	1	tr|A0A564XZ20|A0A564XZ20_HYMDI Calreticulin OS=Hymenolepis diminuta OX=6216 GN=WMSIL1_LOCUS785 PE=3 SV=1	1	1	1	1	0	0	0	0	1	1	1	1	1	1	1	1	0	0	0	0	1	1	1	1	1	1	1	1	0	0	0	0	1	1	1	1	1	1	1	1	3.4	3.4	3.4	44.488
tr|A0A0R3SWR9|A0A0R3SWR9_HYMDI	tr|A0A0R3SWR9|A0A0R3SWR9_HYMDI	14	14	4	tr|A0A0R3SWR9|A0A0R3SWR9_HYMDI Actin-related protein 2 OS=Hymenolepis diminuta OX=6216 GN=HDID_LOCUS10142 PE=3 SV=1	1	14	14	4	7	9	10	14	10	11	12	12	9	10	7	11	7	9	10	14	10	11	12	12	9	10	7	11	0	2	3	4	3	4	4	4	3	4	2	3	46	46	15.7	44.54
tr|A0A0R3SUY3|A0A0R3SUY3_HYMDI	tr|A0A0R3SUY3|A0A0R3SUY3_HYMDI	1	1	1	tr|A0A0R3SUY3|A0A0R3SUY3_HYMDI Obg-like ATPase 1 OS=Hymenolepis diminuta OX=6216 GN=HDID_LOCUS9341 PE=3 SV=1	1	1	1	1	0	0	1	1	1	1	1	1	1	1	0	1	0	0	1	1	1	1	1	1	1	1	0	1	0	0	1	1	1	1	1	1	1	1	0	1	3.8	3.8	3.8	44.554
tr|W6V0K4|W6V0K4_ECHGR;tr|A0A068YIV9|A0A068YIV9_ECHMU;tr|A0A068WHQ5|A0A068WHQ5_ECHGR;tr|A0A0R3W3D2|A0A0R3W3D2_TAEAS;tr|A0A564YV93|A0A564YV93_HYMDI	tr|W6V0K4|W6V0K4_ECHGR;tr|A0A068YIV9|A0A068YIV9_ECHMU;tr|A0A068WHQ5|A0A068WHQ5_ECHGR;tr|A0A0R3W3D2|A0A0R3W3D2_TAEAS;tr|A0A564YV93|A0A564YV93_HYMDI	2;2;2;1;1	2;2;2;1;1	2;2;2;1;1	tr|W6V0K4|W6V0K4_ECHGR Beta-centractin OS=Echinococcus granulosus OX=6210 GN=EGR_00966 PE=3 SV=1;tr|A0A068YIV9|A0A068YIV9_ECHMU Beta centractin OS=Echinococcus multilocularis OX=6211 GN=EmuJ_000994000 PE=3 SV=1;tr|A0A068WHQ5|A0A068WHQ5_ECHGR Beta centracti	5	2	2	2	1	1	0	0	1	1	1	1	1	1	1	1	1	1	0	0	1	1	1	1	1	1	1	1	1	1	0	0	1	1	1	1	1	1	1	1	6.6	6.6	6.6	44.675
tr|A0A564ZC58|A0A564ZC58_HYMDI	tr|A0A564ZC58|A0A564ZC58_HYMDI	3	3	3	tr|A0A564ZC58|A0A564ZC58_HYMDI Aminotran_1_2 domain-containing protein OS=Hymenolepis diminuta OX=6216 GN=WMSIL1_LOCUS14002 PE=4 SV=1	1	3	3	3	2	0	0	3	2	3	3	3	1	1	0	1	2	0	0	3	2	3	3	3	1	1	0	1	2	0	0	3	2	3	3	3	1	1	0	1	15.5	15.5	15.5	44.785
tr|A0A564Z9X3|A0A564Z9X3_HYMDI;tr|A0A564ZBY3|A0A564ZBY3_HYMDI;tr|A0A564ZA80|A0A564ZA80_HYMDI;tr|A0A564Z9W2|A0A564Z9W2_HYMDI;tr|A0A564ZA25|A0A564ZA25_HYMDI;tr|A0A564ZB79|A0A564ZB79_HYMDI;tr|A0A564ZAB7|A0A564ZAB7_HYMDI;tr|A0A564ZBP8|A0A564ZBP8_HYMDI	tr|A0A564Z9X3|A0A564Z9X3_HYMDI;tr|A0A564ZBY3|A0A564ZBY3_HYMDI;tr|A0A564ZA80|A0A564ZA80_HYMDI;tr|A0A564Z9W2|A0A564Z9W2_HYMDI;tr|A0A564ZA25|A0A564ZA25_HYMDI;tr|A0A564ZB79|A0A564ZB79_HYMDI;tr|A0A564ZAB7|A0A564ZAB7_HYMDI;tr|A0A564ZBP8|A0A564ZBP8_HYMDI	2;2;2;2;2;2;2;2	2;2;2;2;2;2;2;2	1;1;1;1;1;1;1;1	tr|A0A564Z9X3|A0A564Z9X3_HYMDI Uncharacterized protein OS=Hymenolepis diminuta OX=6216 GN=WMSIL1_LOCUS13986 PE=4 SV=1;tr|A0A564ZBY3|A0A564ZBY3_HYMDI Uncharacterized protein OS=Hymenolepis diminuta OX=6216 GN=WMSIL1_LOCUS13986 PE=4 SV=1;tr|A0A564ZA80|A0A564	8	2	2	1	2	1	2	1	1	1	1	1	1	1	0	1	2	1	2	1	1	1	1	1	1	1	0	1	1	0	1	0	0	0	0	0	0	0	0	0	6.1	6.1	2.8	44.796
tr|A0A564YLG5|A0A564YLG5_HYMDI;tr|A0A0R3W0T5|A0A0R3W0T5_TAEAS	tr|A0A564YLG5|A0A564YLG5_HYMDI;tr|A0A0R3W0T5|A0A0R3W0T5_TAEAS	2;1	2;1	2;1	tr|A0A564YLG5|A0A564YLG5_HYMDI PH domain-containing protein OS=Hymenolepis diminuta OX=6216 GN=WMSIL1_LOCUS7236 PE=4 SV=1;tr|A0A0R3W0T5|A0A0R3W0T5_TAEAS PH domain-containing protein OS=Taenia asiatica OX=60517 GN=TASK_LOCUS3295 PE=4 SV=1	2	2	2	2	1	0	0	1	2	1	2	1	0	0	1	1	1	0	0	1	2	1	2	1	0	0	1	1	1	0	0	1	2	1	2	1	0	0	1	1	6.6	6.6	6.6	44.817
tr|A0A0R3SPN7|A0A0R3SPN7_HYMDI	tr|A0A0R3SPN7|A0A0R3SPN7_HYMDI	1	1	1	tr|A0A0R3SPN7|A0A0R3SPN7_HYMDI Uncharacterized protein OS=Hymenolepis diminuta OX=6216 GN=HDID_LOCUS6943 PE=3 SV=1	1	1	1	1	0	1	0	0	0	0	0	0	0	0	0	0	0	1	0	0	0	0	0	0	0	0	0	0	0	1	0	0	0	0	0	0	0	0	0	0	3.8	3.8	3.8	44.944
tr|A0A0R3STD8|A0A0R3STD8_HYMDI	tr|A0A0R3STD8|A0A0R3STD8_HYMDI	1	1	1	tr|A0A0R3STD8|A0A0R3STD8_HYMDI Uncharacterized protein OS=Hymenolepis diminuta OX=6216 GN=HDID_LOCUS8661 PE=3 SV=1	1	1	1	1	0	0	0	1	0	1	1	1	1	0	0	0	0	0	0	1	0	1	1	1	1	0	0	0	0	0	0	1	0	1	1	1	1	0	0	0	3.2	3.2	3.2	45.274
tr|A0A0R3WG50|A0A0R3WG50_TAEAS;tr|U6J0N8|U6J0N8_ECHGR;tr|U6I0U1|U6I0U1_ECHMU	tr|A0A0R3WG50|A0A0R3WG50_TAEAS;tr|U6J0N8|U6J0N8_ECHGR;tr|U6I0U1|U6I0U1_ECHMU	2;1;1	2;1;1	2;1;1	tr|A0A0R3WG50|A0A0R3WG50_TAEAS Uncharacterized protein OS=Taenia asiatica OX=60517 GN=TASK_LOCUS9844 PE=3 SV=1;tr|U6J0N8|U6J0N8_ECHGR Aminotransferase class III OS=Echinococcus granulosus OX=6210 GN=EGR_02924 PE=3 SV=1;tr|U6I0U1|U6I0U1_ECHMU Aminotransfera	3	2	2	2	1	1	1	1	2	2	2	2	1	1	1	1	1	1	1	1	2	2	2	2	1	1	1	1	1	1	1	1	2	2	2	2	1	1	1	1	6.6	6.6	6.6	45.318
tr|A0A564Y3Y4|A0A564Y3Y4_HYMDI;tr|A0A564Y3M9|A0A564Y3M9_HYMDI	tr|A0A564Y3Y4|A0A564Y3Y4_HYMDI;tr|A0A564Y3M9|A0A564Y3M9_HYMDI	4;2	4;2	4;2	tr|A0A564Y3Y4|A0A564Y3Y4_HYMDI Adenylyl cyclase-associated protein OS=Hymenolepis diminuta OX=6216 GN=WMSIL1_LOCUS2796 PE=3 SV=1;tr|A0A564Y3M9|A0A564Y3M9_HYMDI CAP_N domain-containing protein OS=Hymenolepis diminuta OX=6216 GN=WMSIL1_LOCUS2796 PE=4 SV=1	2	4	4	4	0	1	1	1	4	4	4	4	4	3	4	3	0	1	1	1	4	4	4	4	4	3	4	3	0	1	1	1	4	4	4	4	4	3	4	3	5.7	5.7	5.7	45.326
tr|A0A0R3SRV9|A0A0R3SRV9_HYMDI	tr|A0A0R3SRV9|A0A0R3SRV9_HYMDI	5	5	5	tr|A0A0R3SRV9|A0A0R3SRV9_HYMDI Uncharacterized protein OS=Hymenolepis diminuta OX=6216 GN=HDID_LOCUS7955 PE=3 SV=1	1	5	5	5	3	2	1	3	4	4	4	4	3	1	1	3	3	2	1	3	4	4	4	4	3	1	1	3	3	2	1	3	4	4	4	4	3	1	1	3	19.4	19.4	19.4	45.43
tr|A0A068WCG3|A0A068WCG3_ECHGR;tr|W6UU71|W6UU71_ECHGR	tr|A0A068WCG3|A0A068WCG3_ECHGR;tr|W6UU71|W6UU71_ECHGR	1;1	1;1	1;1	tr|A0A068WCG3|A0A068WCG3_ECHGR Transmembrane protein 144 OS=Echinococcus granulosus OX=6210 GN=EgrG_001018500 PE=4 SV=1;tr|W6UU71|W6UU71_ECHGR Transmembrane protein OS=Echinococcus granulosus OX=6210 GN=EGR_00740 PE=4 SV=1	2	1	1	1	0	0	1	0	0	1	0	0	1	1	1	0	0	0	1	0	0	1	0	0	1	1	1	0	0	0	1	0	0	1	0	0	1	1	1	0	2.6	2.6	2.6	45.637
tr|A0A0R3VVW6|A0A0R3VVW6_TAEAS;tr|W6UGS0|W6UGS0_ECHGR;tr|A0A068Y7Q6|A0A068Y7Q6_ECHMU;tr|A0A068WFQ1|A0A068WFQ1_ECHGR	tr|A0A0R3VVW6|A0A0R3VVW6_TAEAS;tr|W6UGS0|W6UGS0_ECHGR;tr|A0A068Y7Q6|A0A068Y7Q6_ECHMU;tr|A0A068WFQ1|A0A068WFQ1_ECHGR	2;1;1;1	2;1;1;1	2;1;1;1	tr|A0A0R3VVW6|A0A0R3VVW6_TAEAS Obg-like ATPase 1 OS=Taenia asiatica OX=60517 GN=TASK_LOCUS1553 PE=3 SV=1;tr|W6UGS0|W6UGS0_ECHGR Obg-like ATPase 1 OS=Echinococcus granulosus OX=6210 GN=EGR_04341 PE=3 SV=1;tr|A0A068Y7Q6|A0A068Y7Q6_ECHMU Obg-like ATPase 1 OS=	4	2	2	2	1	1	1	1	1	1	2	1	1	1	1	2	1	1	1	1	1	1	2	1	1	1	1	2	1	1	1	1	1	1	2	1	1	1	1	2	6.6	6.6	6.6	45.651
tr|A0A0R3SQ81|A0A0R3SQ81_HYMDI;tr|A0A068Y1J2|A0A068Y1J2_ECHMU;tr|A0A068WYI8|A0A068WYI8_ECHGR	tr|A0A0R3SQ81|A0A0R3SQ81_HYMDI;tr|A0A068Y1J2|A0A068Y1J2_ECHMU;tr|A0A068WYI8|A0A068WYI8_ECHGR	1;1;1	1;1;1	1;1;1	tr|A0A0R3SQ81|A0A0R3SQ81_HYMDI Uncharacterized protein OS=Hymenolepis diminuta OX=6216 GN=HDID_LOCUS7210 PE=3 SV=1;tr|A0A068Y1J2|A0A068Y1J2_ECHMU Actin 6a OS=Echinococcus multilocularis OX=6211 GN=EmuJ_001191400 PE=3 SV=1;tr|A0A068WYI8|A0A068WYI8_ECHGR Act	3	1	1	1	0	1	0	0	1	0	1	0	0	0	0	0	0	1	0	0	1	0	1	0	0	0	0	0	0	1	0	0	1	0	1	0	0	0	0	0	4.2	4.2	4.2	45.681
tr|A0A564Y5C2|A0A564Y5C2_HYMDI;tr|A0A564Y6W1|A0A564Y6W1_HYMDI;tr|A0A564Y6B1|A0A564Y6B1_HYMDI	tr|A0A564Y5C2|A0A564Y5C2_HYMDI;tr|A0A564Y6W1|A0A564Y6W1_HYMDI;tr|A0A564Y6B1|A0A564Y6B1_HYMDI	2;2;1	2;2;1	2;2;1	tr|A0A564Y5C2|A0A564Y5C2_HYMDI RPN13_C domain-containing protein OS=Hymenolepis diminuta OX=6216 GN=WMSIL1_LOCUS3263 PE=4 SV=1;tr|A0A564Y6W1|A0A564Y6W1_HYMDI RPN13_C domain-containing protein OS=Hymenolepis diminuta OX=6216 GN=WMSIL1_LOCUS3263 PE=4 SV=1;tr	3	2	2	2	1	0	0	1	1	1	1	2	1	2	2	2	1	0	0	1	1	1	1	2	1	2	2	2	1	0	0	1	1	1	1	2	1	2	2	2	5.2	5.2	5.2	45.845
tr|A0A0R3VXB0|A0A0R3VXB0_TAEAS	tr|A0A0R3VXB0|A0A0R3VXB0_TAEAS	6	1	1	tr|A0A0R3VXB0|A0A0R3VXB0_TAEAS Uncharacterized protein OS=Taenia asiatica OX=60517 GN=TASK_LOCUS2055 PE=3 SV=1	1	6	1	1	5	5	5	6	6	6	6	6	6	6	6	6	1	1	1	1	1	1	1	1	1	1	1	1	1	1	1	1	1	1	1	1	1	1	1	1	18.7	2.8	2.8	46.528
tr|W6USR5|W6USR5_ECHGR;tr|A0A0R3W8T9|A0A0R3W8T9_TAEAS;tr|A0A158QD79|A0A158QD79_HYMDI;tr|A0A068YBW6|A0A068YBW6_ECHMU;tr|A0A068X070|A0A068X070_ECHGR	tr|W6USR5|W6USR5_ECHGR;tr|A0A0R3W8T9|A0A0R3W8T9_TAEAS;tr|A0A158QD79|A0A158QD79_HYMDI;tr|A0A068YBW6|A0A068YBW6_ECHMU;tr|A0A068X070|A0A068X070_ECHGR	2;2;1;1;1	2;2;1;1;1	2;2;1;1;1	tr|W6USR5|W6USR5_ECHGR 26S proteasome non-ATPase regulatory subunit 4 OS=Echinococcus granulosus OX=6210 GN=EGR_08704 PE=4 SV=1;tr|A0A0R3W8T9|A0A0R3W8T9_TAEAS VWFA domain-containing protein OS=Taenia asiatica OX=60517 GN=TASK_LOCUS6809 PE=4 SV=1;tr|A0A158Q	5	2	2	2	2	1	0	1	0	0	0	0	0	0	0	0	2	1	0	1	0	0	0	0	0	0	0	0	2	1	0	1	0	0	0	0	0	0	0	0	7.4	7.4	7.4	46.584
tr|A0A1W5YQD0|A0A1W5YQD0_ECHGR;tr|A0A087W0X3|A0A087W0X3_ECHMU;sp|Q9NFZ5|TBB3_ECHMU;tr|A0A068WIF6|A0A068WIF6_ECHGR;tr|A0A0R3WBA2|A0A0R3WBA2_TAEAS;tr|W6UJD0|W6UJD0_ECHGR;tr|C4PKZ6|C4PKZ6_ECHGR;tr|C4PKZ5|C4PKZ5_ECHGR;tr|C4PL00|C4PL00_ECHGR;tr|W6UIG1|W6UIG1_ECHGR;tr|A0A0R3VSD7|A0A0R3VSD7_TAEAS;tr|A0A068YEW6|A0A068YEW6_ECHMU;tr|A0A068WHS0|A0A068WHS0_ECHGR	tr|A0A1W5YQD0|A0A1W5YQD0_ECHGR;tr|A0A087W0X3|A0A087W0X3_ECHMU;sp|Q9NFZ5|TBB3_ECHMU;tr|A0A068WIF6|A0A068WIF6_ECHGR;tr|A0A0R3WBA2|A0A0R3WBA2_TAEAS;tr|W6UJD0|W6UJD0_ECHGR;tr|C4PKZ6|C4PKZ6_ECHGR;tr|C4PKZ5|C4PKZ5_ECHGR	7;7;7;7;7;7;5;4;3;2;2;2;2	5;5;5;5;5;5;3;2;3;2;2;2;2	5;5;5;5;5;5;3;2;3;2;2;2;2	tr|A0A1W5YQD0|A0A1W5YQD0_ECHGR Tubulin beta chain (Fragment) OS=Echinococcus granulosus OX=6210 PE=3 SV=1;tr|A0A087W0X3|A0A087W0X3_ECHMU Tubulin beta chain OS=Echinococcus multilocularis OX=6211 GN=EmuJ_000202500 PE=3 SV=1;sp|Q9NFZ5|TBB3_ECHMU Tubulin beta	13	7	5	5	5	7	7	6	7	7	7	7	7	7	7	7	3	5	5	4	5	5	5	5	5	5	5	5	3	5	5	4	5	5	5	5	5	5	5	5	13	10.6	10.6	46.665
sp|Q07839|EG13_ECHGR;tr|W6UE73|W6UE73_ECHGR;tr|A0A068YEH2|A0A068YEH2_ECHMU;tr|A0A068WXB0|A0A068WXB0_ECHGR;sp|Q07840|EM13_ECHMU	sp|Q07839|EG13_ECHGR;tr|W6UE73|W6UE73_ECHGR;tr|A0A068YEH2|A0A068YEH2_ECHMU;tr|A0A068WXB0|A0A068WXB0_ECHGR;sp|Q07840|EM13_ECHMU	2;2;2;2;1	2;2;2;2;1	1;1;1;1;0	sp|Q07839|EG13_ECHGR Antigen EG13 OS=Echinococcus granulosus OX=6210 GN=EG13 PE=2 SV=1;tr|W6UE73|W6UE73_ECHGR Antigen EG13 OS=Echinococcus granulosus OX=6210 GN=EGR_05904 PE=4 SV=1;tr|A0A068YEH2|A0A068YEH2_ECHMU Protein kinase C and casein kinase substrate	5	2	2	1	2	2	2	2	1	2	2	2	2	2	2	2	2	2	2	2	1	2	2	2	2	2	2	2	1	1	1	1	1	1	1	1	1	1	1	1	5.5	5.5	3.1	46.689
tr|U6J9Q0|U6J9Q0_ECHGR;tr|A0A0R3W5F4|A0A0R3W5F4_TAEAS;tr|A0A0R3SPH8|A0A0R3SPH8_HYMDI;tr|A0A087W186|A0A087W186_ECHMU	tr|U6J9Q0|U6J9Q0_ECHGR;tr|A0A0R3W5F4|A0A0R3W5F4_TAEAS;tr|A0A0R3SPH8|A0A0R3SPH8_HYMDI;tr|A0A087W186|A0A087W186_ECHMU	1;1;1;1	1;1;1;1	1;1;1;1	tr|U6J9Q0|U6J9Q0_ECHGR 26S protease regulatory subunit 6B OS=Echinococcus granulosus OX=6210 GN=EGR_01753 PE=3 SV=1;tr|A0A0R3W5F4|A0A0R3W5F4_TAEAS AAA domain-containing protein OS=Taenia asiatica OX=60517 GN=TASK_LOCUS5349 PE=3 SV=2;tr|A0A0R3SPH8|A0A0R3SPH	4	1	1	1	1	1	1	0	0	0	1	0	0	0	1	0	1	1	1	0	0	0	1	0	0	0	1	0	1	1	1	0	0	0	1	0	0	0	1	0	3.4	3.4	3.4	46.693
tr|A0A0R3SI46|A0A0R3SI46_HYMDI	tr|A0A0R3SI46|A0A0R3SI46_HYMDI	3	1	1	tr|A0A0R3SI46|A0A0R3SI46_HYMDI Uncharacterized protein OS=Hymenolepis diminuta OX=6216 GN=HDID_LOCUS4609 PE=3 SV=1	1	3	1	1	2	2	2	2	3	2	3	3	3	3	3	3	1	1	1	1	1	1	1	1	1	1	1	1	1	1	1	1	1	1	1	1	1	1	1	1	10.2	4.8	4.8	46.806
tr|W6ULN3|W6ULN3_ECHGR;tr|A0A564YR09|A0A564YR09_HYMDI;tr|A0A068YL28|A0A068YL28_ECHMU;tr|A0A068WJF8|A0A068WJF8_ECHGR	tr|W6ULN3|W6ULN3_ECHGR;tr|A0A564YR09|A0A564YR09_HYMDI;tr|A0A068YL28|A0A068YL28_ECHMU;tr|A0A068WJF8|A0A068WJF8_ECHGR	2;2;2;2	2;2;2;2	2;2;2;2	tr|W6ULN3|W6ULN3_ECHGR Adenylosuccinate synthetase OS=Echinococcus granulosus OX=6210 GN=EGR_03221 PE=3 SV=1;tr|A0A564YR09|A0A564YR09_HYMDI Adenylosuccinate synthetase OS=Hymenolepis diminuta OX=6216 GN=WMSIL1_LOCUS8764 PE=3 SV=1;tr|A0A068YL28|A0A068YL28_E	4	2	2	2	1	0	1	1	2	2	2	2	1	1	1	2	1	0	1	1	2	2	2	2	1	1	1	2	1	0	1	1	2	2	2	2	1	1	1	2	2.6	2.6	2.6	46.848
tr|A0A158QF16|A0A158QF16_HYMDI	tr|A0A158QF16|A0A158QF16_HYMDI	1	1	1	tr|A0A158QF16|A0A158QF16_HYMDI Uncharacterized protein OS=Hymenolepis diminuta OX=6216 GN=HDID_LOCUS8184 PE=4 SV=1	1	1	1	1	1	1	1	1	1	1	1	1	1	1	1	1	1	1	1	1	1	1	1	1	1	1	1	1	1	1	1	1	1	1	1	1	1	1	1	1	2.5	2.5	2.5	46.874
tr|A0A564YJF6|A0A564YJF6_HYMDI;tr|A0A0R3S8U5|A0A0R3S8U5_HYMDI	tr|A0A564YJF6|A0A564YJF6_HYMDI;tr|A0A0R3S8U5|A0A0R3S8U5_HYMDI	2;2	2;2	2;2	tr|A0A564YJF6|A0A564YJF6_HYMDI Uncharacterized protein OS=Hymenolepis diminuta OX=6216 GN=WMSIL1_LOCUS6481 PE=4 SV=1;tr|A0A0R3S8U5|A0A0R3S8U5_HYMDI Uncharacterized protein OS=Hymenolepis diminuta OX=6216 GN=HDID_LOCUS602 PE=4 SV=1	2	2	2	2	2	1	0	0	0	0	0	0	0	0	0	0	2	1	0	0	0	0	0	0	0	0	0	0	2	1	0	0	0	0	0	0	0	0	0	0	6.2	6.2	6.2	47.16
tr|A0A564Z8Z4|A0A564Z8Z4_HYMDI;tr|A0A564Z9A7|A0A564Z9A7_HYMDI;tr|A0A564ZAN1|A0A564ZAN1_HYMDI;tr|A0A564Z8U0|A0A564Z8U0_HYMDI	tr|A0A564Z8Z4|A0A564Z8Z4_HYMDI;tr|A0A564Z9A7|A0A564Z9A7_HYMDI;tr|A0A564ZAN1|A0A564ZAN1_HYMDI	4;4;4;1	4;4;4;1	4;4;4;1	tr|A0A564Z8Z4|A0A564Z8Z4_HYMDI Uncharacterized protein OS=Hymenolepis diminuta OX=6216 GN=WMSIL1_LOCUS13624 PE=4 SV=1;tr|A0A564Z9A7|A0A564Z9A7_HYMDI Uncharacterized protein OS=Hymenolepis diminuta OX=6216 GN=WMSIL1_LOCUS13624 PE=4 SV=1;tr|A0A564ZAN1|A0A564	4	4	4	4	2	2	0	4	3	4	3	4	3	4	3	2	2	2	0	4	3	4	3	4	3	4	3	2	2	2	0	4	3	4	3	4	3	4	3	2	7.5	7.5	7.5	47.349
tr|A0A1W5YQC7|A0A1W5YQC7_ECHGR;tr|A0A087VX76|A0A087VX76_ECHMU;tr|A0A068WUT1|A0A068WUT1_ECHGR;tr|W6USV4|W6USV4_ECHGR	tr|A0A1W5YQC7|A0A1W5YQC7_ECHGR;tr|A0A087VX76|A0A087VX76_ECHMU;tr|A0A068WUT1|A0A068WUT1_ECHGR;tr|W6USV4|W6USV4_ECHGR	8;8;8;7	1;1;1;1	0;0;0;0	tr|A0A1W5YQC7|A0A1W5YQC7_ECHGR Tubulin alpha chain (Fragment) OS=Echinococcus granulosus OX=6210 PE=3 SV=1;tr|A0A087VX76|A0A087VX76_ECHMU Tubulin alpha chain OS=Echinococcus multilocularis OX=6211 GN=EmuJ_000042700 PE=3 SV=1;tr|A0A068WUT1|A0A068WUT1_ECHGR	4	8	1	0	8	6	6	5	6	6	6	6	5	5	5	5	1	0	0	0	0	1	0	0	0	0	0	0	0	0	0	0	0	0	0	0	0	0	0	0	23.4	3.3	0	47.363
tr|A0A0R3SHV8|A0A0R3SHV8_HYMDI;tr|A0A0R3W8Z6|A0A0R3W8Z6_TAEAS;tr|U6JQS2|U6JQS2_ECHGR;tr|A0A068Y5K8|A0A068Y5K8_ECHMU	tr|A0A0R3SHV8|A0A0R3SHV8_HYMDI;tr|A0A0R3W8Z6|A0A0R3W8Z6_TAEAS	3;2;1;1	3;2;1;1	3;2;1;1	tr|A0A0R3SHV8|A0A0R3SHV8_HYMDI PCI domain-containing protein OS=Hymenolepis diminuta OX=6216 GN=HDID_LOCUS4521 PE=4 SV=1;tr|A0A0R3W8Z6|A0A0R3W8Z6_TAEAS PCI domain-containing protein OS=Taenia asiatica OX=60517 GN=TASK_LOCUS6880 PE=4 SV=1	4	3	3	3	3	1	1	2	1	2	2	2	2	2	2	2	3	1	1	2	1	2	2	2	2	2	2	2	3	1	1	2	1	2	2	2	2	2	2	2	7.4	7.4	7.4	47.369
tr|A0A564XXL9|A0A564XXL9_HYMDI	tr|A0A564XXL9|A0A564XXL9_HYMDI	13	13	10	tr|A0A564XXL9|A0A564XXL9_HYMDI Uncharacterized protein OS=Hymenolepis diminuta OX=6216 GN=WMSIL1_LOCUS874 PE=3 SV=1	1	13	13	10	9	9	9	10	10	12	9	10	8	9	7	9	9	9	9	10	10	12	9	10	8	9	7	9	7	6	7	8	7	9	7	7	7	7	5	7	39.2	39.2	33.7	47.556
tr|A0A0R3SF53|A0A0R3SF53_HYMDI	tr|A0A0R3SF53|A0A0R3SF53_HYMDI	1	1	1	tr|A0A0R3SF53|A0A0R3SF53_HYMDI Adenosylhomocysteinase OS=Hymenolepis diminuta OX=6216 GN=HDID_LOCUS3441 PE=3 SV=1	1	1	1	1	0	0	0	0	1	1	1	1	0	0	1	0	0	0	0	0	1	1	1	1	0	0	1	0	0	0	0	0	1	1	1	1	0	0	1	0	3.5	3.5	3.5	47.62
tr|A0A564YLS0|A0A564YLS0_HYMDI	tr|A0A564YLS0|A0A564YLS0_HYMDI	1	1	1	tr|A0A564YLS0|A0A564YLS0_HYMDI Uncharacterized protein (Fragment) OS=Hymenolepis diminuta OX=6216 GN=WMSIL1_LOCUS7123 PE=4 SV=1	1	1	1	1	1	0	0	0	1	1	1	1	0	0	0	0	1	0	0	0	1	1	1	1	0	0	0	0	1	0	0	0	1	1	1	1	0	0	0	0	3.3	3.3	3.3	47.792
tr|A0A564YHZ2|A0A564YHZ2_HYMDI;tr|A0A0R3W1P2|A0A0R3W1P2_TAEAS;tr|A0A068XYP6|A0A068XYP6_ECHMU;tr|A0A068WW73|A0A068WW73_ECHGR;tr|W6V6S7|W6V6S7_ECHGR	tr|A0A564YHZ2|A0A564YHZ2_HYMDI;tr|A0A0R3W1P2|A0A0R3W1P2_TAEAS;tr|A0A068XYP6|A0A068XYP6_ECHMU;tr|A0A068WW73|A0A068WW73_ECHGR;tr|W6V6S7|W6V6S7_ECHGR	2;2;2;2;2	1;1;1;1;1	1;1;1;1;1	tr|A0A564YHZ2|A0A564YHZ2_HYMDI AAA domain-containing protein OS=Hymenolepis diminuta OX=6216 GN=WMSIL1_LOCUS6641 PE=3 SV=1;tr|A0A0R3W1P2|A0A0R3W1P2_TAEAS AAA domain-containing protein OS=Taenia asiatica OX=60517 GN=TASK_LOCUS3668 PE=3 SV=1;tr|A0A068XYP6|A0	5	2	1	1	1	2	1	1	1	1	1	0	1	1	1	1	1	1	1	1	1	1	1	0	1	1	1	1	1	1	1	1	1	1	1	0	1	1	1	1	6.6	3.8	3.8	47.814
tr|A0A564YMZ8|A0A564YMZ8_HYMDI	tr|A0A564YMZ8|A0A564YMZ8_HYMDI	5	4	4	tr|A0A564YMZ8|A0A564YMZ8_HYMDI Rab GDP dissociation inhibitor OS=Hymenolepis diminuta OX=6216 GN=WMSIL1_LOCUS7885 PE=3 SV=1	1	5	4	4	3	3	5	5	4	4	4	4	3	4	4	4	2	2	4	4	3	3	3	3	2	3	3	3	2	2	4	4	3	3	3	3	2	3	3	3	12.5	12.5	12.5	47.893
tr|A0A087VXV3|A0A087VXV3_ECHMU;tr|A0A068WTV2|A0A068WTV2_ECHGR;tr|A0A0R3W9G0|A0A0R3W9G0_TAEAS;tr|W6UFN6|W6UFN6_ECHGR	tr|A0A087VXV3|A0A087VXV3_ECHMU;tr|A0A068WTV2|A0A068WTV2_ECHGR;tr|A0A0R3W9G0|A0A0R3W9G0_TAEAS;tr|W6UFN6|W6UFN6_ECHGR	1;1;1;1	1;1;1;1	1;1;1;1	tr|A0A087VXV3|A0A087VXV3_ECHMU Adenosylhomocysteinase OS=Echinococcus multilocularis OX=6211 GN=EmuJ_000076900 PE=3 SV=1;tr|A0A068WTV2|A0A068WTV2_ECHGR Adenosylhomocysteinase OS=Echinococcus granulosus OX=6210 GN=EgrG_000076900 PE=3 SV=1;tr|A0A0R3W9G0|A0A0	4	1	1	1	0	0	0	0	1	1	1	1	0	0	1	1	0	0	0	0	1	1	1	1	0	0	1	1	0	0	0	0	1	1	1	1	0	0	1	1	3.9	3.9	3.9	47.909
tr|W6UAV0|W6UAV0_ECHGR;tr|A0A068XZE9|A0A068XZE9_ECHMU;tr|A0A068WWY8|A0A068WWY8_ECHGR	tr|W6UAV0|W6UAV0_ECHGR;tr|A0A068XZE9|A0A068XZE9_ECHMU;tr|A0A068WWY8|A0A068WWY8_ECHGR	5;5;5	3;3;3	0;0;0	tr|W6UAV0|W6UAV0_ECHGR Actin-related protein 3B OS=Echinococcus granulosus OX=6210 GN=EGR_07483 PE=3 SV=1;tr|A0A068XZE9|A0A068XZE9_ECHMU Actin protein 3B OS=Echinococcus multilocularis OX=6211 GN=EmuJ_000292600 PE=3 SV=1;tr|A0A068WWY8|A0A068WWY8_ECHGR Acti	3	5	3	0	3	3	4	4	3	3	2	3	1	2	1	3	2	1	2	2	1	1	1	1	1	1	0	2	0	0	0	0	0	0	0	0	0	0	0	0	11.7	6.3	0	48.193
tr|U6JGS5|U6JGS5_ECHGR;tr|A0A0R3SG10|A0A0R3SG10_HYMDI;tr|A0A087VYW8|A0A087VYW8_ECHMU;tr|A0A0R3W858|A0A0R3W858_TAEAS	tr|U6JGS5|U6JGS5_ECHGR;tr|A0A0R3SG10|A0A0R3SG10_HYMDI;tr|A0A087VYW8|A0A087VYW8_ECHMU;tr|A0A0R3W858|A0A0R3W858_TAEAS	6;6;5;5	6;6;5;5	5;5;4;4	tr|U6JGS5|U6JGS5_ECHGR 26S protease regulatory subunit 7 OS=Echinococcus granulosus OX=6210 GN=EGR_04075 PE=3 SV=1;tr|A0A0R3SG10|A0A0R3SG10_HYMDI AAA domain-containing protein OS=Hymenolepis diminuta OX=6216 GN=HDID_LOCUS3811 PE=3 SV=1;tr|A0A087VYW8|A0A087	4	6	6	5	3	4	2	2	1	1	1	1	2	2	2	2	3	4	2	2	1	1	1	1	2	2	2	2	3	3	2	2	1	1	1	1	2	2	2	2	19.6	19.6	16.9	48.256
tr|A0A068Y072|A0A068Y072_ECHMU;tr|A0A068WR15|A0A068WR15_ECHGR;tr|W6U4Y4|W6U4Y4_ECHGR	tr|A0A068Y072|A0A068Y072_ECHMU;tr|A0A068WR15|A0A068WR15_ECHGR;tr|W6U4Y4|W6U4Y4_ECHGR	1;1;1	1;1;1	1;1;1	tr|A0A068Y072|A0A068Y072_ECHMU Neural Wiskott Aldrich syndrome protein OS=Echinococcus multilocularis OX=6211 GN=EmuJ_001173500 PE=4 SV=1;tr|A0A068WR15|A0A068WR15_ECHGR Neural Wiskott Aldrich syndrome protein OS=Echinococcus granulosus OX=6210 GN=EgrG_0011	3	1	1	1	1	1	0	0	1	1	1	1	1	1	1	1	1	1	0	0	1	1	1	1	1	1	1	1	1	1	0	0	1	1	1	1	1	1	1	1	4.6	4.6	4.6	48.334
tr|A0A0R3WH02|A0A0R3WH02_TAEAS	tr|A0A0R3WH02|A0A0R3WH02_TAEAS	1	1	1	tr|A0A0R3WH02|A0A0R3WH02_TAEAS Alpha-galactosidase OS=Taenia asiatica OX=60517 GN=TASK_LOCUS10146 PE=3 SV=1	1	1	1	1	0	0	0	1	1	1	1	1	1	1	1	0	0	0	0	1	1	1	1	1	1	1	1	0	0	0	0	1	1	1	1	1	1	1	1	0	2.1	2.1	2.1	48.381
tr|A0A0R3W1M9|A0A0R3W1M9_TAEAS;tr|A0A564YJ81|A0A564YJ81_HYMDI;tr|A0A068Y0N0|A0A068Y0N0_ECHMU;tr|A0A068WRG2|A0A068WRG2_ECHGR;tr|W6U9R4|W6U9R4_ECHGR	tr|A0A0R3W1M9|A0A0R3W1M9_TAEAS;tr|A0A564YJ81|A0A564YJ81_HYMDI;tr|A0A068Y0N0|A0A068Y0N0_ECHMU;tr|A0A068WRG2|A0A068WRG2_ECHGR;tr|W6U9R4|W6U9R4_ECHGR	3;2;2;2;2	2;1;1;1;1	2;1;1;1;1	tr|A0A0R3W1M9|A0A0R3W1M9_TAEAS AAA domain-containing protein OS=Taenia asiatica OX=60517 GN=TASK_LOCUS3653 PE=3 SV=1;tr|A0A564YJ81|A0A564YJ81_HYMDI AAA domain-containing protein OS=Hymenolepis diminuta OX=6216 GN=WMSIL1_LOCUS6716 PE=3 SV=1;tr|A0A068Y0N0|A0	5	3	2	2	2	2	0	1	0	0	0	0	1	1	0	0	2	1	0	1	0	0	0	0	1	1	0	0	2	1	0	1	0	0	0	0	1	1	0	0	8.6	5.8	5.8	48.401
tr|W6U646|W6U646_ECHGR	tr|W6U646|W6U646_ECHGR	1	1	1	tr|W6U646|W6U646_ECHGR Tegumental protein OS=Echinococcus granulosus OX=6210 GN=EGR_08411 PE=4 SV=1	1	1	1	1	1	1	1	1	1	1	1	1	1	1	1	1	1	1	1	1	1	1	1	1	1	1	1	1	1	1	1	1	1	1	1	1	1	1	1	1	2.3	2.3	2.3	48.412
tr|W6V1D3|W6V1D3_ECHGR;tr|A0A068WWD6|A0A068WWD6_ECHGR;tr|A0A087VXH1|A0A087VXH1_ECHMU	tr|W6V1D3|W6V1D3_ECHGR;tr|A0A068WWD6|A0A068WWD6_ECHGR;tr|A0A087VXH1|A0A087VXH1_ECHMU	1;1;1	1;1;1	1;1;1	tr|W6V1D3|W6V1D3_ECHGR Dynein light intermediate chain OS=Echinococcus granulosus OX=6210 GN=EGR_05431 PE=3 SV=1;tr|A0A068WWD6|A0A068WWD6_ECHGR Dynein light intermediate chain OS=Echinococcus granulosus OX=6210 GN=EgrG_000071800 PE=3 SV=1;tr|A0A087VXH1|A0A	3	1	1	1	1	1	0	1	0	0	0	0	1	0	1	1	1	1	0	1	0	0	0	0	1	0	1	1	1	1	0	1	0	0	0	0	1	0	1	1	2.2	2.2	2.2	48.42
tr|A0A564YEP4|A0A564YEP4_HYMDI;tr|A0A564YGA2|A0A564YGA2_HYMDI;tr|A0A564YEX0|A0A564YEX0_HYMDI;tr|A0A0R3W4S2|A0A0R3W4S2_TAEAS;tr|A0A564YEP6|A0A564YEP6_HYMDI;tr|A0A068YEQ8|A0A068YEQ8_ECHMU;tr|A0A068W7V7|A0A068W7V7_ECHGR;tr|W6USU0|W6USU0_ECHGR	tr|A0A564YEP4|A0A564YEP4_HYMDI;tr|A0A564YGA2|A0A564YGA2_HYMDI;tr|A0A564YEX0|A0A564YEX0_HYMDI;tr|A0A0R3W4S2|A0A0R3W4S2_TAEAS;tr|A0A564YEP6|A0A564YEP6_HYMDI;tr|A0A068YEQ8|A0A068YEQ8_ECHMU;tr|A0A068W7V7|A0A068W7V7_ECHGR;tr|W6USU0|W6USU0_ECHGR	2;2;2;2;2;1;1;1	2;2;2;2;2;1;1;1	2;2;2;2;2;1;1;1	tr|A0A564YEP4|A0A564YEP4_HYMDI Uncharacterized protein OS=Hymenolepis diminuta OX=6216 GN=WMSIL1_LOCUS5692 PE=4 SV=1;tr|A0A564YGA2|A0A564YGA2_HYMDI Uncharacterized protein OS=Hymenolepis diminuta OX=6216 GN=WMSIL1_LOCUS5692 PE=4 SV=1;tr|A0A564YEX0|A0A564YE	8	2	2	2	1	0	0	0	1	0	0	0	2	2	1	0	1	0	0	0	1	0	0	0	2	2	1	0	1	0	0	0	1	0	0	0	2	2	1	0	5	5	5	48.45
tr|A0A068X3I9|A0A068X3I9_ECHGR;tr|A0A068XXM5|A0A068XXM5_ECHMU;tr|A0A0R3W182|A0A0R3W182_TAEAS;tr|W6UEP1|W6UEP1_ECHGR	tr|A0A068X3I9|A0A068X3I9_ECHGR;tr|A0A068XXM5|A0A068XXM5_ECHMU;tr|A0A0R3W182|A0A0R3W182_TAEAS	3;3;3;1	3;3;3;1	2;2;2;1	tr|A0A068X3I9|A0A068X3I9_ECHGR Annexin OS=Echinococcus granulosus OX=6210 GN=EgrG_000330300 PE=3 SV=1;tr|A0A068XXM5|A0A068XXM5_ECHMU Annexin OS=Echinococcus multilocularis OX=6211 GN=EmuJ_000330300 PE=3 SV=1;tr|A0A0R3W182|A0A0R3W182_TAEAS Annexin OS=Taenia	4	3	3	2	0	2	1	1	3	3	3	3	2	2	2	2	0	2	1	1	3	3	3	3	2	2	2	2	0	2	1	1	2	2	2	2	2	2	2	2	7.1	7.1	4.9	48.46
tr|A0A564YRL5|A0A564YRL5_HYMDI;tr|A0A0R3SIM3|A0A0R3SIM3_HYMDI;tr|A0A0R3SG80|A0A0R3SG80_HYMDI	tr|A0A564YRL5|A0A564YRL5_HYMDI;tr|A0A0R3SIM3|A0A0R3SIM3_HYMDI	13;13;3	3;3;0	3;3;0	tr|A0A564YRL5|A0A564YRL5_HYMDI Tubulin alpha chain OS=Hymenolepis diminuta OX=6216 GN=WMSIL1_LOCUS8949 PE=3 SV=1;tr|A0A0R3SIM3|A0A0R3SIM3_HYMDI Tubulin alpha chain OS=Hymenolepis diminuta OX=6216 GN=HDID_LOCUS4786 PE=3 SV=1	3	13	3	3	10	6	9	9	11	9	12	10	10	11	9	8	2	0	2	2	2	2	2	2	2	2	1	1	2	0	2	2	2	2	2	2	2	2	1	1	42.3	14.3	14.3	48.554
tr|A0A564YUN5|A0A564YUN5_HYMDI	tr|A0A564YUN5|A0A564YUN5_HYMDI	2	2	2	tr|A0A564YUN5|A0A564YUN5_HYMDI Uncharacterized protein (Fragment) OS=Hymenolepis diminuta OX=6216 GN=WMSIL1_LOCUS9521 PE=3 SV=1	1	2	2	2	1	0	1	2	2	1	2	1	1	1	2	1	1	0	1	2	2	1	2	1	1	1	2	1	1	0	1	2	2	1	2	1	1	1	2	1	6	6	6	48.572
tr|A0A0R3W7R8|A0A0R3W7R8_TAEAS	tr|A0A0R3W7R8|A0A0R3W7R8_TAEAS	1	1	1	tr|A0A0R3W7R8|A0A0R3W7R8_TAEAS Uncharacterized protein OS=Taenia asiatica OX=60517 GN=TASK_LOCUS6343 PE=4 SV=1	1	1	1	1	0	0	0	0	1	1	1	1	0	0	0	0	0	0	0	0	1	1	1	1	0	0	0	0	0	0	0	0	1	1	1	1	0	0	0	0	4	4	4	48.644
tr|A0A564Y0M5|A0A564Y0M5_HYMDI;tr|A0A068Y5A3|A0A068Y5A3_ECHMU;tr|A0A068WVL8|A0A068WVL8_ECHGR;tr|W6U5F2|W6U5F2_ECHGR	tr|A0A564Y0M5|A0A564Y0M5_HYMDI;tr|A0A068Y5A3|A0A068Y5A3_ECHMU;tr|A0A068WVL8|A0A068WVL8_ECHGR;tr|W6U5F2|W6U5F2_ECHGR	2;1;1;1	2;1;1;1	2;1;1;1	tr|A0A564Y0M5|A0A564Y0M5_HYMDI Uncharacterized protein OS=Hymenolepis diminuta OX=6216 GN=WMSIL1_LOCUS1424 PE=4 SV=1;tr|A0A068Y5A3|A0A068Y5A3_ECHMU WD40 repeat and fyve domain containing protein OS=Echinococcus multilocularis OX=6211 GN=EmuJ_000727500 PE=4	4	2	2	2	1	1	1	1	1	1	1	1	0	1	1	1	1	1	1	1	1	1	1	1	0	1	1	1	1	1	1	1	1	1	1	1	0	1	1	1	5	5	5	48.737
tr|A5LIC9|A5LIC9_9CEST;tr|E4WKZ5|E4WKZ5_9CEST;tr|E4WKZ4|E4WKZ4_ECHMU;tr|D5GU45|D5GU45_9CEST;tr|A6BM86|A6BM86_9CEST;tr|A5LIC8|A5LIC8_ECHOL;tr|A5LIC7|A5LIC7_9CEST;tr|A5LIC4|A5LIC4_9CEST;tr|A5LIC3|A5LIC3_ECHGR;tr|A5LIC2|A5LIC2_ECHMU;tr|A0A0R3W466|A0A0R3W466_TAEAS;tr|A0A068WAJ9|A0A068WAJ9_ECHGR;tr|A0A068YIV7|A0A068YIV7_ECHMU	tr|A5LIC9|A5LIC9_9CEST;tr|E4WKZ5|E4WKZ5_9CEST;tr|E4WKZ4|E4WKZ4_ECHMU;tr|D5GU45|D5GU45_9CEST;tr|A6BM86|A6BM86_9CEST;tr|A5LIC8|A5LIC8_ECHOL;tr|A5LIC7|A5LIC7_9CEST;tr|A5LIC4|A5LIC4_9CEST;tr|A5LIC3|A5LIC3_ECHGR;tr|A5LIC2|A5LIC2_ECHMU;tr|A0A0R3W466|A0A0R3W466_TAEAS;tr|A0A068WAJ9|A0A068WAJ9_ECHGR;tr|A0A068YIV7|A0A068YIV7_ECHMU	7;6;6;6;6;6;6;6;6;6;6;6;6	2;1;1;1;1;1;1;1;1;1;1;1;1	2;1;1;1;1;1;1;1;1;1;1;1;1	tr|A5LIC9|A5LIC9_9CEST Elongation factor 1-alpha OS=Echinococcus shiquicus OX=260967 GN=ef1a PE=3 SV=1;tr|E4WKZ5|E4WKZ5_9CEST Elongation factor 1-alpha (Fragment) OS=Echinococcus shiquicus OX=260967 GN=ef1a PE=3 SV=1;tr|E4WKZ4|E4WKZ4_ECHMU Elongation facto	13	7	2	2	5	3	5	6	5	6	6	6	6	6	5	6	2	2	2	2	2	2	2	2	2	2	2	2	2	2	2	2	2	2	2	2	2	2	2	2	18.3	8.7	8.7	48.798
tr|A0A068WLA9|A0A068WLA9_ECHGR;tr|A0A068Y483|A0A068Y483_ECHMU;tr|W6US60|W6US60_ECHGR;tr|A0A0R3VW81|A0A0R3VW81_TAEAS	tr|A0A068WLA9|A0A068WLA9_ECHGR;tr|A0A068Y483|A0A068Y483_ECHMU;tr|W6US60|W6US60_ECHGR;tr|A0A0R3VW81|A0A0R3VW81_TAEAS	1;1;1;1	1;1;1;1	1;1;1;1	tr|A0A068WLA9|A0A068WLA9_ECHGR BRO1 domain containing protein BROX OS=Echinococcus granulosus OX=6210 GN=EgrG_000524700 PE=4 SV=1;tr|A0A068Y483|A0A068Y483_ECHMU BRO1 domain containing protein BROX OS=Echinococcus multilocularis OX=6211 GN=EmuJ_000524700 PE	4	1	1	1	1	0	0	1	1	1	1	1	1	1	1	1	1	0	0	1	1	1	1	1	1	1	1	1	1	0	0	1	1	1	1	1	1	1	1	1	2.5	2.5	2.5	48.822
tr|U6J3A0|U6J3A0_ECHGR;tr|A0A0R3WGH7|A0A0R3WGH7_TAEAS;tr|A0A068YHM7|A0A068YHM7_ECHMU	tr|U6J3A0|U6J3A0_ECHGR;tr|A0A0R3WGH7|A0A0R3WGH7_TAEAS;tr|A0A068YHM7|A0A068YHM7_ECHMU	1;1;1	1;1;1	1;1;1	tr|U6J3A0|U6J3A0_ECHGR TBC1 domain family 2B OS=Echinococcus granulosus OX=6210 GN=EGR_03246 PE=4 SV=1;tr|A0A0R3WGH7|A0A0R3WGH7_TAEAS Rab-GAP TBC domain-containing protein OS=Taenia asiatica OX=60517 GN=TASK_LOCUS9971 PE=4 SV=1;tr|A0A068YHM7|A0A068YHM7_ECH	3	1	1	1	0	0	0	0	1	1	0	0	0	1	1	1	0	0	0	0	1	1	0	0	0	1	1	1	0	0	0	0	1	1	0	0	0	1	1	1	2.6	2.6	2.6	48.885
tr|A0A0R3S8A2|A0A0R3S8A2_HYMDI;tr|A0A0R3W5H3|A0A0R3W5H3_TAEAS;tr|A0A087VWU2|A0A087VWU2_ECHMU;tr|A0A068X1Z6|A0A068X1Z6_ECHGR;tr|W6U6F8|W6U6F8_ECHGR	tr|A0A0R3S8A2|A0A0R3S8A2_HYMDI;tr|A0A0R3W5H3|A0A0R3W5H3_TAEAS;tr|A0A087VWU2|A0A087VWU2_ECHMU	3;2;2;1;1	3;2;2;1;1	3;2;2;1;1	tr|A0A0R3S8A2|A0A0R3S8A2_HYMDI MHD domain-containing protein OS=Hymenolepis diminuta OX=6216 GN=HDID_LOCUS355 PE=3 SV=1;tr|A0A0R3W5H3|A0A0R3W5H3_TAEAS MHD domain-containing protein OS=Taenia asiatica OX=60517 GN=TASK_LOCUS5370 PE=3 SV=1;tr|A0A087VWU2|A0A08	5	3	3	3	1	0	2	3	1	0	1	0	0	0	2	2	1	0	2	3	1	0	1	0	0	0	2	2	1	0	2	3	1	0	1	0	0	0	2	2	10.1	10.1	10.1	48.896
tr|A0A0R3SCG6|A0A0R3SCG6_HYMDI;tr|E4WKZ6|E4WKZ6_9CEST;tr|E4WKZ7|E4WKZ7_ECHOL;tr|E4WKZ8|E4WKZ8_9CEST;tr|E4WKZ9|E4WKZ9_ECHGR;tr|E4WL00|E4WL00_9CEST;tr|E4WL01|E4WL01_9CEST;tr|E4WL02|E4WL02_9CEST;tr|E4WL07|E4WL07_TAEAS;tr|A0A0G2T188|A0A0G2T188_ECHGR;tr|A0A0G2T1G3|A0A0G2T1G3_9CEST;tr|E4WL09|E4WL09_TAEMU;tr|E4WL08|E4WL08_9CEST;tr|E4WL06|E4WL06_TAESA;tr|E4WL05|E4WL05_TAESO;tr|A0A3G1QX09|A0A3G1QX09_9CEST…	tr|A0A0R3SCG6|A0A0R3SCG6_HYMDI	11;5;5;5;5;5;5;5;3;3;3;3;3;3;3;3;3;3;3;3;3;3;3;1;1;1;1;1	11;5;5;5;5;5;5;5;3;3;3;3;3;3;3;3;3;3;3;3;3;3;3;1;1;1;1;1	6;0;0;0;0;0;0;0;0;0;0;0;0;0;0;0;0;0;0;0;0;0;0;0;0;0;0;0	tr|A0A0R3SCG6|A0A0R3SCG6_HYMDI Elongation factor 1-alpha OS=Hymenolepis diminuta OX=6216 GN=HDID_LOCUS2274 PE=3 SV=1	28	11	11	6	5	5	7	8	7	9	9	9	9	9	7	9	5	5	7	8	7	9	9	9	9	9	7	9	2	4	4	4	4	5	5	5	5	5	4	5	19.9	19.9	10.3	48.928
tr|A0A068XZF4|A0A068XZF4_ECHMU;tr|A0A068WIF4|A0A068WIF4_ECHGR;tr|A0A0R3VV89|A0A0R3VV89_TAEAS;tr|W6US13|W6US13_ECHGR;tr|A0A564YC14|A0A564YC14_HYMDI;tr|A0A564YBV4|A0A564YBV4_HYMDI;tr|A0A0R3S8V1|A0A0R3S8V1_HYMDI	tr|A0A068XZF4|A0A068XZF4_ECHMU;tr|A0A068WIF4|A0A068WIF4_ECHGR;tr|A0A0R3VV89|A0A0R3VV89_TAEAS;tr|W6US13|W6US13_ECHGR;tr|A0A564YC14|A0A564YC14_HYMDI;tr|A0A564YBV4|A0A564YBV4_HYMDI;tr|A0A0R3S8V1|A0A0R3S8V1_HYMDI	4;4;3;3;2;2;2	4;4;3;3;2;2;2	4;4;3;3;2;2;2	tr|A0A068XZF4|A0A068XZF4_ECHMU Vacuolar protein sorting associated protein 4A OS=Echinococcus multilocularis OX=6211 GN=EmuJ_000486200 PE=3 SV=1;tr|A0A068WIF4|A0A068WIF4_ECHGR Vacuolar protein sorting associated protein 4A OS=Echinococcus granulosus OX=621	7	4	4	4	3	1	2	2	2	3	1	2	3	3	1	3	3	1	2	2	2	3	1	2	3	3	1	3	3	1	2	2	2	3	1	2	3	3	1	3	11.7	11.7	11.7	48.974
tr|A0A0R3SQB2|A0A0R3SQB2_HYMDI;tr|A0A0R3VUR1|A0A0R3VUR1_TAEAS;tr|A0A068YFB3|A0A068YFB3_ECHMU;tr|A0A068WTY2|A0A068WTY2_ECHGR;tr|W6V5B6|W6V5B6_ECHGR	tr|A0A0R3SQB2|A0A0R3SQB2_HYMDI;tr|A0A0R3VUR1|A0A0R3VUR1_TAEAS;tr|A0A068YFB3|A0A068YFB3_ECHMU;tr|A0A068WTY2|A0A068WTY2_ECHGR;tr|W6V5B6|W6V5B6_ECHGR	2;2;1;1;1	2;2;1;1;1	2;2;1;1;1	tr|A0A0R3SQB2|A0A0R3SQB2_HYMDI AAA domain-containing protein OS=Hymenolepis diminuta OX=6216 GN=HDID_LOCUS7250 PE=3 SV=1;tr|A0A0R3VUR1|A0A0R3VUR1_TAEAS AAA domain-containing protein OS=Taenia asiatica OX=60517 GN=TASK_LOCUS1078 PE=3 SV=1;tr|A0A068YFB3|A0A0	5	2	2	2	1	1	0	1	2	0	0	1	0	1	0	1	1	1	0	1	2	0	0	1	0	1	0	1	1	1	0	1	2	0	0	1	0	1	0	1	8.5	8.5	8.5	49.044
tr|A0A0R3SBE1|A0A0R3SBE1_HYMDI;tr|A0A158R7I9|A0A158R7I9_TAEAS;tr|A0A068Y0Y7|A0A068Y0Y7_ECHMU;tr|A0A068WMQ8|A0A068WMQ8_ECHGR;tr|W6UKL4|W6UKL4_ECHGR;tr|A0A564YZI8|A0A564YZI8_HYMDI	tr|A0A0R3SBE1|A0A0R3SBE1_HYMDI;tr|A0A158R7I9|A0A158R7I9_TAEAS;tr|A0A068Y0Y7|A0A068Y0Y7_ECHMU;tr|A0A068WMQ8|A0A068WMQ8_ECHGR;tr|W6UKL4|W6UKL4_ECHGR;tr|A0A564YZI8|A0A564YZI8_HYMDI	7;5;5;5;5;4	7;5;5;5;5;4	7;5;5;5;5;4	tr|A0A0R3SBE1|A0A0R3SBE1_HYMDI Uncharacterized protein OS=Hymenolepis diminuta OX=6216 GN=HDID_LOCUS1784 PE=4 SV=1;tr|A0A158R7I9|A0A158R7I9_TAEAS Uncharacterized protein OS=Taenia asiatica OX=60517 GN=TASK_LOCUS3944 PE=4 SV=1;tr|A0A068Y0Y7|A0A068Y0Y7_ECHMU	6	7	7	7	3	5	3	6	6	5	5	5	4	4	4	5	3	5	3	6	6	5	5	5	4	4	4	5	3	5	3	6	6	5	5	5	4	4	4	5	28.1	28.1	28.1	49.254
tr|A0A0R3SPL5|A0A0R3SPL5_HYMDI;tr|A0A068XU65|A0A068XU65_ECHMU	tr|A0A0R3SPL5|A0A0R3SPL5_HYMDI	3;1	3;1	3;1	tr|A0A0R3SPL5|A0A0R3SPL5_HYMDI Uncharacterized protein OS=Hymenolepis diminuta OX=6216 GN=HDID_LOCUS6916 PE=4 SV=2	2	3	3	3	0	1	0	1	2	2	1	2	1	2	2	1	0	1	0	1	2	2	1	2	1	2	2	1	0	1	0	1	2	2	1	2	1	2	2	1	5.9	5.9	5.9	49.275
tr|A0A0R3WDI4|A0A0R3WDI4_TAEAS;tr|A0A068YJB0|A0A068YJB0_ECHMU;tr|A0A068WC82|A0A068WC82_ECHGR	tr|A0A0R3WDI4|A0A0R3WDI4_TAEAS;tr|A0A068YJB0|A0A068YJB0_ECHMU;tr|A0A068WC82|A0A068WC82_ECHGR	2;2;2	2;2;2	2;2;2	tr|A0A0R3WDI4|A0A0R3WDI4_TAEAS Uncharacterized protein OS=Taenia asiatica OX=60517 GN=TASK_LOCUS8829 PE=4 SV=1;tr|A0A068YJB0|A0A068YJB0_ECHMU Choline:ethanolamine kinase OS=Echinococcus multilocularis OX=6211 GN=EmuJ_001007100 PE=4 SV=1;tr|A0A068WC82|A0A06	3	2	2	2	2	0	2	1	1	1	1	1	1	1	0	1	2	0	2	1	1	1	1	1	1	1	0	1	2	0	2	1	1	1	1	1	1	1	0	1	5.5	5.5	5.5	49.318
tr|A0A068W7L4|A0A068W7L4_ECHGR;tr|A0A068YD55|A0A068YD55_ECHMU;tr|W6UWR3|W6UWR3_ECHGR	tr|A0A068W7L4|A0A068W7L4_ECHGR;tr|A0A068YD55|A0A068YD55_ECHMU;tr|W6UWR3|W6UWR3_ECHGR	1;1;1	1;1;1	1;1;1	tr|A0A068W7L4|A0A068W7L4_ECHGR Cat eye syndrome critical region protein 5 OS=Echinococcus granulosus OX=6210 GN=EgrG_000771600 PE=4 SV=1;tr|A0A068YD55|A0A068YD55_ECHMU Cat eye syndrome critical region protein 5 OS=Echinococcus multilocularis OX=6211 GN=Emu	3	1	1	1	0	0	0	1	1	1	1	1	0	0	0	0	0	0	0	1	1	1	1	1	0	0	0	0	0	0	0	1	1	1	1	1	0	0	0	0	3.6	3.6	3.6	49.477
tr|A0A0R3VWM0|A0A0R3VWM0_TAEAS;tr|A0A0R3SEC6|A0A0R3SEC6_HYMDI;tr|U6JM68|U6JM68_ECHGR;tr|A0A068Y7X2|A0A068Y7X2_ECHMU;tr|A0A564Y987|A0A564Y987_HYMDI	tr|A0A0R3VWM0|A0A0R3VWM0_TAEAS;tr|A0A0R3SEC6|A0A0R3SEC6_HYMDI;tr|U6JM68|U6JM68_ECHGR;tr|A0A068Y7X2|A0A068Y7X2_ECHMU;tr|A0A564Y987|A0A564Y987_HYMDI	14;13;13;13;8	2;1;2;2;1	0;0;0;0;0	tr|A0A0R3VWM0|A0A0R3VWM0_TAEAS Tubulin beta chain OS=Taenia asiatica OX=60517 GN=TASK_LOCUS1815 PE=3 SV=1;tr|A0A0R3SEC6|A0A0R3SEC6_HYMDI Tubulin beta chain OS=Hymenolepis diminuta OX=6216 GN=HDID_LOCUS3107 PE=3 SV=1;tr|U6JM68|U6JM68_ECHGR Tubulin beta chai	5	14	2	0	12	9	12	12	13	13	13	13	9	10	7	10	2	2	2	2	2	2	2	2	1	1	1	1	0	0	0	0	0	0	0	0	0	0	0	0	38.5	9.2	0	49.629
tr|A0A068YEW5|A0A068YEW5_ECHMU;tr|A0A068WEL5|A0A068WEL5_ECHGR;tr|A0A0R3WFL1|A0A0R3WFL1_TAEAS;tr|Q9JJY6|Q9JJY6_MERUN;tr|A0A158R931|A0A158R931_TAEAS;tr|A0A068Y8U8|A0A068Y8U8_ECHMU;tr|A0A068WLA0|A0A068WLA0_ECHGR;tr|W6UTT4|W6UTT4_ECHGR;tr|W6UN42|W6UN42_ECHGR;tr|W6UQH5|W6UQH5_ECHGR	tr|A0A068YEW5|A0A068YEW5_ECHMU;tr|A0A068WEL5|A0A068WEL5_ECHGR;tr|A0A0R3WFL1|A0A0R3WFL1_TAEAS;tr|Q9JJY6|Q9JJY6_MERUN;tr|A0A158R931|A0A158R931_TAEAS;tr|A0A068Y8U8|A0A068Y8U8_ECHMU;tr|A0A068WLA0|A0A068WLA0_ECHGR;tr|W6UTT4|W6UTT4_ECHGR	12;12;11;9;8;7;7;7;4;2	1;1;1;1;0;0;0;0;1;0	1;1;1;1;0;0;0;0;1;0	tr|A0A068YEW5|A0A068YEW5_ECHMU Tubulin beta chain OS=Echinococcus multilocularis OX=6211 GN=EmuJ_000955100 PE=3 SV=1;tr|A0A068WEL5|A0A068WEL5_ECHGR Tubulin beta chain OS=Echinococcus granulosus OX=6210 GN=EgrG_000955100 PE=2 SV=1;tr|A0A0R3WFL1|A0A0R3WFL1_T	10	12	1	1	11	8	10	11	11	10	10	11	7	8	6	9	1	1	0	1	1	0	0	1	1	1	1	1	1	1	0	1	1	0	0	1	1	1	1	1	33.2	2.3	2.3	49.661
tr|A0A0R3SUN5|A0A0R3SUN5_HYMDI	tr|A0A0R3SUN5|A0A0R3SUN5_HYMDI	1	1	1	tr|A0A0R3SUN5|A0A0R3SUN5_HYMDI Tubulin alpha chain OS=Hymenolepis diminuta OX=6216 GN=HDID_LOCUS9220 PE=3 SV=1	1	1	1	1	0	1	0	1	1	1	1	1	0	0	0	0	0	1	0	1	1	1	1	1	0	0	0	0	0	1	0	1	1	1	1	1	0	0	0	0	3.2	3.2	3.2	49.805
tr|U6JJN6|U6JJN6_ECHGR;tr|A0A0R3W8G2|A0A0R3W8G2_TAEAS;tr|A0A087VXD6|A0A087VXD6_ECHMU	tr|U6JJN6|U6JJN6_ECHGR;tr|A0A0R3W8G2|A0A0R3W8G2_TAEAS;tr|A0A087VXD6|A0A087VXD6_ECHMU	14;14;14	2;2;2	2;2;2	tr|U6JJN6|U6JJN6_ECHGR Tubulin beta chain OS=Echinococcus granulosus OX=6210 GN=EGR_07583 PE=3 SV=1;tr|A0A0R3W8G2|A0A0R3W8G2_TAEAS Tubulin beta chain OS=Taenia asiatica OX=60517 GN=TASK_LOCUS6646 PE=3 SV=1;tr|A0A087VXD6|A0A087VXD6_ECHMU Tubulin beta chain	3	14	2	2	11	8	10	12	12	13	13	13	9	8	7	8	1	1	0	2	1	2	2	2	2	0	1	0	1	1	0	2	1	2	2	2	2	0	1	0	34.8	4.3	4.3	49.834
tr|A0A0R3SJZ6|A0A0R3SJZ6_HYMDI	tr|A0A0R3SJZ6|A0A0R3SJZ6_HYMDI	17	3	3	tr|A0A0R3SJZ6|A0A0R3SJZ6_HYMDI Tubulin beta chain OS=Hymenolepis diminuta OX=6216 GN=HDID_LOCUS5259 PE=3 SV=1	1	17	3	3	15	10	14	13	14	15	15	15	12	13	11	12	3	2	2	1	1	2	2	2	2	2	3	1	3	2	2	1	1	2	2	2	2	2	3	1	44.8	6.7	6.7	49.937
tr|A0A564XWN1|A0A564XWN1_HYMDI;tr|A0A564XX97|A0A564XX97_HYMDI;tr|A0A564XY43|A0A564XY43_HYMDI;tr|A0A564XW07|A0A564XW07_HYMDI;tr|A0A564XXW4|A0A564XXW4_HYMDI;tr|A0A564XVY1|A0A564XVY1_HYMDI;tr|A0A564XW15|A0A564XW15_HYMDI;tr|A0A564XXA6|A0A564XXA6_HYMDI;tr|A0A564XVV6|A0A564XVV6_HYMDI;tr|A0A564XVU6|A0A564XVU6_HYMDI;tr|A0A564XWC3|A0A564XWC3_HYMDI	tr|A0A564XWN1|A0A564XWN1_HYMDI;tr|A0A564XX97|A0A564XX97_HYMDI;tr|A0A564XY43|A0A564XY43_HYMDI;tr|A0A564XW07|A0A564XW07_HYMDI;tr|A0A564XXW4|A0A564XXW4_HYMDI;tr|A0A564XVY1|A0A564XVY1_HYMDI;tr|A0A564XW15|A0A564XW15_HYMDI;tr|A0A564XXA6|A0A564XXA6_HYMDI;tr|A0A564XVV6|A0A564XVV6_HYMDI;tr|A0A564XVU6|A0A564XVU6_HYMDI;tr|A0A564XWC3|A0A564XWC3_HYMDI	2;2;2;2;2;2;2;2;2;2;2	1;1;1;1;1;1;1;1;1;1;1	1;1;1;1;1;1;1;1;1;1;1	tr|A0A564XWN1|A0A564XWN1_HYMDI Uncharacterized protein OS=Hymenolepis diminuta OX=6216 GN=WMSIL1_LOCUS511 PE=4 SV=1;tr|A0A564XX97|A0A564XX97_HYMDI Uncharacterized protein OS=Hymenolepis diminuta OX=6216 GN=WMSIL1_LOCUS511 PE=4 SV=1;tr|A0A564XY43|A0A564XY43	11	2	1	1	2	1	2	2	1	2	2	2	2	2	2	2	1	0	1	1	1	1	1	1	1	1	1	1	1	0	1	1	1	1	1	1	1	1	1	1	6.1	3.8	3.8	50.078
sp|Q9NFZ7|TBB1_ECHMU;tr|W6US08|W6US08_ECHGR;tr|A0A087W137|A0A087W137_ECHMU;tr|A0A068WQC9|A0A068WQC9_ECHGR;tr|A0A0R3WBA1|A0A0R3WBA1_TAEAS	sp|Q9NFZ7|TBB1_ECHMU;tr|W6US08|W6US08_ECHGR;tr|A0A087W137|A0A087W137_ECHMU;tr|A0A068WQC9|A0A068WQC9_ECHGR;tr|A0A0R3WBA1|A0A0R3WBA1_TAEAS	8;8;8;8;6	2;2;2;2;0	2;2;2;2;0	sp|Q9NFZ7|TBB1_ECHMU Tubulin beta-1 chain OS=Echinococcus multilocularis OX=6211 GN=TUB-1 PE=3 SV=1;tr|W6US08|W6US08_ECHGR Tubulin beta chain OS=Echinococcus granulosus OX=6210 GN=EGR_03990 PE=3 SV=1;tr|A0A087W137|A0A087W137_ECHMU Tubulin beta chain OS=Ech	5	8	2	2	7	5	8	7	8	8	8	8	6	7	4	7	1	1	2	2	2	2	2	2	2	2	2	2	1	1	2	2	2	2	2	2	2	2	2	2	19.9	4.2	4.2	50.21
tr|U6IW87|U6IW87_ECHGR;tr|A0A0R3WAN0|A0A0R3WAN0_TAEAS;tr|A0A068YD19|A0A068YD19_ECHMU	tr|U6IW87|U6IW87_ECHGR;tr|A0A0R3WAN0|A0A0R3WAN0_TAEAS;tr|A0A068YD19|A0A068YD19_ECHMU	6;6;6	6;6;6	5;5;5	tr|U6IW87|U6IW87_ECHGR Rab GDP dissociation inhibitor OS=Echinococcus granulosus OX=6210 GN=EGR_07503 PE=3 SV=1;tr|A0A0R3WAN0|A0A0R3WAN0_TAEAS Rab GDP dissociation inhibitor OS=Taenia asiatica OX=60517 GN=TASK_LOCUS7622 PE=3 SV=1;tr|A0A068YD19|A0A068YD19_E	3	6	6	5	4	3	2	4	4	4	3	5	4	3	4	4	4	3	2	4	4	4	3	5	4	3	4	4	3	2	1	3	3	3	2	4	3	2	3	3	17.4	17.4	13.2	50.21
tr|A0A0R3WDD2|A0A0R3WDD2_TAEAS;tr|A0A1W5YQC2|A0A1W5YQC2_ECHGR;tr|A0A068WVJ1|A0A068WVJ1_ECHGR;tr|A0A068Y1I2|A0A068Y1I2_ECHMU;tr|W6UDI6|W6UDI6_ECHGR;tr|A0A0R3SMS3|A0A0R3SMS3_HYMDI	tr|A0A0R3WDD2|A0A0R3WDD2_TAEAS;tr|A0A1W5YQC2|A0A1W5YQC2_ECHGR;tr|A0A068WVJ1|A0A068WVJ1_ECHGR;tr|A0A068Y1I2|A0A068Y1I2_ECHMU;tr|W6UDI6|W6UDI6_ECHGR;tr|A0A0R3SMS3|A0A0R3SMS3_HYMDI	14;13;13;13;13;12	3;3;3;3;3;3	0;0;0;0;0;0	tr|A0A0R3WDD2|A0A0R3WDD2_TAEAS Tubulin alpha chain OS=Taenia asiatica OX=60517 GN=TASK_LOCUS8771 PE=3 SV=1;tr|A0A1W5YQC2|A0A1W5YQC2_ECHGR Tubulin alpha chain (Fragment) OS=Echinococcus granulosus OX=6210 PE=3 SV=1;tr|A0A068WVJ1|A0A068WVJ1_ECHGR Tubulin alp	6	14	3	0	12	9	10	10	12	11	14	12	12	13	11	11	1	2	1	2	2	2	3	2	2	3	2	2	0	0	0	0	0	0	0	0	0	0	0	0	47.8	9.3	0	50.253
tr|Q8T672|Q8T672_HYMDI	tr|Q8T672|Q8T672_HYMDI	9	1	1	tr|Q8T672|Q8T672_HYMDI Tubulin alpha chain OS=Hymenolepis diminuta OX=6216 GN=B1-10 PE=2 SV=1	1	9	1	1	7	6	7	6	8	8	9	9	5	5	5	5	0	1	1	1	1	1	1	1	0	0	0	0	0	1	1	1	1	1	1	1	0	0	0	0	22.9	4.7	4.7	50.279
tr|A0A0R3VU72|A0A0R3VU72_TAEAS;tr|U6JPM4|U6JPM4_ECHGR;tr|A0A068Y3K4|A0A068Y3K4_ECHMU;tr|A0A564XX50|A0A564XX50_HYMDI;tr|A0A564XXG9|A0A564XXG9_HYMDI	tr|A0A0R3VU72|A0A0R3VU72_TAEAS;tr|U6JPM4|U6JPM4_ECHGR;tr|A0A068Y3K4|A0A068Y3K4_ECHMU;tr|A0A564XX50|A0A564XX50_HYMDI;tr|A0A564XXG9|A0A564XXG9_HYMDI	2;2;2;1;1	2;2;2;1;1	2;2;2;1;1	tr|A0A0R3VU72|A0A0R3VU72_TAEAS Aldedh domain-containing protein OS=Taenia asiatica OX=60517 GN=TASK_LOCUS844 PE=3 SV=1;tr|U6JPM4|U6JPM4_ECHGR Aldehyde dehydrogenase family 1 member A3 OS=Echinococcus granulosus OX=6210 GN=EGR_07699 PE=3 SV=1;tr|A0A068Y3K4|	5	2	2	2	0	0	0	2	1	2	2	2	1	2	1	2	0	0	0	2	1	2	2	2	1	2	1	2	0	0	0	2	1	2	2	2	1	2	1	2	3.2	3.2	3.2	50.456
tr|A0A564YWG4|A0A564YWG4_HYMDI	tr|A0A564YWG4|A0A564YWG4_HYMDI	1	1	1	tr|A0A564YWG4|A0A564YWG4_HYMDI UDP-glucose 6-dehydrogenase OS=Hymenolepis diminuta OX=6216 GN=WMSIL1_LOCUS10351 PE=3 SV=1	1	1	1	1	1	0	0	0	0	0	0	0	0	0	0	0	1	0	0	0	0	0	0	0	0	0	0	0	1	0	0	0	0	0	0	0	0	0	0	0	2.6	2.6	2.6	50.54
tr|A0A564Y522|A0A564Y522_HYMDI;tr|W6TZP4|W6TZP4_ECHGR;tr|A0A158R8V0|A0A158R8V0_TAEAS;tr|A0A087VZD2|A0A087VZD2_ECHMU;tr|A0A068WZS0|A0A068WZS0_ECHGR;tr|A0A068WUI8|A0A068WUI8_ECHGR;tr|A0A087W0A7|A0A087W0A7_ECHMU;tr|A0A158R9E9|A0A158R9E9_TAEAS;tr|W6U8V0|W6U8V0_ECHGR	tr|A0A564Y522|A0A564Y522_HYMDI;tr|W6TZP4|W6TZP4_ECHGR;tr|A0A158R8V0|A0A158R8V0_TAEAS;tr|A0A087VZD2|A0A087VZD2_ECHMU;tr|A0A068WZS0|A0A068WZS0_ECHGR;tr|A0A068WUI8|A0A068WUI8_ECHGR;tr|A0A087W0A7|A0A087W0A7_ECHMU;tr|A0A158R9E9|A0A158R9E9_TAEAS;tr|W6U8V0|W6U8V0_ECHGR	2;1;1;1;1;1;1;1;1	2;1;1;1;1;1;1;1;1	2;1;1;1;1;1;1;1;1	tr|A0A564Y522|A0A564Y522_HYMDI Mitogen-activated protein kinase OS=Hymenolepis diminuta OX=6216 GN=WMSIL1_LOCUS2504 PE=4 SV=1;tr|W6TZP4|W6TZP4_ECHGR Mitogen-activated protein kinase OS=Echinococcus granulosus OX=6210 GN=EGR_10920 PE=4 SV=1;tr|A0A158R8V0|A0	9	2	2	2	2	1	0	1	2	1	1	1	1	1	1	1	2	1	0	1	2	1	1	1	1	1	1	1	2	1	0	1	2	1	1	1	1	1	1	1	4.9	4.9	4.9	50.66
tr|A0A564Y3I7|A0A564Y3I7_HYMDI	tr|A0A564Y3I7|A0A564Y3I7_HYMDI	1	1	1	tr|A0A564Y3I7|A0A564Y3I7_HYMDI Peptidase S1 domain-containing protein OS=Hymenolepis diminuta OX=6216 GN=WMSIL1_LOCUS2509 PE=3 SV=1	1	1	1	1	1	1	0	1	1	1	1	1	1	1	1	1	1	1	0	1	1	1	1	1	1	1	1	1	1	1	0	1	1	1	1	1	1	1	1	1	2.7	2.7	2.7	50.745
tr|A0A0R3SWI6|A0A0R3SWI6_HYMDI;tr|A0A564YCE8|A0A564YCE8_HYMDI;tr|A0A564YP02|A0A564YP02_HYMDI	tr|A0A0R3SWI6|A0A0R3SWI6_HYMDI	3;1;1	2;1;0	2;1;0	tr|A0A0R3SWI6|A0A0R3SWI6_HYMDI Annexin OS=Hymenolepis diminuta OX=6216 GN=HDID_LOCUS10047 PE=3 SV=1	3	3	2	2	2	1	1	1	2	2	2	2	1	1	0	1	2	1	1	1	1	1	1	1	1	1	0	1	2	1	1	1	1	1	1	1	1	1	0	1	6.2	4	4	50.747
tr|A0A068YJ88|A0A068YJ88_ECHMU;tr|A0A068WC67|A0A068WC67_ECHGR;tr|W6V0C9|W6V0C9_ECHGR;tr|A0A0R3W3M4|A0A0R3W3M4_TAEAS;tr|A0A564YRY7|A0A564YRY7_HYMDI	tr|A0A068YJ88|A0A068YJ88_ECHMU;tr|A0A068WC67|A0A068WC67_ECHGR;tr|W6V0C9|W6V0C9_ECHGR;tr|A0A0R3W3M4|A0A0R3W3M4_TAEAS	3;3;3;2;1	3;3;3;2;1	3;3;3;2;1	tr|A0A068YJ88|A0A068YJ88_ECHMU Transgelin OS=Echinococcus multilocularis OX=6211 GN=EmuJ_001004900 PE=3 SV=1;tr|A0A068WC67|A0A068WC67_ECHGR Transgelin OS=Echinococcus granulosus OX=6210 GN=EgrG_001004900 PE=3 SV=1;tr|W6V0C9|W6V0C9_ECHGR Transgelin OS=Echin	5	3	3	3	0	1	1	1	1	1	1	0	2	2	3	0	0	1	1	1	1	1	1	0	2	2	3	0	0	1	1	1	1	1	1	0	2	2	3	0	8.8	8.8	8.8	51.053
tr|A0A158QC03|A0A158QC03_HYMDI	tr|A0A158QC03|A0A158QC03_HYMDI	7	7	6	tr|A0A158QC03|A0A158QC03_HYMDI Uncharacterized protein OS=Hymenolepis diminuta OX=6216 GN=HDID_LOCUS770 PE=3 SV=1	1	7	7	6	1	2	3	4	4	6	4	6	5	5	5	7	1	2	3	4	4	6	4	6	5	5	5	7	1	1	2	3	3	5	3	5	4	4	4	6	14.7	14.7	14.7	52.241
tr|A0A158R9X6|A0A158R9X6_TAEAS	tr|A0A158R9X6|A0A158R9X6_TAEAS	6	6	1	tr|A0A158R9X6|A0A158R9X6_TAEAS Uncharacterized protein OS=Taenia asiatica OX=60517 GN=TASK_LOCUS7960 PE=4 SV=1	1	6	6	1	3	2	2	4	1	5	5	5	5	5	6	5	3	2	2	4	1	5	5	5	5	5	6	5	0	0	0	0	0	0	0	0	0	0	1	0	14.5	14.5	3.5	52.65
tr|A0A564YVS3|A0A564YVS3_HYMDI	tr|A0A564YVS3|A0A564YVS3_HYMDI	1	1	1	tr|A0A564YVS3|A0A564YVS3_HYMDI Uncharacterized protein OS=Hymenolepis diminuta OX=6216 GN=WMSIL1_LOCUS10100 PE=4 SV=1	1	1	1	1	1	1	1	1	1	1	1	1	1	1	1	1	1	1	1	1	1	1	1	1	1	1	1	1	1	1	1	1	1	1	1	1	1	1	1	1	2.1	2.1	2.1	53.021
tr|A0A564Y111|A0A564Y111_HYMDI;tr|A0A564Y0Z9|A0A564Y0Z9_HYMDI	tr|A0A564Y111|A0A564Y111_HYMDI;tr|A0A564Y0Z9|A0A564Y0Z9_HYMDI	17;17	2;2	0;0	tr|A0A564Y111|A0A564Y111_HYMDI Uncharacterized protein OS=Hymenolepis diminuta OX=6216 GN=WMSIL1_LOCUS1734 PE=4 SV=1;tr|A0A564Y0Z9|A0A564Y0Z9_HYMDI Uncharacterized protein OS=Hymenolepis diminuta OX=6216 GN=WMSIL1_LOCUS1872 PE=4 SV=1	2	17	2	0	8	10	10	10	11	9	12	10	11	12	14	11	1	1	1	1	1	0	1	1	1	1	2	1	0	0	0	0	0	0	0	0	0	0	0	0	40.2	5.7	0	53.088
tr|A0A0R3SFX5|A0A0R3SFX5_HYMDI	tr|A0A0R3SFX5|A0A0R3SFX5_HYMDI	2	2	2	tr|A0A0R3SFX5|A0A0R3SFX5_HYMDI 3-hydroxy-3-methylglutaryl coenzyme A synthase OS=Hymenolepis diminuta OX=6216 GN=HDID_LOCUS3767 PE=3 SV=1	1	2	2	2	0	2	0	2	1	1	0	1	0	1	1	0	0	2	0	2	1	1	0	1	0	1	1	0	0	2	0	2	1	1	0	1	0	1	1	0	5.6	5.6	5.6	53.17
tr|A0A068WC55|A0A068WC55_ECHGR;tr|A0A0R3W821|A0A0R3W821_TAEAS;tr|A0A068YJ66|A0A068YJ66_ECHMU;tr|W6V0E3|W6V0E3_ECHGR	tr|A0A068WC55|A0A068WC55_ECHGR;tr|A0A0R3W821|A0A0R3W821_TAEAS;tr|A0A068YJ66|A0A068YJ66_ECHMU;tr|W6V0E3|W6V0E3_ECHGR	1;1;1;1	1;1;1;1	1;1;1;1	tr|A0A068WC55|A0A068WC55_ECHGR UDP-glucose 6-dehydrogenase OS=Echinococcus granulosus OX=6210 GN=EgrG_001002900 PE=3 SV=1;tr|A0A0R3W821|A0A0R3W821_TAEAS UDP-glucose 6-dehydrogenase OS=Taenia asiatica OX=60517 GN=TASK_LOCUS6468 PE=3 SV=1;tr|A0A068YJ66|A0A06	4	1	1	1	1	0	1	0	0	1	0	1	1	1	1	0	1	0	1	0	0	1	0	1	1	1	1	0	1	0	1	0	0	1	0	1	1	1	1	0	2.5	2.5	2.5	53.308
tr|A0A564Y1L8|A0A564Y1L8_HYMDI	tr|A0A564Y1L8|A0A564Y1L8_HYMDI	13	1	1	tr|A0A564Y1L8|A0A564Y1L8_HYMDI Uncharacterized protein OS=Hymenolepis diminuta OX=6216 GN=WMSIL1_LOCUS1871 PE=4 SV=1	1	13	1	1	8	7	8	10	9	8	10	9	9	11	12	10	1	1	1	1	1	1	1	1	1	1	1	1	1	1	1	1	1	1	1	1	1	1	1	1	33.8	2.3	2.3	53.335
tr|A0A0R3WFA3|A0A0R3WFA3_TAEAS;tr|I1WXU1|I1WXU1_ECHGR;tr|A2MJI2|A2MJI2_ECHGR;tr|A0A087W0J4|A0A087W0J4_ECHMU;tr|D6R8R0|D6R8R0_ECHGR;tr|D6R8R1|D6R8R1_ECHGR	tr|A0A0R3WFA3|A0A0R3WFA3_TAEAS;tr|I1WXU1|I1WXU1_ECHGR;tr|A2MJI2|A2MJI2_ECHGR;tr|A0A087W0J4|A0A087W0J4_ECHMU;tr|D6R8R0|D6R8R0_ECHGR	3;3;3;3;2;1	3;3;3;3;2;1	3;3;3;3;2;1	tr|A0A0R3WFA3|A0A0R3WFA3_TAEAS Peptidase S1 domain-containing protein OS=Taenia asiatica OX=60517 GN=TASK_LOCUS9543 PE=3 SV=1;tr|I1WXU1|I1WXU1_ECHGR Ag5 OS=Echinococcus granulosus OX=6210 GN=EGR_04862 PE=2 SV=1;tr|A2MJI2|A2MJI2_ECHGR Ag5 OS=Echinococcus gr	6	3	3	3	1	1	2	1	2	2	2	2	2	2	0	2	1	1	2	1	2	2	2	2	2	2	0	2	1	1	2	1	2	2	2	2	2	2	0	2	4.8	4.8	4.8	53.902
tr|W6V411|W6V411_ECHGR;tr|A0A0R3VYT1|A0A0R3VYT1_TAEAS;tr|A0A068YLI8|A0A068YLI8_ECHMU;tr|A0A068WHQ1|A0A068WHQ1_ECHGR;tr|A0A0R3SJM7|A0A0R3SJM7_HYMDI	tr|W6V411|W6V411_ECHGR;tr|A0A0R3VYT1|A0A0R3VYT1_TAEAS;tr|A0A068YLI8|A0A068YLI8_ECHMU;tr|A0A068WHQ1|A0A068WHQ1_ECHGR;tr|A0A0R3SJM7|A0A0R3SJM7_HYMDI	4;4;4;4;2	4;4;4;4;2	4;4;4;4;2	tr|W6V411|W6V411_ECHGR Vacuolar proton pump subunit B OS=Echinococcus granulosus OX=6210 GN=EGR_04253 PE=3 SV=1;tr|A0A0R3VYT1|A0A0R3VYT1_TAEAS Vacuolar proton pump subunit B OS=Taenia asiatica OX=60517 GN=TASK_LOCUS2575 PE=3 SV=1;tr|A0A068YLI8|A0A068YLI8_E	5	4	4	4	4	1	2	2	2	3	3	2	2	3	2	3	4	1	2	2	2	3	3	2	2	3	2	3	4	1	2	2	2	3	3	2	2	3	2	3	14.2	14.2	14.2	53.985
tr|D2U5C9|D2U5C9_TAEMU	tr|D2U5C9|D2U5C9_TAEMU	11	1	1	tr|D2U5C9|D2U5C9_TAEMU Phosphoenolpyruvate carboxykinase (Fragment) OS=Taenia multiceps OX=94034 GN=pepck PE=3 SV=1	1	11	1	1	9	5	8	8	7	8	8	7	7	7	8	8	1	0	1	0	0	0	0	0	0	0	1	1	1	0	1	0	0	0	0	0	0	0	1	1	22.3	2.7	2.7	54.267
tr|A0A0R3VT65|A0A0R3VT65_TAEAS	tr|A0A0R3VT65|A0A0R3VT65_TAEAS	4	3	2	tr|A0A0R3VT65|A0A0R3VT65_TAEAS TPR_REGION domain-containing protein OS=Taenia asiatica OX=60517 GN=TASK_LOCUS411 PE=4 SV=1	1	4	3	2	3	1	1	2	2	2	1	1	3	2	3	2	2	1	1	1	1	1	1	1	2	1	2	1	1	1	0	1	1	1	1	1	2	1	2	1	7.7	4.8	2.9	54.315
tr|W6U744|W6U744_ECHGR;tr|A0A564ZB02|A0A564ZB02_HYMDI;tr|A0A068WY47|A0A068WY47_ECHGR;tr|A0A087VY02|A0A087VY02_ECHMU;tr|A0A0R3VX09|A0A0R3VX09_TAEAS	tr|W6U744|W6U744_ECHGR;tr|A0A564ZB02|A0A564ZB02_HYMDI;tr|A0A068WY47|A0A068WY47_ECHGR;tr|A0A087VY02|A0A087VY02_ECHMU;tr|A0A0R3VX09|A0A0R3VX09_TAEAS	2;2;2;2;1	2;2;2;2;1	2;2;2;2;1	tr|W6U744|W6U744_ECHGR Protein disulfide-isomerase OS=Echinococcus granulosus OX=6210 GN=EGR_08944 PE=3 SV=1;tr|A0A564ZB02|A0A564ZB02_HYMDI Protein disulfide-isomerase OS=Hymenolepis diminuta OX=6216 GN=WMSIL1_LOCUS13726 PE=3 SV=1;tr|A0A068WY47|A0A068WY47_	5	2	2	2	2	0	1	1	0	1	1	1	1	1	1	1	2	0	1	1	0	1	1	1	1	1	1	1	2	0	1	1	0	1	1	1	1	1	1	1	4.8	4.8	4.8	55.167
tr|A0A564YQ68|A0A564YQ68_HYMDI	tr|A0A564YQ68|A0A564YQ68_HYMDI	2	2	2	tr|A0A564YQ68|A0A564YQ68_HYMDI Coronin OS=Hymenolepis diminuta OX=6216 GN=WMSIL1_LOCUS8602 PE=3 SV=1	1	2	2	2	0	0	1	2	1	1	1	1	1	1	1	1	0	0	1	2	1	1	1	1	1	1	1	1	0	0	1	2	1	1	1	1	1	1	1	1	5.4	5.4	5.4	55.226
tr|A0A068WXJ2|A0A068WXJ2_ECHGR;tr|A0A564ZD91|A0A564ZD91_HYMDI;tr|A0A068Y3Q4|A0A068Y3Q4_ECHMU;tr|W6U6K8|W6U6K8_ECHGR;tr|A0A0R3WE67|A0A0R3WE67_TAEAS	tr|A0A068WXJ2|A0A068WXJ2_ECHGR;tr|A0A564ZD91|A0A564ZD91_HYMDI;tr|A0A068Y3Q4|A0A068Y3Q4_ECHMU;tr|W6U6K8|W6U6K8_ECHGR;tr|A0A0R3WE67|A0A0R3WE67_TAEAS	1;1;1;1;1	1;1;1;1;1	1;1;1;1;1	tr|A0A068WXJ2|A0A068WXJ2_ECHGR 26S proteasome regulatory subunit S3 OS=Echinococcus granulosus OX=6210 GN=EgrG_000395500 PE=4 SV=1;tr|A0A564ZD91|A0A564ZD91_HYMDI PCI domain-containing protein OS=Hymenolepis diminuta OX=6216 GN=WMSIL1_LOCUS14938 PE=4 SV=1;t	5	1	1	1	0	0	0	0	1	0	0	0	1	1	1	1	0	0	0	0	1	0	0	0	1	1	1	1	0	0	0	0	1	0	0	0	1	1	1	1	3.1	3.1	3.1	55.301
tr|A0A068WQS1|A0A068WQS1_ECHGR;tr|A0A087W0Y1|A0A087W0Y1_ECHMU;tr|A0A0R3W7I7|A0A0R3W7I7_TAEAS;tr|W6UEH2|W6UEH2_ECHGR;tr|A0A158QD42|A0A158QD42_HYMDI	tr|A0A068WQS1|A0A068WQS1_ECHGR;tr|A0A087W0Y1|A0A087W0Y1_ECHMU;tr|A0A0R3W7I7|A0A0R3W7I7_TAEAS;tr|W6UEH2|W6UEH2_ECHGR	4;4;4;4;1	4;4;4;4;1	4;4;4;4;1	tr|A0A068WQS1|A0A068WQS1_ECHGR Lysyl oxidase OS=Echinococcus granulosus OX=6210 GN=EgrG_000217900 PE=4 SV=1;tr|A0A087W0Y1|A0A087W0Y1_ECHMU Lysyl oxidase OS=Echinococcus multilocularis OX=6211 GN=EmuJ_000217900 PE=4 SV=1;tr|A0A0R3W7I7|A0A0R3W7I7_TAEAS Uncha	5	4	4	4	2	2	3	4	2	3	3	3	2	3	2	3	2	2	3	4	2	3	3	3	2	3	2	3	2	2	3	4	2	3	3	3	2	3	2	3	11.5	11.5	11.5	55.437
tr|A0A564YWR6|A0A564YWR6_HYMDI	tr|A0A564YWR6|A0A564YWR6_HYMDI	2	2	2	tr|A0A564YWR6|A0A564YWR6_HYMDI PALP domain-containing protein OS=Hymenolepis diminuta OX=6216 GN=WMSIL1_LOCUS10286 PE=4 SV=1	1	2	2	2	1	2	2	1	1	1	1	1	1	1	1	1	1	2	2	1	1	1	1	1	1	1	1	1	1	2	2	1	1	1	1	1	1	1	1	1	6.7	6.7	6.7	55.489
tr|A0A564YIV2|A0A564YIV2_HYMDI;tr|A0A068XU77|A0A068XU77_ECHMU;tr|W6UKG8|W6UKG8_ECHGR;tr|A0A068WY92|A0A068WY92_ECHGR;tr|A0A158R6P8|A0A158R6P8_TAEAS	tr|A0A564YIV2|A0A564YIV2_HYMDI;tr|A0A068XU77|A0A068XU77_ECHMU;tr|W6UKG8|W6UKG8_ECHGR;tr|A0A068WY92|A0A068WY92_ECHGR;tr|A0A158R6P8|A0A158R6P8_TAEAS	4;3;3;3;2	4;3;3;3;2	4;3;3;3;2	tr|A0A564YIV2|A0A564YIV2_HYMDI Protein kinase domain-containing protein OS=Hymenolepis diminuta OX=6216 GN=WMSIL1_LOCUS6262 PE=3 SV=1;tr|A0A068XU77|A0A068XU77_ECHMU Serine:threonine protein kinase PAK 3 OS=Echinococcus multilocularis OX=6211 GN=EmuJ_001181	5	4	4	4	1	0	2	3	3	4	4	2	2	2	3	2	1	0	2	3	3	4	4	2	2	2	3	2	1	0	2	3	3	4	4	2	2	2	3	2	11.8	11.8	11.8	55.564
tr|A0A564YJV7|A0A564YJV7_HYMDI;tr|A0A0R3SBP7|A0A0R3SBP7_HYMDI	tr|A0A564YJV7|A0A564YJV7_HYMDI;tr|A0A0R3SBP7|A0A0R3SBP7_HYMDI	7;7	2;2	2;2	tr|A0A564YJV7|A0A564YJV7_HYMDI T-complex protein 1 subunit eta OS=Hymenolepis diminuta OX=6216 GN=WMSIL1_LOCUS6391 PE=3 SV=1;tr|A0A0R3SBP7|A0A0R3SBP7_HYMDI T-complex protein 1 subunit eta OS=Hymenolepis diminuta OX=6216 GN=HDID_LOCUS1923 PE=3 SV=1	2	7	2	2	5	4	2	3	2	2	2	3	4	5	2	4	1	2	0	1	0	1	0	1	2	2	1	2	1	2	0	1	0	1	0	1	2	2	1	2	19.2	6.7	6.7	55.817
tr|A0A0R3SAA8|A0A0R3SAA8_HYMDI;tr|U6J0N2|U6J0N2_ECHGR;tr|A0A068YKA7|A0A068YKA7_ECHMU;tr|A0A0R3VV23|A0A0R3VV23_TAEAS;tr|A0A068Y2H1|A0A068Y2H1_ECHMU	tr|A0A0R3SAA8|A0A0R3SAA8_HYMDI;tr|U6J0N2|U6J0N2_ECHGR;tr|A0A068YKA7|A0A068YKA7_ECHMU;tr|A0A0R3VV23|A0A0R3VV23_TAEAS;tr|A0A068Y2H1|A0A068Y2H1_ECHMU	2;1;1;1;1	2;1;1;1;1	2;1;1;1;1	tr|A0A0R3SAA8|A0A0R3SAA8_HYMDI CYTOSOL_AP domain-containing protein OS=Hymenolepis diminuta OX=6216 GN=HDID_LOCUS1275 PE=4 SV=1;tr|U6J0N2|U6J0N2_ECHGR Leucyl aminopeptidase OS=Echinococcus granulosus OX=6210 GN=EGR_02929 PE=4 SV=1;tr|A0A068YKA7|A0A068YKA7_	5	2	2	2	2	1	1	0	1	1	1	1	0	1	0	1	2	1	1	0	1	1	1	1	0	1	0	1	2	1	1	0	1	1	1	1	0	1	0	1	4.5	4.5	4.5	55.92
tr|A0A158R8E9|A0A158R8E9_TAEAS	tr|A0A158R8E9|A0A158R8E9_TAEAS	3	3	3	tr|A0A158R8E9|A0A158R8E9_TAEAS Coronin OS=Taenia asiatica OX=60517 GN=TASK_LOCUS5312 PE=3 SV=1	1	3	3	3	3	1	3	2	3	3	3	3	3	3	3	2	3	1	3	2	3	3	3	3	3	3	3	2	3	1	3	2	3	3	3	3	3	3	3	2	4.2	4.2	4.2	55.971
tr|W6UMA5|W6UMA5_ECHGR;tr|A0A0R3WDX4|A0A0R3WDX4_TAEAS;tr|U6FR98|U6FR98_ECHGR;tr|A0A068XVN4|A0A068XVN4_ECHMU;tr|A0A068Y2U0|A0A068Y2U0_ECHMU;tr|A0A068WQ56|A0A068WQ56_ECHGR	tr|W6UMA5|W6UMA5_ECHGR;tr|A0A0R3WDX4|A0A0R3WDX4_TAEAS;tr|U6FR98|U6FR98_ECHGR;tr|A0A068XVN4|A0A068XVN4_ECHMU;tr|A0A068Y2U0|A0A068Y2U0_ECHMU;tr|A0A068WQ56|A0A068WQ56_ECHGR	1;1;1;1;1;1	1;1;1;1;1;1	1;1;1;1;1;1	tr|W6UMA5|W6UMA5_ECHGR Asparaginyl-tRNA synthetase, cytoplasmic OS=Echinococcus granulosus OX=6210 GN=EGR_10502 PE=4 SV=1;tr|A0A0R3WDX4|A0A0R3WDX4_TAEAS AA_TRNA_LIGASE_II domain-containing protein OS=Taenia asiatica OX=60517 GN=TASK_LOCUS8988 PE=4 SV=1;tr|	6	1	1	1	1	0	1	0	1	1	1	1	1	1	1	1	1	0	1	0	1	1	1	1	1	1	1	1	1	0	1	0	1	1	1	1	1	1	1	1	3.2	3.2	3.2	56.416
tr|A0A564YG88|A0A564YG88_HYMDI;tr|A0A068Y7S5|A0A068Y7S5_ECHMU;tr|A0A068WEG4|A0A068WEG4_ECHGR;tr|A0A0R3VVB9|A0A0R3VVB9_TAEAS;tr|W6UT22|W6UT22_ECHGR	tr|A0A564YG88|A0A564YG88_HYMDI;tr|A0A068Y7S5|A0A068Y7S5_ECHMU;tr|A0A068WEG4|A0A068WEG4_ECHGR;tr|A0A0R3VVB9|A0A0R3VVB9_TAEAS;tr|W6UT22|W6UT22_ECHGR	2;1;1;1;1	2;1;1;1;1	2;1;1;1;1	tr|A0A564YG88|A0A564YG88_HYMDI UTP--glucose-1-phosphate uridylyltransferase OS=Hymenolepis diminuta OX=6216 GN=WMSIL1_LOCUS6021 PE=3 SV=1;tr|A0A068Y7S5|A0A068Y7S5_ECHMU UTP--glucose-1-phosphate uridylyltransferase OS=Echinococcus multilocularis OX=6211 GN=	5	2	2	2	1	0	0	1	2	2	2	2	1	2	2	0	1	0	0	1	2	2	2	2	1	2	2	0	1	0	0	1	2	2	2	2	1	2	2	0	6.1	6.1	6.1	56.757
tr|A0A0R3W0U4|A0A0R3W0U4_TAEAS;tr|A0A068YGI4|A0A068YGI4_ECHMU;tr|A0A068WG86|A0A068WG86_ECHGR;tr|W6UT85|W6UT85_ECHGR	tr|A0A0R3W0U4|A0A0R3W0U4_TAEAS;tr|A0A068YGI4|A0A068YGI4_ECHMU;tr|A0A068WG86|A0A068WG86_ECHGR;tr|W6UT85|W6UT85_ECHGR	5;4;4;4	2;1;1;1	2;1;1;1	tr|A0A0R3W0U4|A0A0R3W0U4_TAEAS T-complex protein 1 subunit delta OS=Taenia asiatica OX=60517 GN=TASK_LOCUS3310 PE=3 SV=1;tr|A0A068YGI4|A0A068YGI4_ECHMU T-complex protein 1 subunit delta OS=Echinococcus multilocularis OX=6211 GN=EmuJ_000909400 PE=3 SV=1;tr|	4	5	2	2	5	4	4	3	3	3	3	3	3	3	3	3	2	2	2	1	1	1	1	1	1	1	1	1	2	2	2	1	1	1	1	1	1	1	1	1	12.3	4.3	4.3	57.09
tr|W6U981|W6U981_ECHGR;tr|A0A068Y8S3|A0A068Y8S3_ECHMU;tr|A0A068WDA2|A0A068WDA2_ECHGR	tr|W6U981|W6U981_ECHGR;tr|A0A068Y8S3|A0A068Y8S3_ECHMU;tr|A0A068WDA2|A0A068WDA2_ECHGR	1;1;1	1;1;1	1;1;1	tr|W6U981|W6U981_ECHGR Protein phosphatase PP2A regulatory subunit OS=Echinococcus granulosus OX=6210 GN=EGR_08075 PE=4 SV=1;tr|A0A068Y8S3|A0A068Y8S3_ECHMU Protein phosphatase PP2A 55 kDa regulatory OS=Echinococcus multilocularis OX=6211 GN=EmuJ_000881000	3	1	1	1	0	0	0	1	0	1	0	0	0	0	0	0	0	0	0	1	0	1	0	0	0	0	0	0	0	0	0	1	0	1	0	0	0	0	0	0	4	4	4	57.301
tr|A0A564ZCU1|A0A564ZCU1_HYMDI;tr|A0A564ZB08|A0A564ZB08_HYMDI	tr|A0A564ZCU1|A0A564ZCU1_HYMDI;tr|A0A564ZB08|A0A564ZB08_HYMDI	2;2	2;2	2;2	tr|A0A564ZCU1|A0A564ZCU1_HYMDI Protein kinase domain-containing protein OS=Hymenolepis diminuta OX=6216 GN=WMSIL1_LOCUS14520 PE=4 SV=1;tr|A0A564ZB08|A0A564ZB08_HYMDI Protein kinase domain-containing protein OS=Hymenolepis diminuta OX=6216 GN=WMSIL1_LOCUS14	2	2	2	2	1	0	1	0	0	1	0	1	0	0	0	1	1	0	1	0	0	1	0	1	0	0	0	1	1	0	1	0	0	1	0	1	0	0	0	1	3.4	3.4	3.4	57.421
tr|A0A0R3SCQ3|A0A0R3SCQ3_HYMDI	tr|A0A0R3SCQ3|A0A0R3SCQ3_HYMDI	11	11	4	tr|A0A0R3SCQ3|A0A0R3SCQ3_HYMDI Uncharacterized protein OS=Hymenolepis diminuta OX=6216 GN=HDID_LOCUS2385 PE=3 SV=1	1	11	11	4	9	6	4	5	8	5	8	8	8	8	8	7	9	6	4	5	8	5	8	8	8	8	8	7	3	1	1	2	3	2	3	3	3	3	3	3	25.5	25.5	10.3	57.525
tr|A0A564XYQ9|A0A564XYQ9_HYMDI;tr|A0A564XY31|A0A564XY31_HYMDI	tr|A0A564XYQ9|A0A564XYQ9_HYMDI;tr|A0A564XY31|A0A564XY31_HYMDI	1;1	1;1	1;1	tr|A0A564XYQ9|A0A564XYQ9_HYMDI Uncharacterized protein OS=Hymenolepis diminuta OX=6216 GN=WMSIL1_LOCUS949 PE=4 SV=1;tr|A0A564XY31|A0A564XY31_HYMDI Uncharacterized protein OS=Hymenolepis diminuta OX=6216 GN=WMSIL1_LOCUS949 PE=4 SV=1	2	1	1	1	0	0	0	1	0	1	1	1	1	1	1	1	0	0	0	1	0	1	1	1	1	1	1	1	0	0	0	1	0	1	1	1	1	1	1	1	2.3	2.3	2.3	57.767
tr|A0A0R3SAK2|A0A0R3SAK2_HYMDI;tr|A0A564YM55|A0A564YM55_HYMDI	tr|A0A0R3SAK2|A0A0R3SAK2_HYMDI;tr|A0A564YM55|A0A564YM55_HYMDI	8;6	8;6	5;3	tr|A0A0R3SAK2|A0A0R3SAK2_HYMDI T-complex protein 1 subunit delta OS=Hymenolepis diminuta OX=6216 GN=HDID_LOCUS1385 PE=3 SV=1;tr|A0A564YM55|A0A564YM55_HYMDI T-complex protein 1 subunit delta OS=Hymenolepis diminuta OX=6216 GN=WMSIL1_LOCUS7212 PE=3 SV=1	2	8	8	5	6	5	3	5	2	2	3	3	2	2	4	4	6	5	3	5	2	2	3	3	2	2	4	4	3	3	1	3	0	0	1	1	0	0	2	2	20.3	20.3	12.4	57.829
tr|A0A0R3SIM0|A0A0R3SIM0_HYMDI;tr|A0A0R3W8X6|A0A0R3W8X6_TAEAS;tr|U6IUA5|U6IUA5_ECHGR;tr|A0A068YAA8|A0A068YAA8_ECHMU	tr|A0A0R3SIM0|A0A0R3SIM0_HYMDI;tr|A0A0R3W8X6|A0A0R3W8X6_TAEAS;tr|U6IUA5|U6IUA5_ECHGR;tr|A0A068YAA8|A0A068YAA8_ECHMU	4;2;2;2	4;2;2;2	4;2;2;2	tr|A0A0R3SIM0|A0A0R3SIM0_HYMDI AA_TRNA_LIGASE_II domain-containing protein OS=Hymenolepis diminuta OX=6216 GN=HDID_LOCUS4783 PE=3 SV=1;tr|A0A0R3W8X6|A0A0R3W8X6_TAEAS AA_TRNA_LIGASE_II domain-containing protein OS=Taenia asiatica OX=60517 GN=TASK_LOCUS6855	4	4	4	4	2	2	2	1	2	1	2	2	1	2	2	1	2	2	2	1	2	1	2	2	1	2	2	1	2	2	2	1	2	1	2	2	1	2	2	1	8.6	8.6	8.6	58.21
tr|A0A564YN11|A0A564YN11_HYMDI;tr|A0A564YKY0|A0A564YKY0_HYMDI;tr|A0A564YL39|A0A564YL39_HYMDI	tr|A0A564YN11|A0A564YN11_HYMDI;tr|A0A564YKY0|A0A564YKY0_HYMDI;tr|A0A564YL39|A0A564YL39_HYMDI	2;2;2	2;2;2	2;2;2	tr|A0A564YN11|A0A564YN11_HYMDI Arf-GAP domain-containing protein OS=Hymenolepis diminuta OX=6216 GN=WMSIL1_LOCUS7407 PE=4 SV=1;tr|A0A564YKY0|A0A564YKY0_HYMDI Arf-GAP domain-containing protein OS=Hymenolepis diminuta OX=6216 GN=WMSIL1_LOCUS7407 PE=4 SV=1;tr	3	2	2	2	1	0	1	1	1	2	1	1	2	2	2	2	1	0	1	1	1	2	1	1	2	2	2	2	1	0	1	1	1	2	1	1	2	2	2	2	4.9	4.9	4.9	58.218
tr|A0A087W246|A0A087W246_ECHMU;tr|A0A068WRP4|A0A068WRP4_ECHGR;tr|A0A0R3W216|A0A0R3W216_TAEAS;tr|A0A158QC98|A0A158QC98_HYMDI;tr|W6UEI2|W6UEI2_ECHGR	tr|A0A087W246|A0A087W246_ECHMU;tr|A0A068WRP4|A0A068WRP4_ECHGR;tr|A0A0R3W216|A0A0R3W216_TAEAS;tr|A0A158QC98|A0A158QC98_HYMDI;tr|W6UEI2|W6UEI2_ECHGR	3;3;3;3;3	3;3;3;3;3	3;3;3;3;3	tr|A0A087W246|A0A087W246_ECHMU Serine/threonine protein phosphatase 2A regulatory subunit OS=Echinococcus multilocularis OX=6211 GN=EmuJ_000253800 PE=3 SV=1;tr|A0A068WRP4|A0A068WRP4_ECHGR Serine/threonine protein phosphatase 2A regulatory subunit OS=Echino	5	3	3	3	1	1	0	0	2	2	3	2	1	1	1	3	1	1	0	0	2	2	3	2	1	1	1	3	1	1	0	0	2	2	3	2	1	1	1	3	7.5	7.5	7.5	58.596
tr|A0A564XWI5|A0A564XWI5_HYMDI	tr|A0A564XWI5|A0A564XWI5_HYMDI	1	1	1	tr|A0A564XWI5|A0A564XWI5_HYMDI Tr-type G domain-containing protein OS=Hymenolepis diminuta OX=6216 GN=WMSIL1_LOCUS123 PE=4 SV=1	1	1	1	1	0	1	1	1	1	1	1	1	1	0	1	1	0	1	1	1	1	1	1	1	1	0	1	1	0	1	1	1	1	1	1	1	1	0	1	1	3.2	3.2	3.2	58.684
tr|A0A0R3SDV0|A0A0R3SDV0_HYMDI;tr|A0A068YCU0|A0A068YCU0_ECHMU;tr|A0A068WD37|A0A068WD37_ECHGR;tr|W6UYD3|W6UYD3_ECHGR	tr|A0A0R3SDV0|A0A0R3SDV0_HYMDI;tr|A0A068YCU0|A0A068YCU0_ECHMU;tr|A0A068WD37|A0A068WD37_ECHGR;tr|W6UYD3|W6UYD3_ECHGR	10;10;10;9	10;10;10;9	2;2;2;1	tr|A0A0R3SDV0|A0A0R3SDV0_HYMDI T-complex protein 1 subunit gamma OS=Hymenolepis diminuta OX=6216 GN=HDID_LOCUS2890 PE=3 SV=1;tr|A0A068YCU0|A0A068YCU0_ECHMU T-complex protein 1 subunit gamma OS=Echinococcus multilocularis OX=6211 GN=EmuJ_000872100 PE=3 SV=2	4	10	10	2	8	9	7	8	7	8	8	8	6	7	7	7	8	9	7	8	7	8	8	8	6	7	7	7	2	2	2	2	1	2	2	2	1	1	2	1	25.1	25.1	5.6	58.957
tr|A0A0R3W8N4|A0A0R3W8N4_TAEAS;tr|A0A068Y3Z8|A0A068Y3Z8_ECHMU;tr|W6V5H0|W6V5H0_ECHGR;tr|A0A068WT58|A0A068WT58_ECHGR	tr|A0A0R3W8N4|A0A0R3W8N4_TAEAS;tr|A0A068Y3Z8|A0A068Y3Z8_ECHMU;tr|W6V5H0|W6V5H0_ECHGR;tr|A0A068WT58|A0A068WT58_ECHGR	9;9;8;8	2;2;1;1	2;2;1;1	tr|A0A0R3W8N4|A0A0R3W8N4_TAEAS Uncharacterized protein OS=Taenia asiatica OX=60517 GN=TASK_LOCUS6736 PE=3 SV=1;tr|A0A068Y3Z8|A0A068Y3Z8_ECHMU Chaperonin containing TCP1 subunit 2 beta OS=Echinococcus multilocularis OX=6211 GN=EmuJ_000702700 PE=3 SV=1;tr|W6	4	9	2	2	8	7	5	5	6	5	7	7	7	7	7	6	2	2	2	2	1	2	2	2	2	2	2	2	2	2	2	2	1	2	2	2	2	2	2	2	20.9	6.1	6.1	58.965
tr|A0A0R3WA35|A0A0R3WA35_TAEAS	tr|A0A0R3WA35|A0A0R3WA35_TAEAS	10	2	2	tr|A0A0R3WA35|A0A0R3WA35_TAEAS T-complex protein 1 subunit gamma OS=Taenia asiatica OX=60517 GN=TASK_LOCUS7370 PE=3 SV=1	1	10	2	2	7	8	7	7	7	7	7	7	6	7	6	7	1	1	2	1	1	1	1	1	1	1	1	1	1	1	2	1	1	1	1	1	1	1	1	1	23.5	4.1	4.1	59.052
tr|A0A0R3W1T5|A0A0R3W1T5_TAEAS	tr|A0A0R3W1T5|A0A0R3W1T5_TAEAS	1	1	1	tr|A0A0R3W1T5|A0A0R3W1T5_TAEAS Uncharacterized protein OS=Taenia asiatica OX=60517 GN=TASK_LOCUS3721 PE=3 SV=1	1	1	1	1	0	0	0	1	1	1	1	1	0	0	0	0	0	0	0	1	1	1	1	1	0	0	0	0	0	0	0	1	1	1	1	1	0	0	0	0	1.9	1.9	1.9	59.157
tr|A0A564ZC44|A0A564ZC44_HYMDI	tr|A0A564ZC44|A0A564ZC44_HYMDI	4	2	2	tr|A0A564ZC44|A0A564ZC44_HYMDI Uncharacterized protein OS=Hymenolepis diminuta OX=6216 GN=WMSIL1_LOCUS14553 PE=3 SV=1	1	4	2	2	2	1	2	3	2	4	3	2	2	2	1	3	1	1	1	1	1	2	2	1	1	1	1	1	1	1	1	1	1	2	2	1	1	1	1	1	8.6	5.1	5.1	59.168
tr|A0A564Y704|A0A564Y704_HYMDI	tr|A0A564Y704|A0A564Y704_HYMDI	6	6	2	tr|A0A564Y704|A0A564Y704_HYMDI Glucose-6-phosphate 1-dehydrogenase OS=Hymenolepis diminuta OX=6216 GN=WMSIL1_LOCUS3301 PE=3 SV=1	1	6	6	2	4	3	3	5	6	5	5	5	4	5	4	4	4	3	3	5	6	5	5	5	4	5	4	4	1	1	1	1	2	2	2	2	2	2	2	1	10.9	10.9	4.3	59.217
tr|A0A564Y227|A0A564Y227_HYMDI;tr|A0A564Y282|A0A564Y282_HYMDI;tr|A0A564Y391|A0A564Y391_HYMDI;tr|A0A564Y204|A0A564Y204_HYMDI;tr|A0A564Y2S3|A0A564Y2S3_HYMDI;tr|A0A564Y218|A0A564Y218_HYMDI	tr|A0A564Y227|A0A564Y227_HYMDI;tr|A0A564Y282|A0A564Y282_HYMDI;tr|A0A564Y391|A0A564Y391_HYMDI;tr|A0A564Y204|A0A564Y204_HYMDI;tr|A0A564Y2S3|A0A564Y2S3_HYMDI;tr|A0A564Y218|A0A564Y218_HYMDI	8;8;8;8;8;7	8;8;8;8;8;7	2;2;2;2;2;1	tr|A0A564Y227|A0A564Y227_HYMDI Protein kinase domain-containing protein OS=Hymenolepis diminuta OX=6216 GN=WMSIL1_LOCUS2220 PE=4 SV=1;tr|A0A564Y282|A0A564Y282_HYMDI Protein kinase domain-containing protein OS=Hymenolepis diminuta OX=6216 GN=WMSIL1_LOCUS222	6	8	8	2	8	3	5	6	4	3	4	3	2	6	3	3	8	3	5	6	4	3	4	3	2	6	3	3	2	1	2	2	1	1	1	1	1	2	1	2	22	22	6.3	59.296
tr|U6JK90|U6JK90_ECHGR;tr|A0A068YAT9|A0A068YAT9_ECHMU	tr|U6JK90|U6JK90_ECHGR;tr|A0A068YAT9|A0A068YAT9_ECHMU	5;5	5;5	1;1	tr|U6JK90|U6JK90_ECHGR T-complex protein 1 subunit theta OS=Echinococcus granulosus OX=6210 GN=EGR_04641 PE=3 SV=1;tr|A0A068YAT9|A0A068YAT9_ECHMU T complex protein 1 subunit theta OS=Echinococcus multilocularis OX=6211 GN=EmuJ_000683800 PE=3 SV=1	2	5	5	1	4	4	5	5	5	5	5	5	5	5	3	5	4	4	5	5	5	5	5	5	5	5	3	5	0	1	1	1	1	1	1	1	1	1	0	1	11.9	11.9	2.4	59.398
tr|A0A068YEM2|A0A068YEM2_ECHMU;tr|U6IXW6|U6IXW6_ECHGR	tr|A0A068YEM2|A0A068YEM2_ECHMU;tr|U6IXW6|U6IXW6_ECHGR	10;9	2;2	2;2	tr|A0A068YEM2|A0A068YEM2_ECHMU T complex protein 1 subunit alpha OS=Echinococcus multilocularis OX=6211 GN=EmuJ_000826700 PE=3 SV=1;tr|U6IXW6|U6IXW6_ECHGR T-complex protein 1 subunit alpha OS=Echinococcus granulosus OX=6210 GN=EGR_01327 PE=3 SV=1	2	10	2	2	6	3	5	5	4	6	5	5	7	7	6	7	0	0	0	0	0	1	2	1	2	2	2	2	0	0	0	0	0	1	2	1	2	2	2	2	19.2	2	2	59.539
tr|A0A564Z4Y9|A0A564Z4Y9_HYMDI	tr|A0A564Z4Y9|A0A564Z4Y9_HYMDI	7	7	4	tr|A0A564Z4Y9|A0A564Z4Y9_HYMDI Uncharacterized protein OS=Hymenolepis diminuta OX=6216 GN=WMSIL1_LOCUS12057 PE=3 SV=1	1	7	7	4	5	2	1	7	1	3	2	3	1	4	4	6	5	2	1	7	1	3	2	3	1	4	4	6	4	1	1	4	0	2	1	1	1	2	3	4	14.7	14.7	9.6	59.612
tr|A0A564YF52|A0A564YF52_HYMDI;tr|A0A068YKN8|A0A068YKN8_ECHMU;tr|A0A068WC56|A0A068WC56_ECHGR;tr|W6V0A5|W6V0A5_ECHGR;tr|A0A158R7N0|A0A158R7N0_TAEAS;tr|A0A068YCU3|A0A068YCU3_ECHMU;tr|A0A068WCK1|A0A068WCK1_ECHGR;tr|W6V2B1|W6V2B1_ECHGR;tr|W6UTE6|W6UTE6_ECHGR;tr|A0A0R3W930|A0A0R3W930_TAEAS;tr|A0A068XYB5|A0A068XYB5_ECHMU;tr|A0A068WVU5|A0A068WVU5_ECHGR	tr|A0A564YF52|A0A564YF52_HYMDI;tr|A0A068YKN8|A0A068YKN8_ECHMU;tr|A0A068WC56|A0A068WC56_ECHGR;tr|W6V0A5|W6V0A5_ECHGR	3;2;2;2;1;1;1;1;1;1;1;1	2;1;1;1;0;0;0;0;0;0;0;0	2;1;1;1;0;0;0;0;0;0;0;0	tr|A0A564YF52|A0A564YF52_HYMDI Non-specific serine/threonine protein kinase OS=Hymenolepis diminuta OX=6216 GN=WMSIL1_LOCUS5369 PE=4 SV=1;tr|A0A068YKN8|A0A068YKN8_ECHMU Non-specific serine/threonine protein kinase OS=Echinococcus multilocularis OX=6211 GN=	12	3	2	2	1	1	1	2	3	2	3	2	2	1	1	1	1	0	0	1	2	1	2	1	1	0	0	0	1	0	0	1	2	1	2	1	1	0	0	0	6	4.5	4.5	59.711
tr|A0A0R3SPX6|A0A0R3SPX6_HYMDI;tr|A0A0R3VSH9|A0A0R3VSH9_TAEAS	tr|A0A0R3SPX6|A0A0R3SPX6_HYMDI;tr|A0A0R3VSH9|A0A0R3VSH9_TAEAS	10;8	10;8	2;0	tr|A0A0R3SPX6|A0A0R3SPX6_HYMDI Uncharacterized protein OS=Hymenolepis diminuta OX=6216 GN=HDID_LOCUS7069 PE=3 SV=1;tr|A0A0R3VSH9|A0A0R3VSH9_TAEAS Uncharacterized protein OS=Taenia asiatica OX=60517 GN=TASK_LOCUS120 PE=3 SV=1	2	10	10	2	7	4	6	7	5	6	4	5	6	6	6	6	7	4	6	7	5	6	4	5	6	6	6	6	1	1	1	2	1	1	1	1	1	1	2	1	21	21	3.8	59.728
tr|A0A564XY12|A0A564XY12_HYMDI	tr|A0A564XY12|A0A564XY12_HYMDI	2	2	2	tr|A0A564XY12|A0A564XY12_HYMDI TPR_REGION domain-containing protein OS=Hymenolepis diminuta OX=6216 GN=WMSIL1_LOCUS1024 PE=4 SV=1	1	2	2	2	1	1	0	1	2	2	2	2	2	2	2	2	1	1	0	1	2	2	2	2	2	2	2	2	1	1	0	1	2	2	2	2	2	2	2	2	2.4	2.4	2.4	59.733
tr|U6JNT7|U6JNT7_ECHGR;tr|A0A0R3W1D9|A0A0R3W1D9_TAEAS;tr|A0A068Y534|A0A068Y534_ECHMU	tr|U6JNT7|U6JNT7_ECHGR;tr|A0A0R3W1D9|A0A0R3W1D9_TAEAS;tr|A0A068Y534|A0A068Y534_ECHMU	6;5;4	3;3;3	3;3;3	tr|U6JNT7|U6JNT7_ECHGR Chaperonin containing TCP1 subunit 5 epsilon OS=Echinococcus granulosus OX=6210 GN=EGR_04470 PE=3 SV=1;tr|A0A0R3W1D9|A0A0R3W1D9_TAEAS Uncharacterized protein OS=Taenia asiatica OX=60517 GN=TASK_LOCUS3545 PE=3 SV=1;tr|A0A068Y534|A0A06	3	6	3	3	3	3	3	6	3	4	3	4	3	4	3	5	2	2	3	3	2	3	2	2	3	2	2	3	2	2	3	3	2	3	2	2	3	2	2	3	11.4	6.3	6.3	59.883
tr|A0A077RCZ4|A0A077RCZ4_ECHMU;tr|U6JIW6|U6JIW6_ECHGR;tr|A0A0R3W128|A0A0R3W128_TAEAS;tr|A0A564YMJ7|A0A564YMJ7_HYMDI	tr|A0A077RCZ4|A0A077RCZ4_ECHMU;tr|U6JIW6|U6JIW6_ECHGR;tr|A0A0R3W128|A0A0R3W128_TAEAS	10;9;9;3	10;9;9;3	10;9;9;3	tr|A0A077RCZ4|A0A077RCZ4_ECHMU T complex protein 1 subunit zeta OS=Echinococcus multilocularis OX=6211 GN=EmuJ_000140900 PE=3 SV=1;tr|U6JIW6|U6JIW6_ECHGR T-complex protein 1 subunit zeta OS=Echinococcus granulosus OX=6210 GN=EGR_08500 PE=3 SV=1;tr|A0A0R3W1	4	10	10	10	7	6	6	8	6	7	6	6	6	6	6	7	7	6	6	8	6	7	6	6	6	6	6	7	7	6	6	8	6	7	6	6	6	6	6	7	20.7	20.7	20.7	59.918
tr|A0A087VYS2|A0A087VYS2_ECHMU	tr|A0A087VYS2|A0A087VYS2_ECHMU	1	1	1	tr|A0A087VYS2|A0A087VYS2_ECHMU Thyroid hormone receptor interactor 10 OS=Echinococcus multilocularis OX=6211 GN=EmuJ_000125900 PE=4 SV=1	1	1	1	1	0	0	1	1	0	1	1	1	1	1	0	1	0	0	1	1	0	1	1	1	1	1	0	1	0	0	1	1	0	1	1	1	1	1	0	1	2.6	2.6	2.6	60.507
tr|A0A0R3VWM8|A0A0R3VWM8_TAEAS;tr|A0A068WTY9|A0A068WTY9_ECHGR;tr|W6V2J0|W6V2J0_ECHGR;tr|A0A068Y841|A0A068Y841_ECHMU	tr|A0A0R3VWM8|A0A0R3VWM8_TAEAS;tr|A0A068WTY9|A0A068WTY9_ECHGR;tr|W6V2J0|W6V2J0_ECHGR;tr|A0A068Y841|A0A068Y841_ECHMU	8;7;7;5	8;7;7;5	3;3;3;2	tr|A0A0R3VWM8|A0A0R3VWM8_TAEAS T-complex protein 1 subunit eta OS=Taenia asiatica OX=60517 GN=TASK_LOCUS1823 PE=3 SV=1;tr|A0A068WTY9|A0A068WTY9_ECHGR T-complex protein 1 subunit eta OS=Echinococcus granulosus OX=6210 GN=EgrG_000576700 PE=3 SV=1;tr|W6V2J0|W	4	8	8	3	7	3	3	3	2	1	3	2	2	4	2	2	7	3	3	3	2	1	3	2	2	4	2	2	3	1	1	1	0	0	1	0	0	1	1	0	19	19	7.5	60.665
tr|A0A564Z6T0|A0A564Z6T0_HYMDI	tr|A0A564Z6T0|A0A564Z6T0_HYMDI	1	1	1	tr|A0A564Z6T0|A0A564Z6T0_HYMDI Protein kinase domain-containing protein OS=Hymenolepis diminuta OX=6216 GN=WMSIL1_LOCUS12663 PE=4 SV=1	1	1	1	1	1	1	0	0	0	0	0	0	0	0	0	0	1	1	0	0	0	0	0	0	0	0	0	0	1	1	0	0	0	0	0	0	0	0	0	0	2.3	2.3	2.3	60.869
tr|A0A087W0F3|A0A087W0F3_ECHMU;tr|A0A0R3VXK6|A0A0R3VXK6_TAEAS;tr|W6U277|W6U277_ECHGR;tr|A0A068WSF8|A0A068WSF8_ECHGR	tr|A0A087W0F3|A0A087W0F3_ECHMU;tr|A0A0R3VXK6|A0A0R3VXK6_TAEAS;tr|W6U277|W6U277_ECHGR;tr|A0A068WSF8|A0A068WSF8_ECHGR	3;3;3;2	3;3;3;2	3;3;3;2	tr|A0A087W0F3|A0A087W0F3_ECHMU Glycerol kinase OS=Echinococcus multilocularis OX=6211 GN=EmuJ_000180000 PE=4 SV=1;tr|A0A0R3VXK6|A0A0R3VXK6_TAEAS Uncharacterized protein OS=Taenia asiatica OX=60517 GN=TASK_LOCUS2151 PE=4 SV=1;tr|W6U277|W6U277_ECHGR Glycerol	4	3	3	3	2	2	1	2	1	1	2	2	1	2	0	2	2	2	1	2	1	1	2	2	1	2	0	2	2	2	1	2	1	1	2	2	1	2	0	2	5.2	5.2	5.2	60.996
tr|A0A158R8S6|A0A158R8S6_TAEAS	tr|A0A158R8S6|A0A158R8S6_TAEAS	2	2	1	tr|A0A158R8S6|A0A158R8S6_TAEAS Glucose-6-phosphate isomerase OS=Taenia asiatica OX=60517 GN=TASK_LOCUS6035 PE=3 SV=1	1	2	2	1	1	1	0	1	1	0	0	1	0	1	1	0	1	1	0	1	1	0	0	1	0	1	1	0	0	1	0	1	1	0	0	1	0	1	1	0	4	4	1.5	61.754
tr|A0A0R3SW61|A0A0R3SW61_HYMDI;tr|W6V798|W6V798_ECHGR;tr|Q56JA3|Q56JA3_ECHGR;tr|A7LKP5|A7LKP5_ECHMU;tr|A0A068WLH0|A0A068WLH0_ECHGR	tr|A0A0R3SW61|A0A0R3SW61_HYMDI;tr|W6V798|W6V798_ECHGR;tr|Q56JA3|Q56JA3_ECHGR;tr|A7LKP5|A7LKP5_ECHMU;tr|A0A068WLH0|A0A068WLH0_ECHGR	2;1;1;1;1	1;1;1;1;1	1;1;1;1;1	tr|A0A0R3SW61|A0A0R3SW61_HYMDI Glucose-6-phosphate isomerase OS=Hymenolepis diminuta OX=6216 GN=HDID_LOCUS9880 PE=3 SV=1;tr|W6V798|W6V798_ECHGR Glucose-6-phosphate isomerase OS=Echinococcus granulosus OX=6210 GN=EGR_02782 PE=3 SV=1;tr|Q56JA3|Q56JA3_ECHGR G	5	2	1	1	1	0	0	0	1	1	1	1	1	1	0	1	0	0	0	0	1	1	1	1	1	1	0	1	0	0	0	0	1	1	1	1	1	1	0	1	5.7	3.1	3.1	61.762
tr|A0A564YIG6|A0A564YIG6_HYMDI;tr|A0A0R3VZD6|A0A0R3VZD6_TAEAS;tr|A0A068XUU2|A0A068XUU2_ECHMU	tr|A0A564YIG6|A0A564YIG6_HYMDI;tr|A0A0R3VZD6|A0A0R3VZD6_TAEAS;tr|A0A068XUU2|A0A068XUU2_ECHMU	5;4;4	5;4;4	1;0;0	tr|A0A564YIG6|A0A564YIG6_HYMDI AA_TRNA_LIGASE_II domain-containing protein OS=Hymenolepis diminuta OX=6216 GN=WMSIL1_LOCUS6345 PE=4 SV=1;tr|A0A0R3VZD6|A0A0R3VZD6_TAEAS AA_TRNA_LIGASE_II domain-containing protein OS=Taenia asiatica OX=60517 GN=TASK_LOCUS278	3	5	5	1	5	3	5	4	4	4	4	4	2	3	3	4	5	3	5	4	4	4	4	4	2	3	3	4	1	1	1	1	1	1	1	1	0	0	1	1	12.3	12.3	2.7	62.328
tr|A0A564YM06|A0A564YM06_HYMDI;tr|A0A564YNP7|A0A564YNP7_HYMDI;tr|A0A564YP32|A0A564YP32_HYMDI;tr|A0A564YM33|A0A564YM33_HYMDI;tr|W6URG8|W6URG8_ECHGR	tr|A0A564YM06|A0A564YM06_HYMDI;tr|A0A564YNP7|A0A564YNP7_HYMDI;tr|A0A564YP32|A0A564YP32_HYMDI	3;3;3;1;1	3;3;3;1;1	3;3;3;1;1	tr|A0A564YM06|A0A564YM06_HYMDI SH3 domain-containing protein OS=Hymenolepis diminuta OX=6216 GN=WMSIL1_LOCUS7738 PE=4 SV=1;tr|A0A564YNP7|A0A564YNP7_HYMDI SH3 domain-containing protein OS=Hymenolepis diminuta OX=6216 GN=WMSIL1_LOCUS7738 PE=4 SV=1;tr|A0A564Y	5	3	3	3	3	1	2	3	3	3	3	3	3	3	3	3	3	1	2	3	3	3	3	3	3	3	3	3	3	1	2	3	3	3	3	3	3	3	3	3	7.3	7.3	7.3	62.79
tr|U6JFG3|U6JFG3_ECHGR	tr|U6JFG3|U6JFG3_ECHGR	5	1	1	tr|U6JFG3|U6JFG3_ECHGR Seryl tRNA Synthetase OS=Echinococcus granulosus OX=6210 GN=EGR_08439 PE=4 SV=1	1	5	1	1	4	2	5	3	3	3	3	3	3	4	2	4	0	0	1	0	0	0	0	0	1	1	0	1	0	0	1	0	0	0	0	0	1	1	0	1	11.2	1.8	1.8	63.405
tr|A0A564YWT3|A0A564YWT3_HYMDI	tr|A0A564YWT3|A0A564YWT3_HYMDI	1	1	1	tr|A0A564YWT3|A0A564YWT3_HYMDI Uncharacterized protein OS=Hymenolepis diminuta OX=6216 GN=WMSIL1_LOCUS10509 PE=3 SV=1	1	1	1	1	0	0	0	1	1	1	1	1	0	0	0	1	0	0	0	1	1	1	1	1	0	0	0	1	0	0	0	1	1	1	1	1	0	0	0	1	1.9	1.9	1.9	63.536
tr|A0A564YRT6|A0A564YRT6_HYMDI	tr|A0A564YRT6|A0A564YRT6_HYMDI	1	1	1	tr|A0A564YRT6|A0A564YRT6_HYMDI Uncharacterized protein OS=Hymenolepis diminuta OX=6216 GN=WMSIL1_LOCUS8604 PE=4 SV=1	1	1	1	1	1	0	0	0	0	0	0	0	0	0	0	0	1	0	0	0	0	0	0	0	0	0	0	0	1	0	0	0	0	0	0	0	0	0	0	0	2.7	2.7	2.7	63.754
tr|A0A0R3W2S3|A0A0R3W2S3_TAEAS;tr|A0A068YBB3|A0A068YBB3_ECHMU;tr|A0A068WAX8|A0A068WAX8_ECHGR;tr|W6UWT9|W6UWT9_ECHGR	tr|A0A0R3W2S3|A0A0R3W2S3_TAEAS;tr|A0A068YBB3|A0A068YBB3_ECHMU;tr|A0A068WAX8|A0A068WAX8_ECHGR;tr|W6UWT9|W6UWT9_ECHGR	5;4;4;4	1;1;1;1	1;1;1;1	tr|A0A0R3W2S3|A0A0R3W2S3_TAEAS Amidohydro-rel domain-containing protein OS=Taenia asiatica OX=60517 GN=TASK_LOCUS4158 PE=4 SV=1;tr|A0A068YBB3|A0A068YBB3_ECHMU Dihydropyrimidinase OS=Echinococcus multilocularis OX=6211 GN=EmuJ_000953400 PE=4 SV=1;tr|A0A068W	4	5	1	1	4	2	2	4	3	3	3	3	3	3	4	5	1	1	1	1	1	1	1	1	1	1	1	1	1	1	1	1	1	1	1	1	1	1	1	1	12.1	2.4	2.4	64.432
tr|A0A564YX14|A0A564YX14_HYMDI	tr|A0A564YX14|A0A564YX14_HYMDI	7	7	3	tr|A0A564YX14|A0A564YX14_HYMDI Amidohydro-rel domain-containing protein OS=Hymenolepis diminuta OX=6216 GN=WMSIL1_LOCUS10222 PE=4 SV=1	1	7	7	3	5	3	4	5	4	3	3	4	3	5	5	6	5	3	4	5	4	3	3	4	3	5	5	6	2	2	3	2	2	1	1	2	1	3	2	2	14.4	14.4	4.6	64.604
tr|A0A158RA37|A0A158RA37_TAEAS;tr|A0A564Z815|A0A564Z815_HYMDI;tr|A0A564Z6K7|A0A564Z6K7_HYMDI;tr|A0A564Z6U8|A0A564Z6U8_HYMDI;tr|W6UBI1|W6UBI1_ECHGR;tr|A0A068WSZ0|A0A068WSZ0_ECHGR;tr|A0A068YNF1|A0A068YNF1_ECHMU	tr|A0A158RA37|A0A158RA37_TAEAS;tr|A0A564Z815|A0A564Z815_HYMDI;tr|A0A564Z6K7|A0A564Z6K7_HYMDI;tr|A0A564Z6U8|A0A564Z6U8_HYMDI	5;3;3;3;2;2;2	5;3;3;3;2;2;2	5;3;3;3;2;2;2	tr|A0A158RA37|A0A158RA37_TAEAS Malic enzyme OS=Taenia asiatica OX=60517 GN=TASK_LOCUS8352 PE=3 SV=1;tr|A0A564Z815|A0A564Z815_HYMDI Malic enzyme OS=Hymenolepis diminuta OX=6216 GN=WMSIL1_LOCUS13080 PE=3 SV=1;tr|A0A564Z6K7|A0A564Z6K7_HYMDI Malic enzyme OS=Hy	7	5	5	5	4	3	3	4	2	3	4	3	3	3	3	4	4	3	3	4	2	3	4	3	3	3	3	4	4	3	3	4	2	3	4	3	3	3	3	4	8.6	8.6	8.6	64.823
tr|A0A0R3WA18|A0A0R3WA18_TAEAS;tr|W6ULQ6|W6ULQ6_ECHGR;tr|A0A087W1V1|A0A087W1V1_ECHMU;tr|A0A068WRH5|A0A068WRH5_ECHGR	tr|A0A0R3WA18|A0A0R3WA18_TAEAS;tr|W6ULQ6|W6ULQ6_ECHGR;tr|A0A087W1V1|A0A087W1V1_ECHMU;tr|A0A068WRH5|A0A068WRH5_ECHGR	2;1;1;1	2;1;1;1	2;1;1;1	tr|A0A0R3WA18|A0A0R3WA18_TAEAS Annexin OS=Taenia asiatica OX=60517 PE=3 SV=1;tr|W6ULQ6|W6ULQ6_ECHGR Annexin OS=Echinococcus granulosus OX=6210 GN=EGR_06074 PE=3 SV=1;tr|A0A087W1V1|A0A087W1V1_ECHMU Annexin OS=Echinococcus multilocularis OX=6211 GN=EmuJ_0002	4	2	2	2	1	1	0	1	1	2	2	1	2	2	1	2	1	1	0	1	1	2	2	1	2	2	1	2	1	1	0	1	1	2	2	1	2	2	1	2	5.9	5.9	5.9	65.048
tr|Q94815|Q94815_TAESA;tr|A0A0R3VSH0|A0A0R3VSH0_TAEAS;tr|F1DJQ2|F1DJQ2_9CEST;tr|Q24796|Q24796_ECHGR;tr|Q05768|Q05768_ECHMU;tr|W6UQS2|W6UQS2_ECHGR;tr|Q56JA1|Q56JA1_ECHGR;tr|Q24788|Q24788_ECHGR;tr|A0A068WM24|A0A068WM24_ECHGR;tr|A0A1B1GE32|A0A1B1GE32_ECHOL;tr|Q99212|Q99212_ECHMU	tr|Q94815|Q94815_TAESA;tr|A0A0R3VSH0|A0A0R3VSH0_TAEAS;tr|F1DJQ2|F1DJQ2_9CEST;tr|Q24796|Q24796_ECHGR;tr|Q05768|Q05768_ECHMU;tr|W6UQS2|W6UQS2_ECHGR;tr|Q56JA1|Q56JA1_ECHGR;tr|Q24788|Q24788_ECHGR;tr|A0A068WM24|A0A068WM24_ECHGR	4;4;4;3;3;3;2;2;2;1;1	4;4;4;3;3;3;2;2;2;1;1	3;3;3;2;2;2;1;2;1;0;1	tr|Q94815|Q94815_TAESA Myosin-like protein OS=Taenia saginata OX=6206 GN=orf PE=2 SV=1;tr|A0A0R3VSH0|A0A0R3VSH0_TAEAS FERM domain-containing protein OS=Taenia asiatica OX=60517 GN=TASK_LOCUS106 PE=4 SV=1;tr|F1DJQ2|F1DJQ2_9CEST Tegument antigen OS=Raillieti	11	4	4	3	4	1	2	4	3	4	4	4	4	4	4	4	4	1	2	4	3	4	4	4	4	4	4	4	3	1	1	3	2	3	3	3	3	3	3	3	7	7	5.4	65.193
tr|A0A0R3VVR9|A0A0R3VVR9_TAEAS;tr|U6JBX5|U6JBX5_ECHGR;tr|A0A077RCQ5|A0A077RCQ5_ECHMU;tr|Q8I7C2|Q8I7C2_ECHMU	tr|A0A0R3VVR9|A0A0R3VVR9_TAEAS;tr|U6JBX5|U6JBX5_ECHGR;tr|A0A077RCQ5|A0A077RCQ5_ECHMU;tr|Q8I7C2|Q8I7C2_ECHMU	4;2;2;2	4;2;2;2	1;1;1;1	tr|A0A0R3VVR9|A0A0R3VVR9_TAEAS Transket_pyr domain-containing protein OS=Taenia asiatica OX=60517 GN=TASK_LOCUS1496 PE=4 SV=1;tr|U6JBX5|U6JBX5_ECHGR Transketolase OS=Echinococcus granulosus OX=6210 GN=EGR_09975 PE=4 SV=1;tr|A0A077RCQ5|A0A077RCQ5_ECHMU Tran	4	4	4	1	1	2	4	4	4	4	4	4	2	2	3	3	1	2	4	4	4	4	4	4	2	2	3	3	0	0	1	1	1	1	1	1	1	1	1	1	6	6	2.3	65.288
tr|A0A564YDG5|A0A564YDG5_HYMDI;tr|A0A564YC22|A0A564YC22_HYMDI;tr|A0A564YCR9|A0A564YCR9_HYMDI;tr|A0A564YBV3|A0A564YBV3_HYMDI	tr|A0A564YDG5|A0A564YDG5_HYMDI;tr|A0A564YC22|A0A564YC22_HYMDI;tr|A0A564YCR9|A0A564YCR9_HYMDI;tr|A0A564YBV3|A0A564YBV3_HYMDI	4;4;4;4	3;3;3;3	3;3;3;3	tr|A0A564YDG5|A0A564YDG5_HYMDI FERM domain-containing protein OS=Hymenolepis diminuta OX=6216 GN=WMSIL1_LOCUS4760 PE=4 SV=1;tr|A0A564YC22|A0A564YC22_HYMDI FERM domain-containing protein OS=Hymenolepis diminuta OX=6216 GN=WMSIL1_LOCUS4760 PE=4 SV=1;tr|A0A56	4	4	3	3	3	0	2	4	4	4	4	4	4	4	4	4	2	0	1	3	3	3	3	3	3	3	3	3	2	0	1	3	3	3	3	3	3	3	3	3	3.8	2.2	2.2	65.511
tr|A0A158QBP5|A0A158QBP5_HYMDI;tr|A0A068Y1G7|A0A068Y1G7_ECHMU;tr|A0A0R3W3E5|A0A0R3W3E5_TAEAS;tr|A0A068WKU3|A0A068WKU3_ECHGR;tr|W6UBZ8|W6UBZ8_ECHGR	tr|A0A158QBP5|A0A158QBP5_HYMDI	7;2;2;1;1	7;2;2;1;1	7;2;2;1;1	tr|A0A158QBP5|A0A158QBP5_HYMDI Uncharacterized protein OS=Hymenolepis diminuta OX=6216 GN=HDID_LOCUS288 PE=4 SV=1	5	7	7	7	4	3	2	3	4	6	5	6	3	5	3	4	4	3	2	3	4	6	5	6	3	5	3	4	4	3	2	3	4	6	5	6	3	5	3	4	11.4	11.4	11.4	66.165
tr|A0A0R3VY11|A0A0R3VY11_TAEAS	tr|A0A0R3VY11|A0A0R3VY11_TAEAS	2	1	0	tr|A0A0R3VY11|A0A0R3VY11_TAEAS Alpha-1,4 glucan phosphorylase OS=Taenia asiatica OX=60517 GN=TASK_LOCUS2306 PE=3 SV=1	1	2	1	0	0	0	0	1	2	1	2	2	0	0	1	0	0	0	0	0	1	0	1	1	0	0	0	0	0	0	0	0	0	0	0	0	0	0	0	0	7.1	3.3	0	66.537
tr|A0A0R3SQ91|A0A0R3SQ91_HYMDI;tr|A0A0R3W959|A0A0R3W959_TAEAS;tr|W6UDG4|W6UDG4_ECHGR	tr|A0A0R3SQ91|A0A0R3SQ91_HYMDI	3;1;1	3;1;1	3;1;1	tr|A0A0R3SQ91|A0A0R3SQ91_HYMDI AP complex subunit beta OS=Hymenolepis diminuta OX=6216 GN=HDID_LOCUS7221 PE=3 SV=1	3	3	3	3	1	1	2	1	2	0	0	0	0	0	0	0	1	1	2	1	2	0	0	0	0	0	0	0	1	1	2	1	2	0	0	0	0	0	0	0	9.9	9.9	9.9	66.547
tr|A0A564Y3I1|A0A564Y3I1_HYMDI	tr|A0A564Y3I1|A0A564Y3I1_HYMDI	4	4	2	tr|A0A564Y3I1|A0A564Y3I1_HYMDI Non-specific serine/threonine protein kinase OS=Hymenolepis diminuta OX=6216 GN=WMSIL1_LOCUS2165 PE=4 SV=1	1	4	4	2	2	2	3	2	2	2	2	2	2	2	2	1	2	2	3	2	2	2	2	2	2	2	2	1	1	1	2	1	1	1	1	1	1	1	1	0	9.6	9.6	4.5	66.664
tr|A0A564ZD61|A0A564ZD61_HYMDI	tr|A0A564ZD61|A0A564ZD61_HYMDI	3	1	1	tr|A0A564ZD61|A0A564ZD61_HYMDI Uncharacterized protein OS=Hymenolepis diminuta OX=6216 GN=WMSIL1_LOCUS14816 PE=3 SV=1	1	3	1	1	0	0	0	0	0	0	0	0	3	2	2	2	0	0	0	0	0	0	0	0	1	1	1	1	0	0	0	0	0	0	0	0	1	1	1	1	3.9	1.9	1.9	67.262
tr|A0A564YVB5|A0A564YVB5_HYMDI;tr|A0A564YUD7|A0A564YUD7_HYMDI	tr|A0A564YVB5|A0A564YVB5_HYMDI	4;1	4;1	3;1	tr|A0A564YVB5|A0A564YVB5_HYMDI WD_REPEATS_REGION domain-containing protein OS=Hymenolepis diminuta OX=6216 GN=WMSIL1_LOCUS9515 PE=4 SV=1	2	4	4	3	1	1	1	2	2	2	3	3	0	3	2	2	1	1	1	2	2	2	3	3	0	3	2	2	0	1	0	2	1	2	2	2	0	2	1	1	5.2	5.2	5.2	67.376
tr|A0A068WZL7|A0A068WZL7_ECHGR	tr|A0A068WZL7|A0A068WZL7_ECHGR	1	1	1	tr|A0A068WZL7|A0A068WZL7_ECHGR Phosphoglucomutase 2 OS=Echinococcus granulosus OX=6210 GN=EgrG_001087500 PE=3 SV=1	1	1	1	1	0	0	1	0	0	0	0	0	0	0	0	0	0	0	1	0	0	0	0	0	0	0	0	0	0	0	1	0	0	0	0	0	0	0	0	0	2.3	2.3	2.3	67.392
tr|A0A0R3SPN0|A0A0R3SPN0_HYMDI	tr|A0A0R3SPN0|A0A0R3SPN0_HYMDI	4	1	1	tr|A0A0R3SPN0|A0A0R3SPN0_HYMDI Transket_pyr domain-containing protein OS=Hymenolepis diminuta OX=6216 GN=HDID_LOCUS6934 PE=4 SV=1	1	4	1	1	2	3	4	4	4	4	4	4	2	2	3	3	1	1	1	1	1	1	1	1	1	1	1	1	1	1	1	1	1	1	1	1	1	1	1	1	5.9	2.4	2.4	67.578
tr|A0A564YKI8|A0A564YKI8_HYMDI;tr|A0A564YKJ1|A0A564YKJ1_HYMDI;tr|A0A564YM97|A0A564YM97_HYMDI	tr|A0A564YKI8|A0A564YKI8_HYMDI;tr|A0A564YKJ1|A0A564YKJ1_HYMDI;tr|A0A564YM97|A0A564YM97_HYMDI	4;4;4	3;3;3	3;3;3	tr|A0A564YKI8|A0A564YKI8_HYMDI Calpain catalytic domain-containing protein OS=Hymenolepis diminuta OX=6216 GN=WMSIL1_LOCUS7238 PE=3 SV=1;tr|A0A564YKJ1|A0A564YKJ1_HYMDI Calpain catalytic domain-containing protein OS=Hymenolepis diminuta OX=6216 GN=WMSIL1_LO	3	4	3	3	3	1	2	2	3	2	3	4	2	4	4	3	2	1	2	2	2	1	2	3	2	3	3	2	2	1	2	2	2	1	2	3	2	3	3	2	9.6	6.8	6.8	67.846
tr|A0A564YSH4|A0A564YSH4_HYMDI	tr|A0A564YSH4|A0A564YSH4_HYMDI	1	1	1	tr|A0A564YSH4|A0A564YSH4_HYMDI Uncharacterized protein OS=Hymenolepis diminuta OX=6216 GN=WMSIL1_LOCUS9050 PE=3 SV=1	1	1	1	1	0	0	0	1	1	1	1	1	0	1	1	0	0	0	0	1	1	1	1	1	0	1	1	0	0	0	0	1	1	1	1	1	0	1	1	0	2.3	2.3	2.3	68.08
tr|A0A564YBY5|A0A564YBY5_HYMDI	tr|A0A564YBY5|A0A564YBY5_HYMDI	2	2	2	tr|A0A564YBY5|A0A564YBY5_HYMDI B5 domain-containing protein OS=Hymenolepis diminuta OX=6216 GN=WMSIL1_LOCUS4775 PE=4 SV=1	1	2	2	2	2	2	1	2	1	0	0	0	0	1	1	1	2	2	1	2	1	0	0	0	0	1	1	1	2	2	1	2	1	0	0	0	0	1	1	1	4.6	4.6	4.6	68.091
tr|A0A068YE03|A0A068YE03_ECHMU;tr|A0A068WCI3|A0A068WCI3_ECHGR;tr|A0A0R3W6K3|A0A0R3W6K3_TAEAS;tr|W6V6H8|W6V6H8_ECHGR;tr|A0A0R3SG04|A0A0R3SG04_HYMDI	tr|A0A068YE03|A0A068YE03_ECHMU;tr|A0A068WCI3|A0A068WCI3_ECHGR;tr|A0A0R3W6K3|A0A0R3W6K3_TAEAS;tr|W6V6H8|W6V6H8_ECHGR;tr|A0A0R3SG04|A0A0R3SG04_HYMDI	2;2;2;2;1	2;2;2;2;1	2;2;2;2;1	tr|A0A068YE03|A0A068YE03_ECHMU ATP binding cassette sub family E OS=Echinococcus multilocularis OX=6211 GN=EmuJ_001052900 PE=4 SV=1;tr|A0A068WCI3|A0A068WCI3_ECHGR ATP binding cassette sub family E OS=Echinococcus granulosus OX=6210 GN=EgrG_001052900 PE=4 S	5	2	2	2	0	1	1	1	1	0	0	0	0	0	0	0	0	1	1	1	1	0	0	0	0	0	0	0	0	1	1	1	1	0	0	0	0	0	0	0	4.8	4.8	4.8	68.15
tr|U6IWR5|U6IWR5_ECHGR;tr|A0A068Y664|A0A068Y664_ECHMU	tr|U6IWR5|U6IWR5_ECHGR;tr|A0A068Y664|A0A068Y664_ECHMU	4;4	4;4	2;2	tr|U6IWR5|U6IWR5_ECHGR Fimbrin OS=Echinococcus granulosus OX=6210 GN=EGR_00251 PE=4 SV=1;tr|A0A068Y664|A0A068Y664_ECHMU Fimbrin OS=Echinococcus multilocularis OX=6211 GN=EmuJ_000786800 PE=4 SV=1	2	4	4	2	2	1	1	3	2	1	2	2	2	2	0	2	2	1	1	3	2	1	2	2	2	2	0	2	0	1	1	2	1	1	1	1	1	1	0	1	6	6	1.9	68.669
tr|A0A564YFS0|A0A564YFS0_HYMDI	tr|A0A564YFS0|A0A564YFS0_HYMDI	2	1	1	tr|A0A564YFS0|A0A564YFS0_HYMDI Uncharacterized protein OS=Hymenolepis diminuta OX=6216 GN=WMSIL1_LOCUS5447 PE=4 SV=1	1	2	1	1	2	2	2	2	2	2	2	1	1	2	1	2	1	1	1	1	1	1	1	0	1	1	1	1	1	1	1	1	1	1	1	0	1	1	1	1	4.5	1.8	1.8	68.953
tr|A0A564Y518|A0A564Y518_HYMDI;tr|U6JBL1|U6JBL1_ECHGR;tr|A0A0R3VWH1|A0A0R3VWH1_TAEAS;tr|A0A087W0E8|A0A087W0E8_ECHMU	tr|A0A564Y518|A0A564Y518_HYMDI;tr|U6JBL1|U6JBL1_ECHGR;tr|A0A0R3VWH1|A0A0R3VWH1_TAEAS;tr|A0A087W0E8|A0A087W0E8_ECHMU	4;3;3;3	4;3;3;3	4;3;3;3	tr|A0A564Y518|A0A564Y518_HYMDI Uncharacterized protein OS=Hymenolepis diminuta OX=6216 GN=WMSIL1_LOCUS2471 PE=3 SV=1;tr|U6JBL1|U6JBL1_ECHGR V-type proton ATPase catalytic subunit A isoform 2 OS=Echinococcus granulosus OX=6210 GN=EGR_04878 PE=3 SV=1;tr|A0A0	4	4	4	4	4	1	2	3	2	1	1	2	0	1	2	2	4	1	2	3	2	1	1	2	0	1	2	2	4	1	2	3	2	1	1	2	0	1	2	2	13.3	13.3	13.3	69.188
tr|A0A068YB74|A0A068YB74_ECHMU;tr|A0A068WBD5|A0A068WBD5_ECHGR;tr|W6V7L2|W6V7L2_ECHGR;tr|W6UN11|W6UN11_ECHGR;tr|A0A068YFE8|A0A068YFE8_ECHMU;tr|A0A068WHD2|A0A068WHD2_ECHGR;tr|A0A0R3W651|A0A0R3W651_TAEAS	tr|A0A068YB74|A0A068YB74_ECHMU;tr|A0A068WBD5|A0A068WBD5_ECHGR;tr|W6V7L2|W6V7L2_ECHGR;tr|W6UN11|W6UN11_ECHGR;tr|A0A068YFE8|A0A068YFE8_ECHMU;tr|A0A068WHD2|A0A068WHD2_ECHGR;tr|A0A0R3W651|A0A0R3W651_TAEAS	4;4;4;2;2;2;2	4;4;4;2;2;2;2	2;2;2;0;0;0;0	tr|A0A068YB74|A0A068YB74_ECHMU Lamin dm0 OS=Echinococcus multilocularis OX=6211 GN=EmuJ_000973500 PE=3 SV=1;tr|A0A068WBD5|A0A068WBD5_ECHGR Lamin dm0 OS=Echinococcus granulosus OX=6210 GN=EgrG_000973500 PE=3 SV=1;tr|W6V7L2|W6V7L2_ECHGR Lamin Dm0 OS=Echinoco	7	4	4	2	0	0	0	0	0	0	0	0	4	3	3	2	0	0	0	0	0	0	0	0	4	3	3	2	0	0	0	0	0	0	0	0	2	2	2	1	4	4	2	69.322
tr|A0A0R3SB67|A0A0R3SB67_HYMDI	tr|A0A0R3SB67|A0A0R3SB67_HYMDI	2	2	2	tr|A0A0R3SB67|A0A0R3SB67_HYMDI Uncharacterized protein OS=Hymenolepis diminuta OX=6216 GN=HDID_LOCUS1678 PE=4 SV=1	1	2	2	2	1	1	2	1	0	1	0	1	0	0	0	0	1	1	2	1	0	1	0	1	0	0	0	0	1	1	2	1	0	1	0	1	0	0	0	0	4.3	4.3	4.3	69.579
tr|A0A0R3VUI7|A0A0R3VUI7_TAEAS;tr|A0A068WNP9|A0A068WNP9_ECHGR;tr|A0A087W040|A0A087W040_ECHMU;tr|A0A564Z0L8|A0A564Z0L8_HYMDI;tr|W6U266|W6U266_ECHGR	tr|A0A0R3VUI7|A0A0R3VUI7_TAEAS;tr|A0A068WNP9|A0A068WNP9_ECHGR;tr|A0A087W040|A0A087W040_ECHMU;tr|A0A564Z0L8|A0A564Z0L8_HYMDI;tr|W6U266|W6U266_ECHGR	2;2;2;1;1	2;2;2;1;1	2;2;2;1;1	tr|A0A0R3VUI7|A0A0R3VUI7_TAEAS Uncharacterized protein OS=Taenia asiatica OX=60517 GN=TASK_LOCUS989 PE=4 SV=1;tr|A0A068WNP9|A0A068WNP9_ECHGR Fascin 2 OS=Echinococcus granulosus OX=6210 GN=EgrG_000181100 PE=4 SV=1;tr|A0A087W040|A0A087W040_ECHMU Fascin 2 OS=	5	2	2	2	1	0	2	0	1	1	1	1	0	0	1	1	1	0	2	0	1	1	1	1	0	0	1	1	1	0	2	0	1	1	1	1	0	0	1	1	3.4	3.4	3.4	69.711
tr|A0A0R3VWM5|A0A0R3VWM5_TAEAS	tr|A0A0R3VWM5|A0A0R3VWM5_TAEAS	12	1	1	tr|A0A0R3VWM5|A0A0R3VWM5_TAEAS Uncharacterized protein OS=Taenia asiatica OX=60517 GN=TASK_LOCUS1820 PE=3 SV=1	1	12	1	1	10	7	9	10	9	10	10	8	9	9	9	9	1	1	1	1	1	1	1	0	1	1	1	1	1	1	1	1	1	1	1	0	1	1	1	1	18.6	1.8	1.8	70.477
tr|A0A068YJS2|A0A068YJS2_ECHMU;tr|A0A068WKD8|A0A068WKD8_ECHGR;tr|A0A0R3VSN2|A0A0R3VSN2_TAEAS;tr|W6UGC9|W6UGC9_ECHGR	tr|A0A068YJS2|A0A068YJS2_ECHMU;tr|A0A068WKD8|A0A068WKD8_ECHGR;tr|A0A0R3VSN2|A0A0R3VSN2_TAEAS;tr|W6UGC9|W6UGC9_ECHGR	3;3;3;3	2;2;2;2	2;2;2;2	tr|A0A068YJS2|A0A068YJS2_ECHMU Tubulin beta 4A class IVa OS=Echinococcus multilocularis OX=6211 GN=EmuJ_001126150 PE=3 SV=1;tr|A0A068WKD8|A0A068WKD8_ECHGR Tubulin beta 4A class IVa OS=Echinococcus granulosus OX=6210 GN=EgrG_001126150 PE=3 SV=1;tr|A0A0R3VSN	4	3	2	2	3	2	3	2	3	3	3	3	2	3	2	2	2	2	2	2	2	2	2	2	2	2	2	2	2	2	2	2	2	2	2	2	2	2	2	2	7.6	4.5	4.5	70.672
tr|A0A087W0P2|A0A087W0P2_ECHMU;tr|A0A068WN13|A0A068WN13_ECHGR;tr|W6UJE2|W6UJE2_ECHGR;tr|A0A564YNT2|A0A564YNT2_HYMDI;tr|A0A0R3W6H8|A0A0R3W6H8_TAEAS	tr|A0A087W0P2|A0A087W0P2_ECHMU;tr|A0A068WN13|A0A068WN13_ECHGR;tr|W6UJE2|W6UJE2_ECHGR	3;3;3;1;1	3;3;3;1;1	3;3;3;1;1	tr|A0A087W0P2|A0A087W0P2_ECHMU Hypothetical transcript OS=Echinococcus multilocularis OX=6211 GN=EmuJ_000200600 PE=4 SV=1;tr|A0A068WN13|A0A068WN13_ECHGR Triple functional domain protein OS=Echinococcus granulosus OX=6210 GN=EgrG_000200600 PE=4 SV=1;tr|W6UJ	5	3	3	3	3	1	1	2	2	2	2	1	2	2	2	2	3	1	1	2	2	2	2	1	2	2	2	2	3	1	1	2	2	2	2	1	2	2	2	2	6.2	6.2	6.2	70.883
tr|A0A0R3SBX5|A0A0R3SBX5_HYMDI	tr|A0A0R3SBX5|A0A0R3SBX5_HYMDI	1	1	1	tr|A0A0R3SBX5|A0A0R3SBX5_HYMDI Uncharacterized protein OS=Hymenolepis diminuta OX=6216 GN=HDID_LOCUS2025 PE=4 SV=1	1	1	1	1	0	1	1	0	0	1	0	0	0	0	0	0	0	1	1	0	0	1	0	0	0	0	0	0	0	1	1	0	0	1	0	0	0	0	0	0	1.6	1.6	1.6	70.888
tr|A0A564ZBA3|A0A564ZBA3_HYMDI	tr|A0A564ZBA3|A0A564ZBA3_HYMDI	2	2	2	tr|A0A564ZBA3|A0A564ZBA3_HYMDI Leuk-A4-hydro_C domain-containing protein OS=Hymenolepis diminuta OX=6216 GN=WMSIL1_LOCUS14481 PE=4 SV=1	1	2	2	2	1	1	1	1	0	1	1	1	0	1	0	0	1	1	1	1	0	1	1	1	0	1	0	0	1	1	1	1	0	1	1	1	0	1	0	0	3.8	3.8	3.8	70.916
tr|A0A564Z851|A0A564Z851_HYMDI;tr|A0A0R3W5D2|A0A0R3W5D2_TAEAS;tr|A0A068YNU7|A0A068YNU7_ECHMU	tr|A0A564Z851|A0A564Z851_HYMDI;tr|A0A0R3W5D2|A0A0R3W5D2_TAEAS;tr|A0A068YNU7|A0A068YNU7_ECHMU	1;1;1	1;1;1	1;1;1	tr|A0A564Z851|A0A564Z851_HYMDI Uncharacterized protein OS=Hymenolepis diminuta OX=6216 GN=WMSIL1_LOCUS13060 PE=4 SV=1;tr|A0A0R3W5D2|A0A0R3W5D2_TAEAS Uncharacterized protein OS=Taenia asiatica OX=60517 GN=TASK_LOCUS5320 PE=4 SV=1;tr|A0A068YNU7|A0A068YNU7_EC	3	1	1	1	1	0	1	1	1	0	0	0	0	1	1	0	1	0	1	1	1	0	0	0	0	1	1	0	1	0	1	1	1	0	0	0	0	1	1	0	2.5	2.5	2.5	71.148
tr|A0A564YS15|A0A564YS15_HYMDI;tr|A0A158R8Q8|A0A158R8Q8_TAEAS	tr|A0A564YS15|A0A564YS15_HYMDI	3;1	3;1	3;1	tr|A0A564YS15|A0A564YS15_HYMDI Uncharacterized protein OS=Hymenolepis diminuta OX=6216 GN=WMSIL1_LOCUS8953 PE=4 SV=1	2	3	3	3	1	1	2	0	3	2	3	3	3	3	3	3	1	1	2	0	3	2	3	3	3	3	3	3	1	1	2	0	3	2	3	3	3	3	3	3	5	5	5	71.558
tr|A0A0R3W319|A0A0R3W319_TAEAS;tr|A0A087W2A1|A0A087W2A1_ECHMU;sp|Q24895|BIP_ECHMU;tr|W6UK50|W6UK50_ECHGR;tr|A0A068WPB3|A0A068WPB3_ECHGR;sp|Q24798|BIP_ECHGR;tr|A0A564XVI2|A0A564XVI2_HYMDI	tr|A0A0R3W319|A0A0R3W319_TAEAS;tr|A0A087W2A1|A0A087W2A1_ECHMU;sp|Q24895|BIP_ECHMU;tr|W6UK50|W6UK50_ECHGR;tr|A0A068WPB3|A0A068WPB3_ECHGR;sp|Q24798|BIP_ECHGR;tr|A0A564XVI2|A0A564XVI2_HYMDI	4;3;3;3;3;3;2	3;2;2;2;2;2;1	3;2;2;2;2;2;1	tr|A0A0R3W319|A0A0R3W319_TAEAS Uncharacterized protein OS=Taenia asiatica OX=60517 GN=TASK_LOCUS4273 PE=3 SV=1;tr|A0A087W2A1|A0A087W2A1_ECHMU Heat Shock protein family member hsp 3 OS=Echinococcus multilocularis OX=6211 GN=EmuJ_000249600 PE=3 SV=1;sp|Q2489	7	4	3	3	2	2	1	2	2	2	2	1	4	4	4	3	1	1	0	1	1	1	1	0	3	3	3	2	1	1	0	1	1	1	1	0	3	3	3	2	9.4	7.7	7.7	71.988
tr|A0A0R3VWH6|A0A0R3VWH6_TAEAS;tr|U6JIC8|U6JIC8_ECHGR;tr|A0A068YEZ5|A0A068YEZ5_ECHMU;tr|Q0PWC3|Q0PWC3_ECHGR;tr|A0A564Y1K9|A0A564Y1K9_HYMDI	tr|A0A0R3VWH6|A0A0R3VWH6_TAEAS;tr|U6JIC8|U6JIC8_ECHGR;tr|A0A068YEZ5|A0A068YEZ5_ECHMU	18;16;16;2;2	2;0;0;0;0	1;0;0;0;0	tr|A0A0R3VWH6|A0A0R3VWH6_TAEAS Uncharacterized protein OS=Taenia asiatica OX=60517 GN=TASK_LOCUS1771 PE=3 SV=1;tr|U6JIC8|U6JIC8_ECHGR Heat shock 70 kDa protein 4 OS=Echinococcus granulosus OX=6210 GN=EGR_08863 PE=3 SV=1;tr|A0A068YEZ5|A0A068YEZ5_ECHMU Heat	5	18	2	1	9	10	10	10	11	11	12	10	11	12	13	12	1	0	1	0	0	1	0	0	0	0	0	1	1	0	0	0	0	1	0	0	0	0	0	1	31.1	3.3	1.5	72.022
tr|I3NX81|I3NX81_ECHGR;tr|I3NX80|I3NX80_ECHMU;tr|A0A068Y041|A0A068Y041_ECHMU;tr|A0A068X1L0|A0A068X1L0_ECHGR;tr|W6UHV2|W6UHV2_ECHGR;tr|D2U5B4|D2U5B4_9CEST;tr|A0A1Z1QZV6|A0A1Z1QZV6_9CEST;tr|D2U5B3|D2U5B3_9CEST;tr|D2U5B2|D2U5B2_ECHMU;tr|D2U5C7|D2U5C7_TAEHY;tr|D2U5C0|D2U5C0_9CEST;tr|D5GU39|D5GU39_ECHOL;tr|D2U5B8|D2U5B8_9CEST;tr|D2U5B7|D2U5B7_ECHGR;tr|D2U5B6|D2U5B6_9CEST;tr|D2U5B5|D2U5B5_ECHOL;tr|D2U5…	tr|I3NX81|I3NX81_ECHGR;tr|I3NX80|I3NX80_ECHMU;tr|A0A068Y041|A0A068Y041_ECHMU;tr|A0A068X1L0|A0A068X1L0_ECHGR;tr|W6UHV2|W6UHV2_ECHGR;tr|D2U5B4|D2U5B4_9CEST;tr|A0A1Z1QZV6|A0A1Z1QZV6_9CEST;tr|D2U5B3|D2U5B3_9CEST;tr|D2U5B2|D2U5B2_ECHMU;tr|D2U5C7|D2U5C7_TAEHY;tr|D2U5C0|D2U5C0_9CEST;tr|D5GU39|D5GU39_ECHOL;tr|D2U5B8|D2U5B8_9CEST;tr|D2U5B7|D2U5B7_ECHGR;tr|D2U5B6|D2U5B6_9CEST;tr|D2U5B5|D2U5B5_ECHOL;tr|D2U5…	12;12;12;12;12;12;12;12;12;12;12;12;12;12;12;12;12;11;11;11;11;11;11;11;11;11;11;11;11;11;11;11;10;10	1;1;1;1;1;1;1;1;1;1;1;1;1;1;1;1;1;1;0;1;1;1;1;1;0;1;1;0;0;0;0;0;0;0	0;0;0;0;0;0;0;0;0;0;0;0;0;0;0;0;0;0;0;0;0;0;0;0;0;0;0;0;0;0;0;0;0;0	tr|I3NX81|I3NX81_ECHGR Phosphoenolpyruvate carboxykinase (Fragment) OS=Echinococcus granulosus OX=6210 PE=2 SV=1;tr|I3NX80|I3NX80_ECHMU Phosphoenolpyruvate carboxykinase (Fragment) OS=Echinococcus multilocularis OX=6211 PE=2 SV=1;tr|A0A068Y041|A0A068Y041_E	34	12	1	0	10	7	8	9	9	10	10	9	9	9	9	9	1	1	0	0	1	1	1	1	1	1	1	1	0	0	0	0	0	0	0	0	0	0	0	0	18.6	2.2	0	72.27
tr|W6UKU0|W6UKU0_ECHGR;tr|A0A068WSZ6|A0A068WSZ6_ECHGR	tr|W6UKU0|W6UKU0_ECHGR;tr|A0A068WSZ6|A0A068WSZ6_ECHGR	1;1	1;1	1;1	tr|W6UKU0|W6UKU0_ECHGR Nuclear protein localization protein OS=Echinococcus granulosus OX=6210 GN=EGR_06378 PE=4 SV=1;tr|A0A068WSZ6|A0A068WSZ6_ECHGR Nuclear protein localization protein 4 OS=Echinococcus granulosus OX=6210 GN=EgrG_001148600 PE=4 SV=1	2	1	1	1	0	1	1	1	1	1	1	1	0	1	1	0	0	1	1	1	1	1	1	1	0	1	1	0	0	1	1	1	1	1	1	1	0	1	1	0	3.3	3.3	3.3	72.372
tr|A0A068X560|A0A068X560_ECHGR;tr|A0A068WHV0|A0A068WHV0_ECHGR;tr|A0A068YLP5|A0A068YLP5_ECHMU;tr|A0A068WYM8|A0A068WYM8_ECHGR;sp|Q24789|HSP70_ECHGR;tr|W6U0E5|W6U0E5_ECHGR;tr|A0A068X4W2|A0A068X4W2_ECHGR;tr|A0A068YBK3|A0A068YBK3_ECHMU;tr|C8CAY8|C8CAY8_ECHGR;tr|Q56J96|Q56J96_ECHGR;tr|A0A068X2J5|A0A068X2J5_ECHGR;tr|A0A0R3W9X1|A0A0R3W9X1_TAEAS;tr|W6U876|W6U876_ECHGR;tr|C3VX20|C3VX20_ECHGR;tr|A0A068XW77|…	tr|A0A068X560|A0A068X560_ECHGR;tr|A0A068WHV0|A0A068WHV0_ECHGR;tr|A0A068YLP5|A0A068YLP5_ECHMU;tr|A0A068WYM8|A0A068WYM8_ECHGR;sp|Q24789|HSP70_ECHGR;tr|W6U0E5|W6U0E5_ECHGR	16;15;15;14;13;13;7;7;5;4;3;3;3;2;2;2;1;1;1;1;1;1;1;1;1;1;1;1;1;1;1;1;1	1;1;1;1;1;1;1;1;1;0;0;0;0;0;0;0;0;0;0;0;0;0;0;0;0;0;0;0;0;0;0;0;0	0;0;0;0;0;0;0;0;0;0;0;0;0;0;0;0;0;0;0;0;0;0;0;0;0;0;0;0;0;0;0;0;0	tr|A0A068X560|A0A068X560_ECHGR Heat shock protein 71 kDa protein OS=Echinococcus granulosus OX=6210 GN=EgrG_001085100 PE=3 SV=1;tr|A0A068WHV0|A0A068WHV0_ECHGR Heat shock 70 kDa protein 4 OS=Echinococcus granulosus OX=6210 GN=EgrG_001085050 PE=3 SV=1;tr|A0A	33	16	1	0	8	9	9	11	10	9	11	10	10	12	13	11	1	0	0	1	1	0	1	1	0	1	1	1	0	0	0	0	0	0	0	0	0	0	0	0	28.9	1.7	0	72.57
tr|A0A564XWB3|A0A564XWB3_HYMDI;tr|A0A564XWA0|A0A564XWA0_HYMDI;tr|A0A564XWF9|A0A564XWF9_HYMDI;tr|A0A0R3W1J5|A0A0R3W1J5_TAEAS	tr|A0A564XWB3|A0A564XWB3_HYMDI;tr|A0A564XWA0|A0A564XWA0_HYMDI;tr|A0A564XWF9|A0A564XWF9_HYMDI;tr|A0A0R3W1J5|A0A0R3W1J5_TAEAS	3;3;3;2	3;3;3;2	1;1;1;0	tr|A0A564XWB3|A0A564XWB3_HYMDI Uncharacterized protein OS=Hymenolepis diminuta OX=6216 GN=WMSIL1_LOCUS440 PE=4 SV=1;tr|A0A564XWA0|A0A564XWA0_HYMDI Coatomer subunit gamma OS=Hymenolepis diminuta OX=6216 GN=WMSIL1_LOCUS440 PE=3 SV=1;tr|A0A564XWF9|A0A564XWF9_	4	3	3	1	2	1	0	2	1	1	2	2	1	1	2	1	2	1	0	2	1	1	2	2	1	1	2	1	1	1	0	1	0	1	1	1	0	0	1	0	7.1	7.1	2.6	72.694
tr|A0A564YB16|A0A564YB16_HYMDI;tr|A0A068XVN0|A0A068XVN0_ECHMU	tr|A0A564YB16|A0A564YB16_HYMDI	5;1	5;1	4;0	tr|A0A564YB16|A0A564YB16_HYMDI Uncharacterized protein OS=Hymenolepis diminuta OX=6216 GN=WMSIL1_LOCUS4546 PE=3 SV=1	2	5	5	4	2	1	1	2	3	3	4	4	1	2	1	4	2	1	1	2	3	3	4	4	1	2	1	4	2	1	1	2	3	3	3	3	1	2	0	3	10.4	10.4	8.4	72.985
tr|U6JDT3|U6JDT3_ECHGR;tr|A0A0R3VVZ2|A0A0R3VVZ2_TAEAS	tr|U6JDT3|U6JDT3_ECHGR;tr|A0A0R3VVZ2|A0A0R3VVZ2_TAEAS	2;2	1;1	1;1	tr|U6JDT3|U6JDT3_ECHGR Arginyl tRNA synthetase cytoplasmic OS=Echinococcus granulosus OX=6210 GN=EGR_06620 PE=3 SV=1;tr|A0A0R3VVZ2|A0A0R3VVZ2_TAEAS Uncharacterized protein OS=Taenia asiatica OX=60517 GN=TASK_LOCUS1584 PE=3 SV=1	2	2	1	1	0	0	0	0	1	0	2	1	0	0	1	2	0	0	0	0	1	0	1	0	0	0	0	1	0	0	0	0	1	0	1	0	0	0	0	1	5	3	3	73.071
tr|A0A0R3VV27|A0A0R3VV27_TAEAS	tr|A0A0R3VV27|A0A0R3VV27_TAEAS	3	1	1	tr|A0A0R3VV27|A0A0R3VV27_TAEAS Uncharacterized protein OS=Taenia asiatica OX=60517 GN=TASK_LOCUS1216 PE=4 SV=1	1	3	1	1	3	2	1	2	1	1	1	1	1	0	0	0	1	1	1	1	1	1	1	1	1	0	0	0	1	1	1	1	1	1	1	1	1	0	0	0	5.8	1.9	1.9	74.437
tr|A0A0R3W814|A0A0R3W814_TAEAS	tr|A0A0R3W814|A0A0R3W814_TAEAS	1	1	1	tr|A0A0R3W814|A0A0R3W814_TAEAS Uncharacterized protein OS=Taenia asiatica OX=60517 GN=TASK_LOCUS6459 PE=3 SV=1	1	1	1	1	1	1	1	1	1	1	1	1	0	1	1	1	1	1	1	1	1	1	1	1	0	1	1	1	1	1	1	1	1	1	1	1	0	1	1	1	2.3	2.3	2.3	75.474
tr|A0A068WQX1|A0A068WQX1_ECHGR;tr|A0A087W110|A0A087W110_ECHMU;tr|W6URE1|W6URE1_ECHGR	tr|A0A068WQX1|A0A068WQX1_ECHGR;tr|A0A087W110|A0A087W110_ECHMU;tr|W6URE1|W6URE1_ECHGR	7;7;7	7;7;7	3;3;3	tr|A0A068WQX1|A0A068WQX1_ECHGR Armadillo type fold OS=Echinococcus granulosus OX=6210 GN=EgrG_000222600 PE=4 SV=1;tr|A0A087W110|A0A087W110_ECHMU Armadillo type fold OS=Echinococcus multilocularis OX=6211 GN=EmuJ_000222600 PE=4 SV=1;tr|W6URE1|W6URE1_ECHGR I	3	7	7	3	5	2	2	4	4	4	4	4	1	2	2	1	5	2	2	4	4	4	4	4	1	2	2	1	2	0	2	3	2	2	2	2	1	1	1	1	9.9	9.9	4	75.777
tr|A0A564Z150|A0A564Z150_HYMDI	tr|A0A564Z150|A0A564Z150_HYMDI	5	1	1	tr|A0A564Z150|A0A564Z150_HYMDI Uncharacterized protein OS=Hymenolepis diminuta OX=6216 GN=WMSIL1_LOCUS11814 PE=4 SV=1	1	5	1	1	4	2	1	2	3	3	3	3	1	2	1	1	1	0	1	1	1	1	1	1	1	1	0	1	1	0	1	1	1	1	1	1	1	1	0	1	7.9	2.1	2.1	76.06
tr|A0A0R3WCK7|A0A0R3WCK7_TAEAS;tr|A0A087VYF2|A0A087VYF2_ECHMU;tr|A0A068WJY5|A0A068WJY5_ECHGR;tr|W6US48|W6US48_ECHGR	tr|A0A0R3WCK7|A0A0R3WCK7_TAEAS;tr|A0A087VYF2|A0A087VYF2_ECHMU;tr|A0A068WJY5|A0A068WJY5_ECHGR;tr|W6US48|W6US48_ECHGR	8;5;5;4	2;0;0;0	2;0;0;0	tr|A0A0R3WCK7|A0A0R3WCK7_TAEAS Uncharacterized protein OS=Taenia asiatica OX=60517 PE=4 SV=1;tr|A0A087VYF2|A0A087VYF2_ECHMU Glutamine:fructose 6 phosphate aminotransferase OS=Echinococcus multilocularis OX=6211 GN=EmuJ_000097800 PE=4 SV=1;tr|A0A068WJY5|A0A	4	8	2	2	7	3	4	4	6	5	6	5	4	4	5	4	1	0	1	1	1	1	1	1	1	1	1	1	1	0	1	1	1	1	1	1	1	1	1	1	13.2	1.6	1.6	76.091
tr|A0A158R6M4|A0A158R6M4_TAEAS	tr|A0A158R6M4|A0A158R6M4_TAEAS	3	3	1	tr|A0A158R6M4|A0A158R6M4_TAEAS WD_REPEATS_REGION domain-containing protein OS=Taenia asiatica OX=60517 GN=TASK_LOCUS523 PE=4 SV=1	1	3	3	1	2	3	2	3	2	2	2	2	2	2	2	3	2	3	2	3	2	2	2	2	2	2	2	3	1	1	1	1	1	1	1	1	1	1	1	1	4.8	4.8	2.5	77.394
tr|A0A087VY63|A0A087VY63_ECHMU;tr|A0A068WV67|A0A068WV67_ECHGR;tr|W6U747|W6U747_ECHGR	tr|A0A087VY63|A0A087VY63_ECHMU;tr|A0A068WV67|A0A068WV67_ECHGR;tr|W6U747|W6U747_ECHGR	1;1;1	1;1;1	1;1;1	tr|A0A087VY63|A0A087VY63_ECHMU Ran GTPase activating protein 1 OS=Echinococcus multilocularis OX=6211 GN=EmuJ_000100600 PE=4 SV=1;tr|A0A068WV67|A0A068WV67_ECHGR Ran GTPase activating protein 1 OS=Echinococcus granulosus OX=6210 GN=EgrG_000100600 PE=4 SV=1;	3	1	1	1	1	1	0	0	0	0	0	0	0	0	0	0	1	1	0	0	0	0	0	0	0	0	0	0	1	1	0	0	0	0	0	0	0	0	0	0	1.9	1.9	1.9	77.623
tr|A0A564Y2B4|A0A564Y2B4_HYMDI	tr|A0A564Y2B4|A0A564Y2B4_HYMDI	17	7	7	tr|A0A564Y2B4|A0A564Y2B4_HYMDI HATPase_c domain-containing protein OS=Hymenolepis diminuta OX=6216 GN=WMSIL1_LOCUS1906 PE=3 SV=1	1	17	7	7	10	7	6	11	11	12	13	13	12	12	11	13	4	2	0	4	2	3	4	4	3	4	3	4	4	2	0	4	2	3	4	4	3	4	3	4	18.3	7.2	7.2	78.104
tr|W6UI76|W6UI76_ECHGR;tr|A0A068WK87|A0A068WK87_ECHGR;tr|A0A068YA74|A0A068YA74_ECHMU;tr|A0A0R3VU71|A0A0R3VU71_TAEAS	tr|W6UI76|W6UI76_ECHGR;tr|A0A068WK87|A0A068WK87_ECHGR;tr|A0A068YA74|A0A068YA74_ECHMU;tr|A0A0R3VU71|A0A0R3VU71_TAEAS	2;2;1;1	1;1;1;0	1;1;1;0	tr|W6UI76|W6UI76_ECHGR Prolyl endopeptidase OS=Echinococcus granulosus OX=6210 GN=EGR_04427 PE=4 SV=1;tr|A0A068WK87|A0A068WK87_ECHGR Prolyl endopeptidase OS=Echinococcus granulosus OX=6210 GN=EgrG_000668800 PE=4 SV=1;tr|A0A068YA74|A0A068YA74_ECHMU Prolyl e	4	2	1	1	2	1	0	1	1	1	1	1	1	1	1	1	1	1	0	1	1	1	1	1	1	1	1	1	1	1	0	1	1	1	1	1	1	1	1	1	3.3	1.6	1.6	78.345
tr|A0A068Y0H2|A0A068Y0H2_ECHMU;tr|W6UIA1|W6UIA1_ECHGR;tr|A0A0R3VUC7|A0A0R3VUC7_TAEAS;tr|A0A068WQY8|A0A068WQY8_ECHGR	tr|A0A068Y0H2|A0A068Y0H2_ECHMU;tr|W6UIA1|W6UIA1_ECHGR;tr|A0A0R3VUC7|A0A0R3VUC7_TAEAS;tr|A0A068WQY8|A0A068WQY8_ECHGR	1;1;1;1	1;1;1;1	1;1;1;1	tr|A0A068Y0H2|A0A068Y0H2_ECHMU Fragile X mental retardation syndrome OS=Echinococcus multilocularis OX=6211 GN=EmuJ_000524600 PE=4 SV=1;tr|W6UIA1|W6UIA1_ECHGR Fragile X mental retardation syndrome-related protein OS=Echinococcus granulosus OX=6210 GN=EGR_0	4	1	1	1	0	0	0	1	0	0	0	0	0	0	0	0	0	0	0	1	0	0	0	0	0	0	0	0	0	0	0	1	0	0	0	0	0	0	0	0	1.5	1.5	1.5	78.807
tr|A0A564Z965|A0A564Z965_HYMDI	tr|A0A564Z965|A0A564Z965_HYMDI	10	10	4	tr|A0A564Z965|A0A564Z965_HYMDI Uncharacterized protein OS=Hymenolepis diminuta OX=6216 GN=WMSIL1_LOCUS13644 PE=4 SV=1	1	10	10	4	9	5	6	6	8	7	8	6	5	6	6	4	9	5	6	6	8	7	8	6	5	6	6	4	3	2	3	3	3	3	3	2	2	3	2	1	20.4	20.4	9.2	79.011
tr|A0A564Y2K5|A0A564Y2K5_HYMDI;tr|A0A564YNS2|A0A564YNS2_HYMDI;tr|A0A564YZR1|A0A564YZR1_HYMDI	tr|A0A564Y2K5|A0A564Y2K5_HYMDI;tr|A0A564YNS2|A0A564YNS2_HYMDI	8;8;1	1;1;1	0;0;0	tr|A0A564Y2K5|A0A564Y2K5_HYMDI Myosin_tail_1 domain-containing protein (Fragment) OS=Hymenolepis diminuta OX=6216 GN=WMSIL1_LOCUS2347 PE=4 SV=1;tr|A0A564YNS2|A0A564YNS2_HYMDI Myosin_tail_1 domain-containing protein (Fragment) OS=Hymenolepis diminuta OX=621	3	8	1	0	6	6	6	6	7	7	6	6	7	6	6	7	1	1	1	1	1	1	1	1	1	1	1	1	0	0	0	0	0	0	0	0	0	0	0	0	11.3	2	0	79.34
tr|A0A0R3SQ94|A0A0R3SQ94_HYMDI	tr|A0A0R3SQ94|A0A0R3SQ94_HYMDI	2	2	2	tr|A0A0R3SQ94|A0A0R3SQ94_HYMDI Aamy domain-containing protein OS=Hymenolepis diminuta OX=6216 GN=HDID_LOCUS7224 PE=4 SV=1	1	2	2	2	0	0	0	1	2	2	2	2	0	1	0	0	0	0	0	1	2	2	2	2	0	1	0	0	0	0	0	1	2	2	2	2	0	1	0	0	5	5	5	79.879
tr|A0A158R6J6|A0A158R6J6_TAEAS;tr|A0A087VYJ9|A0A087VYJ9_ECHMU;tr|W6US64|W6US64_ECHGR;tr|U6FTU7|U6FTU7_ECHGR	tr|A0A158R6J6|A0A158R6J6_TAEAS;tr|A0A087VYJ9|A0A087VYJ9_ECHMU;tr|W6US64|W6US64_ECHGR;tr|U6FTU7|U6FTU7_ECHGR	2;2;1;1	1;1;1;0	1;1;1;0	tr|A0A158R6J6|A0A158R6J6_TAEAS Ubiquitin carboxyl-terminal hydrolase OS=Taenia asiatica OX=60517 GN=TASK_LOCUS352 PE=3 SV=1;tr|A0A087VYJ9|A0A087VYJ9_ECHMU Ubiquitin carboxyl-terminal hydrolase OS=Echinococcus multilocularis OX=6211 GN=EmuJ_000095700 PE=3 S	4	2	1	1	1	1	2	2	1	1	2	2	2	1	0	1	1	1	1	1	1	1	1	1	1	1	0	1	1	1	1	1	1	1	1	1	1	1	0	1	3.7	1.6	1.6	80.137
tr|W6UGM0|W6UGM0_ECHGR;tr|A0A068YBR8|A0A068YBR8_ECHMU;tr|A0A068WYE1|A0A068WYE1_ECHGR;tr|A0A158R7B3|A0A158R7B3_TAEAS	tr|W6UGM0|W6UGM0_ECHGR;tr|A0A068YBR8|A0A068YBR8_ECHMU;tr|A0A068WYE1|A0A068WYE1_ECHGR;tr|A0A158R7B3|A0A158R7B3_TAEAS	2;2;2;1	2;2;2;1	2;2;2;1	tr|W6UGM0|W6UGM0_ECHGR Calpain OS=Echinococcus granulosus OX=6210 GN=EGR_04488 PE=3 SV=1;tr|A0A068YBR8|A0A068YBR8_ECHMU Calpain OS=Echinococcus multilocularis OX=6211 GN=EmuJ_000719700 PE=3 SV=1;tr|A0A068WYE1|A0A068WYE1_ECHGR Calpain OS=Echinococcus granul	4	2	2	2	1	0	1	1	1	1	2	2	2	2	1	2	1	0	1	1	1	1	2	2	2	2	1	2	1	0	1	1	1	1	2	2	2	2	1	2	2.8	2.8	2.8	80.175
tr|W6VD41|W6VD41_ECHGR;tr|A0A068YDY2|A0A068YDY2_ECHMU;tr|A0A068WB11|A0A068WB11_ECHGR	tr|W6VD41|W6VD41_ECHGR;tr|A0A068YDY2|A0A068YDY2_ECHMU;tr|A0A068WB11|A0A068WB11_ECHGR	4;4;4	4;4;4	2;2;2	tr|W6VD41|W6VD41_ECHGR Glutamate--cysteine ligase catalytic subunit OS=Echinococcus granulosus OX=6210 GN=EGR_00133 PE=4 SV=1;tr|A0A068YDY2|A0A068YDY2_ECHMU Glutamate cysteine ligase catalytic subunit OS=Echinococcus multilocularis OX=6211 GN=EmuJ_00080060	3	4	4	2	1	1	3	1	1	1	1	0	1	0	2	0	1	1	3	1	1	1	1	0	1	0	2	0	0	1	1	1	1	1	1	0	1	0	1	0	4.9	4.9	2.3	80.397
tr|A0A564YBD5|A0A564YBD5_HYMDI	tr|A0A564YBD5|A0A564YBD5_HYMDI	1	1	1	tr|A0A564YBD5|A0A564YBD5_HYMDI AA_TRNA_LIGASE_II domain-containing protein OS=Hymenolepis diminuta OX=6216 GN=WMSIL1_LOCUS4286 PE=3 SV=1	1	1	1	1	1	0	1	1	1	1	1	1	0	1	0	1	1	0	1	1	1	1	1	1	0	1	0	1	1	0	1	1	1	1	1	1	0	1	0	1	2.2	2.2	2.2	80.657
tr|A0A564YBL1|A0A564YBL1_HYMDI;tr|A0A564YAS9|A0A564YAS9_HYMDI	tr|A0A564YBL1|A0A564YBL1_HYMDI;tr|A0A564YAS9|A0A564YAS9_HYMDI	3;2	3;2	2;1	tr|A0A564YBL1|A0A564YBL1_HYMDI Uncharacterized protein OS=Hymenolepis diminuta OX=6216 GN=WMSIL1_LOCUS4216 PE=4 SV=1;tr|A0A564YAS9|A0A564YAS9_HYMDI Uncharacterized protein OS=Hymenolepis diminuta OX=6216 GN=WMSIL1_LOCUS4216 PE=4 SV=1	2	3	3	2	2	2	2	2	1	2	1	2	1	1	1	1	2	2	2	2	1	2	1	2	1	1	1	1	1	2	2	2	1	2	1	2	1	1	1	1	5.6	5.6	3.9	81.101
tr|A0A0R3WDI8|A0A0R3WDI8_TAEAS	tr|A0A0R3WDI8|A0A0R3WDI8_TAEAS	1	1	1	tr|A0A0R3WDI8|A0A0R3WDI8_TAEAS Protein disulfide-isomerase OS=Taenia asiatica OX=60517 GN=TASK_LOCUS8833 PE=3 SV=1	1	1	1	1	0	0	0	1	1	1	1	1	1	1	1	1	0	0	0	1	1	1	1	1	1	1	1	1	0	0	0	1	1	1	1	1	1	1	1	1	2.1	2.1	2.1	81.565
tr|A0A564YZ88|A0A564YZ88_HYMDI;tr|W6UZH8|W6UZH8_ECHGR;tr|A0A0R3W954|A0A0R3W954_TAEAS;tr|A0A087W1R4|A0A087W1R4_ECHMU;tr|A0A068WRE2|A0A068WRE2_ECHGR	tr|A0A564YZ88|A0A564YZ88_HYMDI;tr|W6UZH8|W6UZH8_ECHGR;tr|A0A0R3W954|A0A0R3W954_TAEAS;tr|A0A087W1R4|A0A087W1R4_ECHMU;tr|A0A068WRE2|A0A068WRE2_ECHGR	1;1;1;1;1	1;1;1;1;1	1;1;1;1;1	tr|A0A564YZ88|A0A564YZ88_HYMDI Aldolase_II domain-containing protein OS=Hymenolepis diminuta OX=6216 GN=WMSIL1_LOCUS11079 PE=4 SV=1;tr|W6UZH8|W6UZH8_ECHGR Aldolase_II domain-containing protein OS=Echinococcus granulosus OX=6210 GN=EGR_06046 PE=4 SV=1;tr|A0	5	1	1	1	0	0	0	0	0	0	0	0	1	1	1	0	0	0	0	0	0	0	0	0	1	1	1	0	0	0	0	0	0	0	0	0	1	1	1	0	1.7	1.7	1.7	81.569
tr|A0A158QG92|A0A158QG92_HYMDI	tr|A0A158QG92|A0A158QG92_HYMDI	3	1	1	tr|A0A158QG92|A0A158QG92_HYMDI Uncharacterized protein OS=Hymenolepis diminuta OX=6216 GN=HDID_LOCUS10216 PE=4 SV=1	1	3	1	1	2	0	2	1	1	1	1	1	1	1	1	1	1	0	0	1	1	1	1	1	1	1	0	1	1	0	0	1	1	1	1	1	1	1	0	1	5.9	3.3	3.3	81.955
tr|A0A068WIZ6|A0A068WIZ6_ECHGR;tr|W6V9I3|W6V9I3_ECHGR;tr|A0A087W1R5|A0A087W1R5_ECHMU;tr|A0A564Z197|A0A564Z197_HYMDI	tr|A0A068WIZ6|A0A068WIZ6_ECHGR;tr|W6V9I3|W6V9I3_ECHGR;tr|A0A087W1R5|A0A087W1R5_ECHMU;tr|A0A564Z197|A0A564Z197_HYMDI	2;2;1;1	2;2;1;1	1;1;0;0	tr|A0A068WIZ6|A0A068WIZ6_ECHGR Titin OS=Echinococcus granulosus OX=6210 GN=EgrG_000226000 PE=4 SV=1;tr|W6V9I3|W6V9I3_ECHGR Titin OS=Echinococcus granulosus OX=6210 GN=EGR_01780 PE=4 SV=1;tr|A0A087W1R5|A0A087W1R5_ECHMU Titin OS=Echinococcus multilocularis O	4	2	2	1	0	0	1	2	2	2	2	2	2	2	2	2	0	0	1	2	2	2	2	2	2	2	2	2	0	0	0	1	1	1	1	1	1	1	1	1	3.6	3.6	1.7	82.38
tr|A0A0R3VSA4|A0A0R3VSA4_TAEAS	tr|A0A0R3VSA4|A0A0R3VSA4_TAEAS	2	1	1	tr|A0A0R3VSA4|A0A0R3VSA4_TAEAS Uncharacterized protein OS=Taenia asiatica OX=60517 GN=TASK_LOCUS21 PE=4 SV=3	1	2	1	1	0	0	1	2	2	1	2	2	2	2	2	2	0	0	0	1	1	0	1	1	1	1	1	1	0	0	0	1	1	0	1	1	1	1	1	1	4.8	2.9	2.9	82.75
tr|A0A0R3W4R5|A0A0R3W4R5_TAEAS	tr|A0A0R3W4R5|A0A0R3W4R5_TAEAS	1	1	1	tr|A0A0R3W4R5|A0A0R3W4R5_TAEAS Uncharacterized protein OS=Taenia asiatica OX=60517 GN=TASK_LOCUS5054 PE=4 SV=1	1	1	1	1	1	0	1	0	0	0	0	0	0	0	0	0	1	0	1	0	0	0	0	0	0	0	0	0	1	0	1	0	0	0	0	0	0	0	0	0	2.1	2.1	2.1	84.145
tr|W6UM50|W6UM50_ECHGR	tr|W6UM50|W6UM50_ECHGR	16	2	2	tr|W6UM50|W6UM50_ECHGR Heat shock protein HSP 90-alpha OS=Echinococcus granulosus OX=6210 GN=EGR_10560 PE=3 SV=1	1	16	2	2	10	11	12	13	14	15	14	14	15	12	13	15	1	2	2	2	1	2	1	1	2	1	1	2	1	2	2	2	1	2	1	1	2	1	1	2	20.3	2.6	2.6	84.425
tr|A0A158R9C9|A0A158R9C9_TAEAS	tr|A0A158R9C9|A0A158R9C9_TAEAS	1	1	1	tr|A0A158R9C9|A0A158R9C9_TAEAS Uncharacterized protein OS=Taenia asiatica OX=60517 GN=TASK_LOCUS7057 PE=4 SV=1	1	1	1	1	0	0	1	0	0	0	0	0	0	0	0	0	0	0	1	0	0	0	0	0	0	0	0	0	0	0	1	0	0	0	0	0	0	0	0	0	2.3	2.3	2.3	84.773
tr|A0A564Y8J7|A0A564Y8J7_HYMDI	tr|A0A564Y8J7|A0A564Y8J7_HYMDI	2	2	2	tr|A0A564Y8J7|A0A564Y8J7_HYMDI Protein transport protein SEC23 OS=Hymenolepis diminuta OX=6216 GN=WMSIL1_LOCUS3848 PE=3 SV=1	1	2	2	2	0	1	1	0	0	1	0	0	0	0	0	0	0	1	1	0	0	1	0	0	0	0	0	0	0	1	1	0	0	1	0	0	0	0	0	0	3.4	3.4	3.4	85.863
tr|A0A564XVT5|A0A564XVT5_HYMDI;tr|A0A564XWM1|A0A564XWM1_HYMDI;tr|A0A068YEG8|A0A068YEG8_ECHMU;tr|A0A068WZM3|A0A068WZM3_ECHGR;tr|W6UDP4|W6UDP4_ECHGR	tr|A0A564XVT5|A0A564XVT5_HYMDI;tr|A0A564XWM1|A0A564XWM1_HYMDI;tr|A0A068YEG8|A0A068YEG8_ECHMU;tr|A0A068WZM3|A0A068WZM3_ECHGR;tr|W6UDP4|W6UDP4_ECHGR	1;1;1;1;1	1;1;1;1;1	1;1;1;1;1	tr|A0A564XVT5|A0A564XVT5_HYMDI Uncharacterized protein OS=Hymenolepis diminuta OX=6216 GN=WMSIL1_LOCUS562 PE=4 SV=1;tr|A0A564XWM1|A0A564XWM1_HYMDI Uncharacterized protein OS=Hymenolepis diminuta OX=6216 GN=WMSIL1_LOCUS562 PE=4 SV=1;tr|A0A068YEG8|A0A068YEG8	5	1	1	1	0	0	0	1	1	0	0	0	1	1	0	1	0	0	0	1	1	0	0	0	1	1	0	1	0	0	0	1	1	0	0	0	1	1	0	1	1.6	1.6	1.6	86.953
tr|A0A0R3SEH1|A0A0R3SEH1_HYMDI;tr|A0A068Y303|A0A068Y303_ECHMU;tr|W6UE71|W6UE71_ECHGR;tr|A0A087VXJ8|A0A087VXJ8_ECHMU;tr|A0A068WW88|A0A068WW88_ECHGR;tr|A0A0R3W9G2|A0A0R3W9G2_TAEAS;tr|W6UT89|W6UT89_ECHGR	tr|A0A0R3SEH1|A0A0R3SEH1_HYMDI	20;1;1;1;1;1;1	1;0;0;0;0;0;0	1;0;0;0;0;0;0	tr|A0A0R3SEH1|A0A0R3SEH1_HYMDI Uncharacterized protein OS=Hymenolepis diminuta OX=6216 GN=HDID_LOCUS3162 PE=3 SV=1	7	20	1	1	9	10	8	16	12	16	15	18	12	15	15	16	0	0	0	0	0	1	1	1	0	1	1	1	0	0	0	0	0	1	1	1	0	1	1	1	31.2	2.6	2.6	88.522
tr|A0A564XV53|A0A564XV53_HYMDI;tr|A0A564XVS0|A0A564XVS0_HYMDI	tr|A0A564XV53|A0A564XV53_HYMDI;tr|A0A564XVS0|A0A564XVS0_HYMDI	1;1	1;1	1;1	tr|A0A564XV53|A0A564XV53_HYMDI RH2 domain-containing protein OS=Hymenolepis diminuta OX=6216 GN=WMSIL1_LOCUS274 PE=4 SV=1;tr|A0A564XVS0|A0A564XVS0_HYMDI Uncharacterized protein OS=Hymenolepis diminuta OX=6216 GN=WMSIL1_LOCUS274 PE=4 SV=1	2	1	1	1	0	0	1	1	1	1	1	1	1	1	1	1	0	0	1	1	1	1	1	1	1	1	1	1	0	0	1	1	1	1	1	1	1	1	1	1	2	2	2	88.616
tr|A0A0R3W3I8|A0A0R3W3I8_TAEAS;tr|A0A068XZ47|A0A068XZ47_ECHMU;tr|A0A068WI25|A0A068WI25_ECHGR;tr|W6UQD3|W6UQD3_ECHGR	tr|A0A0R3W3I8|A0A0R3W3I8_TAEAS;tr|A0A068XZ47|A0A068XZ47_ECHMU;tr|A0A068WI25|A0A068WI25_ECHGR;tr|W6UQD3|W6UQD3_ECHGR	25;24;22;21	25;24;22;21	6;5;3;3	tr|A0A0R3W3I8|A0A0R3W3I8_TAEAS Uncharacterized protein OS=Taenia asiatica OX=60517 GN=TASK_LOCUS4485 PE=3 SV=1;tr|A0A068XZ47|A0A068XZ47_ECHMU Transitional endoplasmic reticulum atpase OS=Echinococcus multilocularis OX=6211 GN=EmuJ_000471600 PE=3 SV=1;tr|A0	4	25	25	6	12	10	13	19	13	17	15	19	15	16	16	18	12	10	13	19	13	17	15	19	15	16	16	18	3	0	5	3	1	2	1	2	3	2	2	3	35.8	35.8	7.2	88.949
tr|A0A564Z2R3|A0A564Z2R3_HYMDI;tr|A0A564Z320|A0A564Z320_HYMDI;tr|A0A564Z4L6|A0A564Z4L6_HYMDI	tr|A0A564Z2R3|A0A564Z2R3_HYMDI;tr|A0A564Z320|A0A564Z320_HYMDI	6;6;2	6;6;2	6;6;2	tr|A0A564Z2R3|A0A564Z2R3_HYMDI Uncharacterized protein OS=Hymenolepis diminuta OX=6216 GN=WMSIL1_LOCUS12124 PE=3 SV=1;tr|A0A564Z320|A0A564Z320_HYMDI Uncharacterized protein OS=Hymenolepis diminuta OX=6216 GN=WMSIL1_LOCUS12124 PE=3 SV=1	3	6	6	6	4	3	3	3	6	5	6	5	6	6	3	6	4	3	3	3	6	5	6	5	6	6	3	6	4	3	3	3	6	5	6	5	6	6	3	6	7.8	7.8	7.8	89.953
tr|A0A0R3SD42|A0A0R3SD42_HYMDI;tr|A0A068W9Q0|A0A068W9Q0_ECHGR;tr|A0A068Y8R3|A0A068Y8R3_ECHMU;tr|W6UG30|W6UG30_ECHGR;tr|A0A0R3W2P8|A0A0R3W2P8_TAEAS	tr|A0A0R3SD42|A0A0R3SD42_HYMDI;tr|A0A068W9Q0|A0A068W9Q0_ECHGR;tr|A0A068Y8R3|A0A068Y8R3_ECHMU;tr|W6UG30|W6UG30_ECHGR;tr|A0A0R3W2P8|A0A0R3W2P8_TAEAS	1;1;1;1;1	1;1;1;1;1	1;1;1;1;1	tr|A0A0R3SD42|A0A0R3SD42_HYMDI Fn3_like domain-containing protein OS=Hymenolepis diminuta OX=6216 GN=HDID_LOCUS2571 PE=4 SV=1;tr|A0A068W9Q0|A0A068W9Q0_ECHGR Beta D xylosidase 2 OS=Echinococcus granulosus OX=6210 GN=EgrG_000879900 PE=4 SV=1;tr|A0A068Y8R3|A0	5	1	1	1	0	0	0	0	0	1	1	1	0	1	1	0	0	0	0	0	0	1	1	1	0	1	1	0	0	0	0	0	0	1	1	1	0	1	1	0	1.8	1.8	1.8	90.575
tr|U6J063|U6J063_ECHGR;tr|A0A068Y9K5|A0A068Y9K5_ECHMU	tr|U6J063|U6J063_ECHGR;tr|A0A068Y9K5|A0A068Y9K5_ECHMU	4;4	4;4	1;1	tr|U6J063|U6J063_ECHGR Calpain-A OS=Echinococcus granulosus OX=6210 GN=EGR_00412 PE=3 SV=1;tr|A0A068Y9K5|A0A068Y9K5_ECHMU Calpain A OS=Echinococcus multilocularis OX=6211 GN=EmuJ_000911200 PE=3 SV=1	2	4	4	1	4	3	4	4	4	4	4	4	4	4	4	4	4	3	4	4	4	4	4	4	4	4	4	4	1	1	1	1	1	1	1	1	1	1	1	1	7.3	7.3	1.6	92.079
tr|A0A158R773|A0A158R773_TAEAS	tr|A0A158R773|A0A158R773_TAEAS	4	1	0	tr|A0A158R773|A0A158R773_TAEAS Uncharacterized protein OS=Taenia asiatica OX=60517 GN=TASK_LOCUS3297 PE=3 SV=1	1	4	1	0	4	2	3	3	4	4	4	4	3	4	4	4	1	0	0	0	1	1	1	1	0	1	1	1	0	0	0	0	0	0	0	0	0	0	0	0	7.8	2.1	0	92.536
tr|A0A0R3WFQ0|A0A0R3WFQ0_TAEAS	tr|A0A0R3WFQ0|A0A0R3WFQ0_TAEAS	1	1	1	tr|A0A0R3WFQ0|A0A0R3WFQ0_TAEAS PDZ domain-containing protein OS=Taenia asiatica OX=60517 GN=TASK_LOCUS9694 PE=4 SV=1	1	1	1	1	1	1	1	1	1	1	1	1	1	1	1	1	1	1	1	1	1	1	1	1	1	1	1	1	1	1	1	1	1	1	1	1	1	1	1	1	1.4	1.4	1.4	93.626
tr|A0A068WF73|A0A068WF73_ECHGR;tr|A0A068Y960|A0A068Y960_ECHMU;tr|W6UPN1|W6UPN1_ECHGR	tr|A0A068WF73|A0A068WF73_ECHGR;tr|A0A068Y960|A0A068Y960_ECHMU;tr|W6UPN1|W6UPN1_ECHGR	7;6;5	3;2;1	3;2;1	tr|A0A068WF73|A0A068WF73_ECHGR Elongation factor 2 OS=Echinococcus granulosus OX=6210 GN=EgrG_000865300 PE=4 SV=1;tr|A0A068Y960|A0A068Y960_ECHMU Elongation factor 2 OS=Echinococcus multilocularis OX=6211 GN=EmuJ_000865300 PE=4 SV=1;tr|W6UPN1|W6UPN1_ECHGR E	3	7	3	3	3	1	3	3	6	7	7	6	6	4	5	6	2	1	2	2	2	3	3	3	3	2	2	3	2	1	2	2	2	3	3	3	3	2	2	3	7.5	2.5	2.5	94.029
tr|A0A0R3SBI6|A0A0R3SBI6_HYMDI;tr|A0A0R3W3S2|A0A0R3W3S2_TAEAS	tr|A0A0R3SBI6|A0A0R3SBI6_HYMDI;tr|A0A0R3W3S2|A0A0R3W3S2_TAEAS	10;5	10;5	6;1	tr|A0A0R3SBI6|A0A0R3SBI6_HYMDI Tr-type G domain-containing protein OS=Hymenolepis diminuta OX=6216 GN=HDID_LOCUS1841 PE=4 SV=1;tr|A0A0R3W3S2|A0A0R3W3S2_TAEAS Tr-type G domain-containing protein OS=Taenia asiatica OX=60517 GN=TASK_LOCUS4597 PE=4 SV=1	2	10	10	6	4	2	3	5	8	8	9	8	6	5	7	6	4	2	3	5	8	8	9	8	6	5	7	6	3	2	2	4	4	4	5	5	3	3	4	3	16.5	16.5	11.4	94.141
tr|A0A0R3SDL8|A0A0R3SDL8_HYMDI	tr|A0A0R3SDL8|A0A0R3SDL8_HYMDI	2	2	2	tr|A0A0R3SDL8|A0A0R3SDL8_HYMDI Uncharacterized protein OS=Hymenolepis diminuta OX=6216 GN=HDID_LOCUS2791 PE=4 SV=1	1	2	2	2	1	0	1	1	1	1	1	1	1	1	1	1	1	0	1	1	1	1	1	1	1	1	1	1	1	0	1	1	1	1	1	1	1	1	1	1	2.7	2.7	2.7	94.261
tr|A0A564YIS3|A0A564YIS3_HYMDI;tr|A0A564YKT2|A0A564YKT2_HYMDI;tr|A0A564YIR2|A0A564YIR2_HYMDI;tr|A0A564YKL5|A0A564YKL5_HYMDI	tr|A0A564YIS3|A0A564YIS3_HYMDI;tr|A0A564YKT2|A0A564YKT2_HYMDI;tr|A0A564YIR2|A0A564YIR2_HYMDI;tr|A0A564YKL5|A0A564YKL5_HYMDI	11;11;11;11	11;11;11;11	5;5;5;5	tr|A0A564YIS3|A0A564YIS3_HYMDI Uncharacterized protein OS=Hymenolepis diminuta OX=6216 GN=WMSIL1_LOCUS6703 PE=4 SV=1;tr|A0A564YKT2|A0A564YKT2_HYMDI Uncharacterized protein OS=Hymenolepis diminuta OX=6216 GN=WMSIL1_LOCUS6703 PE=4 SV=1;tr|A0A564YIR2|A0A564YI	4	11	11	5	6	7	8	7	9	9	9	8	8	10	6	7	6	7	8	7	9	9	9	8	8	10	6	7	2	3	3	3	4	4	4	4	4	5	4	3	17.3	17.3	8	94.618
tr|A0A0R3W5S1|A0A0R3W5S1_TAEAS	tr|A0A0R3W5S1|A0A0R3W5S1_TAEAS	1	1	1	tr|A0A0R3W5S1|A0A0R3W5S1_TAEAS Myosin_tail_1 domain-containing protein OS=Taenia asiatica OX=60517 PE=4 SV=1	1	1	1	1	0	0	0	0	0	0	1	1	1	1	1	1	0	0	0	0	0	0	1	1	1	1	1	1	0	0	0	0	0	0	1	1	1	1	1	1	1.4	1.4	1.4	95.603
tr|A0A564YPQ1|A0A564YPQ1_HYMDI	tr|A0A564YPQ1|A0A564YPQ1_HYMDI	14	3	0	tr|A0A564YPQ1|A0A564YPQ1_HYMDI Myosin motor domain-containing protein OS=Hymenolepis diminuta OX=6216 GN=WMSIL1_LOCUS8394 PE=3 SV=1	1	14	3	0	9	8	11	8	10	12	10	10	11	9	10	10	2	2	2	3	2	3	2	2	3	2	2	3	0	0	0	0	0	0	0	0	0	0	0	0	15.7	4.2	0	96.134
tr|A0A0R3SV64|A0A0R3SV64_HYMDI	tr|A0A0R3SV64|A0A0R3SV64_HYMDI	2	1	1	tr|A0A0R3SV64|A0A0R3SV64_HYMDI Alpha-1,4 glucan phosphorylase OS=Hymenolepis diminuta OX=6216 GN=HDID_LOCUS9439 PE=3 SV=1	1	2	1	1	0	0	0	0	2	1	2	2	0	0	1	1	0	0	0	0	1	1	1	1	0	0	1	1	0	0	0	0	1	1	1	1	0	0	1	1	3.7	1.4	1.4	97.497
tr|A0A0R3SV65|A0A0R3SV65_HYMDI;tr|A0A068Y3L6|A0A068Y3L6_ECHMU;tr|A0A068WHV3|A0A068WHV3_ECHGR;tr|A0A0R3VZV5|A0A0R3VZV5_TAEAS;tr|W6UB03|W6UB03_ECHGR;tr|A0A158R737|A0A158R737_TAEAS;tr|A0A068XZS0|A0A068XZS0_ECHMU;tr|A0A068WMG7|A0A068WMG7_ECHGR	tr|A0A0R3SV65|A0A0R3SV65_HYMDI;tr|A0A068Y3L6|A0A068Y3L6_ECHMU;tr|A0A068WHV3|A0A068WHV3_ECHGR	5;4;4;2;1;1;1;1	5;4;4;2;1;1;1;1	4;3;3;2;1;1;0;0	tr|A0A0R3SV65|A0A0R3SV65_HYMDI Alpha-1,4 glucan phosphorylase OS=Hymenolepis diminuta OX=6216 GN=HDID_LOCUS9440 PE=3 SV=1;tr|A0A068Y3L6|A0A068Y3L6_ECHMU Alpha-1,4 glucan phosphorylase OS=Echinococcus multilocularis OX=6211 GN=EmuJ_000501600 PE=3 SV=1;tr|A0	8	5	5	4	1	0	0	2	5	4	5	5	2	3	4	0	1	0	0	2	5	4	5	5	2	3	4	0	1	0	0	1	4	3	4	4	2	3	3	0	8	8	5.4	97.553
tr|A0A564Z8Z5|A0A564Z8Z5_HYMDI	tr|A0A564Z8Z5|A0A564Z8Z5_HYMDI	2	2	1	tr|A0A564Z8Z5|A0A564Z8Z5_HYMDI Ubiquitin carboxyl-terminal hydrolase OS=Hymenolepis diminuta OX=6216 GN=WMSIL1_LOCUS13620 PE=3 SV=1	1	2	2	1	1	1	2	2	1	1	2	1	1	0	1	1	1	1	2	2	1	1	2	1	1	0	1	1	1	1	1	1	1	1	1	0	0	0	1	1	3.4	3.4	1.7	98.203
tr|A0A068Y4A2|A0A068Y4A2_ECHMU	tr|A0A068Y4A2|A0A068Y4A2_ECHMU	1	1	1	tr|A0A068Y4A2|A0A068Y4A2_ECHMU Aryl hydrocarbon receptor OS=Echinococcus multilocularis OX=6211 GN=EmuJ_000434100 PE=4 SV=1	1	1	1	1	1	0	0	0	1	1	1	1	0	0	0	0	1	0	0	0	1	1	1	1	0	0	0	0	1	0	0	0	1	1	1	1	0	0	0	0	3	3	3	98.561
tr|A0A158QDN4|A0A158QDN4_HYMDI;tr|A0A068YCY6|A0A068YCY6_ECHMU;tr|A0A068WA67|A0A068WA67_ECHGR;tr|W6UDZ9|W6UDZ9_ECHGR	tr|A0A158QDN4|A0A158QDN4_HYMDI;tr|A0A068YCY6|A0A068YCY6_ECHMU;tr|A0A068WA67|A0A068WA67_ECHGR;tr|W6UDZ9|W6UDZ9_ECHGR	2;1;1;1	2;1;1;1	2;1;1;1	tr|A0A158QDN4|A0A158QDN4_HYMDI Myosin_tail_1 domain-containing protein OS=Hymenolepis diminuta OX=6216 GN=HDID_LOCUS3356 PE=4 SV=1;tr|A0A068YCY6|A0A068YCY6_ECHMU Paramyosin OS=Echinococcus multilocularis OX=6211 GN=EmuJ_000763300 PE=4 SV=1;tr|A0A068WA67|A0	4	2	2	2	0	0	0	0	0	0	0	1	0	2	1	1	0	0	0	0	0	0	0	1	0	2	1	1	0	0	0	0	0	0	0	1	0	2	1	1	2.8	2.8	2.8	99.27
tr|A0A564YLX7|A0A564YLX7_HYMDI	tr|A0A564YLX7|A0A564YLX7_HYMDI	3	3	3	tr|A0A564YLX7|A0A564YLX7_HYMDI P-type domain-containing protein OS=Hymenolepis diminuta OX=6216 GN=WMSIL1_LOCUS7503 PE=3 SV=1	1	3	3	3	1	0	2	3	0	0	0	0	2	2	2	0	1	0	2	3	0	0	0	0	2	2	2	0	1	0	2	3	0	0	0	0	2	2	2	0	4.1	4.1	4.1	100.83
tr|A0A087VXA6|A0A087VXA6_ECHMU;tr|A0A068X1S3|A0A068X1S3_ECHGR;tr|A0A564Y3C0|A0A564Y3C0_HYMDI;tr|W6U6F2|W6U6F2_ECHGR	tr|A0A087VXA6|A0A087VXA6_ECHMU;tr|A0A068X1S3|A0A068X1S3_ECHGR;tr|A0A564Y3C0|A0A564Y3C0_HYMDI;tr|W6U6F2|W6U6F2_ECHGR	1;1;1;1	1;1;1;1	1;1;1;1	tr|A0A087VXA6|A0A087VXA6_ECHMU High temperature induced dauer formation protein OS=Echinococcus multilocularis OX=6211 GN=EmuJ_000046600 PE=4 SV=1;tr|A0A068X1S3|A0A068X1S3_ECHGR High temperature induced dauer formation protein OS=Echinococcus granulosus OX	4	1	1	1	0	0	1	0	0	0	0	0	0	0	0	0	0	0	1	0	0	0	0	0	0	0	0	0	0	0	1	0	0	0	0	0	0	0	0	0	1.8	1.8	1.8	101.24
tr|A0A0R3SJC8|A0A0R3SJC8_HYMDI;tr|U6IZP9|U6IZP9_ECHGR;tr|A0A068Y6U9|A0A068Y6U9_ECHMU;tr|A0A0R3W233|A0A0R3W233_TAEAS	tr|A0A0R3SJC8|A0A0R3SJC8_HYMDI;tr|U6IZP9|U6IZP9_ECHGR;tr|A0A068Y6U9|A0A068Y6U9_ECHMU;tr|A0A0R3W233|A0A0R3W233_TAEAS	2;2;2;1	2;2;2;1	2;2;2;1	tr|A0A0R3SJC8|A0A0R3SJC8_HYMDI Importin N-terminal domain-containing protein OS=Hymenolepis diminuta OX=6216 GN=HDID_LOCUS5041 PE=4 SV=1;tr|U6IZP9|U6IZP9_ECHGR Importin subunit beta-1 OS=Echinococcus granulosus OX=6210 GN=EGR_00068 PE=4 SV=1;tr|A0A068Y6U9|	4	2	2	2	0	1	1	2	0	1	1	1	1	1	1	1	0	1	1	2	0	1	1	1	1	1	1	1	0	1	1	2	0	1	1	1	1	1	1	1	4.8	4.8	4.8	101.6
tr|A0A564Y0S8|A0A564Y0S8_HYMDI	tr|A0A564Y0S8|A0A564Y0S8_HYMDI	1	1	1	tr|A0A564Y0S8|A0A564Y0S8_HYMDI Rho-GAP domain-containing protein OS=Hymenolepis diminuta OX=6216 GN=WMSIL1_LOCUS1276 PE=4 SV=1	1	1	1	1	0	0	0	0	1	1	1	1	0	1	0	1	0	0	0	0	1	1	1	1	0	1	0	1	0	0	0	0	1	1	1	1	0	1	0	1	2.6	2.6	2.6	101.96
tr|A0A564XY80|A0A564XY80_HYMDI	tr|A0A564XY80|A0A564XY80_HYMDI	1	1	1	tr|A0A564XY80|A0A564XY80_HYMDI Aminopeptidase OS=Hymenolepis diminuta OX=6216 GN=WMSIL1_LOCUS1002 PE=3 SV=1	1	1	1	1	1	1	1	1	1	1	1	1	1	1	1	1	1	1	1	1	1	1	1	1	1	1	1	1	1	1	1	1	1	1	1	1	1	1	1	1	2.2	2.2	2.2	103.22
tr|A0A0R3W7B7|A0A0R3W7B7_TAEAS;tr|A0A1W5YQC0|A0A1W5YQC0_ECHGR;tr|A0A087VX24|A0A087VX24_ECHMU;tr|A0A068WVQ1|A0A068WVQ1_ECHGR;tr|W6V1C8|W6V1C8_ECHGR;tr|A0A564YSX8|A0A564YSX8_HYMDI;tr|A0A564YRG5|A0A564YRG5_HYMDI;tr|A0A564YCS0|A0A564YCS0_HYMDI;tr|A0A0R3VVY9|A0A0R3VVY9_TAEAS;tr|W6V2E6|W6V2E6_ECHGR	tr|A0A0R3W7B7|A0A0R3W7B7_TAEAS;tr|A0A1W5YQC0|A0A1W5YQC0_ECHGR;tr|A0A087VX24|A0A087VX24_ECHMU;tr|A0A068WVQ1|A0A068WVQ1_ECHGR;tr|W6V1C8|W6V1C8_ECHGR	10;8;8;8;8;4;4;1;1;1	2;2;2;2;2;0;0;0;0;0	0;0;0;0;0;0;0;0;0;0	tr|A0A0R3W7B7|A0A0R3W7B7_TAEAS Uncharacterized protein OS=Taenia asiatica OX=60517 GN=TASK_LOCUS6161 PE=3 SV=2;tr|A0A1W5YQC0|A0A1W5YQC0_ECHGR Alpha tubulin isotype 3 (Fragment) OS=Echinococcus granulosus OX=6210 PE=3 SV=1;tr|A0A087VX24|A0A087VX24_ECHMU Tub	10	10	2	0	9	5	8	6	10	9	10	10	5	6	5	6	1	0	0	0	2	2	2	2	0	0	0	0	0	0	0	0	0	0	0	0	0	0	0	0	10.3	2.3	0	103.31
tr|W6UW20|W6UW20_ECHGR;tr|A0A068WWY2|A0A068WWY2_ECHGR	tr|W6UW20|W6UW20_ECHGR;tr|A0A068WWY2|A0A068WWY2_ECHGR	1;1	1;1	1;1	tr|W6UW20|W6UW20_ECHGR Aminopeptidase OS=Echinococcus granulosus OX=6210 GN=EGR_07486 PE=3 SV=1;tr|A0A068WWY2|A0A068WWY2_ECHGR Aminopeptidase OS=Echinococcus granulosus OX=6210 GN=EgrG_001105200 PE=3 SV=1	2	1	1	1	0	1	1	1	1	1	1	1	1	0	1	0	0	1	1	1	1	1	1	1	1	0	1	0	0	1	1	1	1	1	1	1	1	0	1	0	1.1	1.1	1.1	103.52
tr|W6UY26|W6UY26_ECHGR;tr|A0A068WCI4|A0A068WCI4_ECHGR;tr|A0A068Y8Y2|A0A068Y8Y2_ECHMU	tr|W6UY26|W6UY26_ECHGR;tr|A0A068WCI4|A0A068WCI4_ECHGR;tr|A0A068Y8Y2|A0A068Y8Y2_ECHMU	9;9;8	3;3;3	0;0;0	tr|W6UY26|W6UY26_ECHGR Alpha-actinin, sarcomeric OS=Echinococcus granulosus OX=6210 GN=EGR_01584 PE=4 SV=1;tr|A0A068WCI4|A0A068WCI4_ECHGR Alpha actinin sarcomeric OS=Echinococcus granulosus OX=6210 GN=EgrG_000856100 PE=4 SV=1;tr|A0A068Y8Y2|A0A068Y8Y2_ECHMU	3	9	3	0	5	4	5	5	7	7	6	6	4	7	4	6	1	0	0	1	2	2	1	2	0	2	2	2	0	0	0	0	0	0	0	0	0	0	0	0	12.6	4.2	0	103.86
tr|W6U5W8|W6U5W8_ECHGR;tr|A0A068WP58|A0A068WP58_ECHGR;tr|A0A087VYT3|A0A087VYT3_ECHMU;tr|A0A158R941|A0A158R941_TAEAS;tr|A0A564YS42|A0A564YS42_HYMDI;tr|A0A564YRV3|A0A564YRV3_HYMDI;tr|A0A564YTH5|A0A564YTH5_HYMDI;tr|A0A564YS13|A0A564YS13_HYMDI;tr|A0A564YTY3|A0A564YTY3_HYMDI;tr|A0A564YTZ2|A0A564YTZ2_HYMDI;tr|A0A564YTJ5|A0A564YTJ5_HYMDI;tr|A0A564YS72|A0A564YS72_HYMDI;tr|A0A564YSN4|A0A564YSN4_HYMDI;tr|A…	tr|W6U5W8|W6U5W8_ECHGR;tr|A0A068WP58|A0A068WP58_ECHGR;tr|A0A087VYT3|A0A087VYT3_ECHMU;tr|A0A158R941|A0A158R941_TAEAS	5;5;5;3;2;2;2;2;2;2;2;2;2;2;2;2;1	5;5;5;3;2;2;2;2;2;2;2;2;2;2;2;2;1	5;5;5;3;2;2;2;2;2;2;2;2;2;2;2;2;1	tr|W6U5W8|W6U5W8_ECHGR Dynamin-3 OS=Echinococcus granulosus OX=6210 GN=EGR_08549 PE=3 SV=1;tr|A0A068WP58|A0A068WP58_ECHGR Dynamin OS=Echinococcus granulosus OX=6210 GN=EgrG_000105900 PE=3 SV=1;tr|A0A087VYT3|A0A087VYT3_ECHMU Dynamin OS=Echinococcus multiloc	17	5	5	5	2	0	2	4	3	3	3	3	2	3	2	2	2	0	2	4	3	3	3	3	2	3	2	2	2	0	2	4	3	3	3	3	2	3	2	2	8.9	8.9	8.9	106.82
tr|A0A0R3SRQ7|A0A0R3SRQ7_HYMDI	tr|A0A0R3SRQ7|A0A0R3SRQ7_HYMDI	5	2	2	tr|A0A0R3SRQ7|A0A0R3SRQ7_HYMDI Uncharacterized protein OS=Hymenolepis diminuta OX=6216 GN=HDID_LOCUS7882 PE=4 SV=1	1	5	2	2	4	2	4	3	4	4	4	4	4	4	5	2	2	0	2	2	1	1	1	1	1	1	2	1	2	0	2	2	1	1	1	1	1	1	2	1	5.8	1.3	1.3	107.66
tr|A0A0R3W1X8|A0A0R3W1X8_TAEAS	tr|A0A0R3W1X8|A0A0R3W1X8_TAEAS	5	1	1	tr|A0A0R3W1X8|A0A0R3W1X8_TAEAS Uncharacterized protein OS=Taenia asiatica OX=60517 GN=TASK_LOCUS3773 PE=4 SV=1	1	5	1	1	2	3	3	3	4	5	4	4	5	4	4	1	0	1	1	1	1	1	1	1	1	1	0	0	0	1	1	1	1	1	1	1	1	1	0	0	6.4	1.8	1.8	108.37
tr|A0A068Y9Y6|A0A068Y9Y6_ECHMU;tr|W6U3E3|W6U3E3_ECHGR;tr|A0A068WV58|A0A068WV58_ECHGR	tr|A0A068Y9Y6|A0A068Y9Y6_ECHMU;tr|W6U3E3|W6U3E3_ECHGR;tr|A0A068WV58|A0A068WV58_ECHGR	6;5;5	6;5;5	1;1;1	tr|A0A068Y9Y6|A0A068Y9Y6_ECHMU SPONdin extracellular matrix glycoprotein OS=Echinococcus multilocularis OX=6211 GN=EmuJ_000929500 PE=4 SV=1;tr|W6U3E3|W6U3E3_ECHGR Spondin-1 OS=Echinococcus granulosus OX=6210 GN=EGR_09490 PE=4 SV=1;tr|A0A068WV58|A0A068WV58_	3	6	6	1	3	3	4	4	5	5	5	4	5	4	5	2	3	3	4	4	5	5	5	4	5	4	5	2	0	0	1	1	1	0	1	0	0	0	0	0	6.6	6.6	2	108.73
tr|A0A0R3SPH4|A0A0R3SPH4_HYMDI;tr|A0A087W1P8|A0A087W1P8_ECHMU;tr|A0A068WIX7|A0A068WIX7_ECHGR;tr|W6UXI7|W6UXI7_ECHGR;tr|A0A0R3W5E8|A0A0R3W5E8_TAEAS	tr|A0A0R3SPH4|A0A0R3SPH4_HYMDI;tr|A0A087W1P8|A0A087W1P8_ECHMU;tr|A0A068WIX7|A0A068WIX7_ECHGR;tr|W6UXI7|W6UXI7_ECHGR	3;2;2;2;1	3;2;2;2;1	3;2;2;2;1	tr|A0A0R3SPH4|A0A0R3SPH4_HYMDI 26S proteasome non-ATPase regulatory subunit 2 OS=Hymenolepis diminuta OX=6216 GN=HDID_LOCUS6861 PE=3 SV=1;tr|A0A087W1P8|A0A087W1P8_ECHMU 26S proteasome non-ATPase regulatory subunit 2 OS=Echinococcus multilocularis OX=6211 G	5	3	3	3	2	1	1	3	2	1	1	1	1	2	2	3	2	1	1	3	2	1	1	1	1	2	2	3	2	1	1	3	2	1	1	1	1	2	2	3	4.6	4.6	4.6	108.92
tr|W6UIH9|W6UIH9_ECHGR	tr|W6UIH9|W6UIH9_ECHGR	1	1	1	tr|W6UIH9|W6UIH9_ECHGR Uncharacterized protein OS=Echinococcus granulosus OX=6210 GN=EGR_03950 PE=4 SV=1	1	1	1	1	0	0	0	1	1	1	1	1	0	0	0	0	0	0	0	1	1	1	1	1	0	0	0	0	0	0	0	1	1	1	1	1	0	0	0	0	1.4	1.4	1.4	109.79
tr|W6UFM2|W6UFM2_ECHGR;tr|A0A0R3W186|A0A0R3W186_TAEAS;tr|A0A068XTD3|A0A068XTD3_ECHMU;tr|A0A068WWG2|A0A068WWG2_ECHGR;tr|A0A564YNK3|A0A564YNK3_HYMDI	tr|W6UFM2|W6UFM2_ECHGR;tr|A0A0R3W186|A0A0R3W186_TAEAS;tr|A0A068XTD3|A0A068XTD3_ECHMU;tr|A0A068WWG2|A0A068WWG2_ECHGR	3;3;3;3;1	3;3;3;3;1	3;3;3;3;1	tr|W6UFM2|W6UFM2_ECHGR Exportin-1 OS=Echinococcus granulosus OX=6210 GN=EGR_05229 PE=4 SV=1;tr|A0A0R3W186|A0A0R3W186_TAEAS Importin N-terminal domain-containing protein OS=Taenia asiatica OX=60517 GN=TASK_LOCUS3481 PE=4 SV=1;tr|A0A068XTD3|A0A068XTD3_ECHMU	5	3	3	3	2	0	0	0	1	0	0	1	0	0	0	0	2	0	0	0	1	0	0	1	0	0	0	0	2	0	0	0	1	0	0	1	0	0	0	0	4.1	4.1	4.1	110.55
tr|A0A564Y6T9|A0A564Y6T9_HYMDI	tr|A0A564Y6T9|A0A564Y6T9_HYMDI	3	3	3	tr|A0A564Y6T9|A0A564Y6T9_HYMDI Uncharacterized protein OS=Hymenolepis diminuta OX=6216 GN=WMSIL1_LOCUS2945 PE=4 SV=1	1	3	3	3	1	2	3	2	2	2	2	2	2	2	2	2	1	2	3	2	2	2	2	2	2	2	2	2	1	2	3	2	2	2	2	2	2	2	2	2	4.5	4.5	4.5	110.57
tr|A0A564Y6J0|A0A564Y6J0_HYMDI;tr|A0A068YNR7|A0A068YNR7_ECHMU;tr|W6UBI3|W6UBI3_ECHGR;tr|A0A068WLV5|A0A068WLV5_ECHGR;tr|A0A0R3W936|A0A0R3W936_TAEAS	tr|A0A564Y6J0|A0A564Y6J0_HYMDI	4;1;1;1;1	4;1;1;1;1	4;1;1;1;1	tr|A0A564Y6J0|A0A564Y6J0_HYMDI Uncharacterized protein OS=Hymenolepis diminuta OX=6216 GN=WMSIL1_LOCUS3326 PE=4 SV=1	5	4	4	4	2	1	0	3	1	2	1	1	0	1	2	1	2	1	0	3	1	2	1	1	0	1	2	1	2	1	0	3	1	2	1	1	0	1	2	1	5.2	5.2	5.2	110.76
tr|W6UUP9|W6UUP9_ECHGR;tr|A0A0R3WEH3|A0A0R3WEH3_TAEAS;tr|A0A068WQ07|A0A068WQ07_ECHGR;tr|A0A564Z0B4|A0A564Z0B4_HYMDI;tr|A0A068Y2K7|A0A068Y2K7_ECHMU;tr|A0A564YF06|A0A564YF06_HYMDI	tr|W6UUP9|W6UUP9_ECHGR;tr|A0A0R3WEH3|A0A0R3WEH3_TAEAS;tr|A0A068WQ07|A0A068WQ07_ECHGR;tr|A0A564Z0B4|A0A564Z0B4_HYMDI;tr|A0A068Y2K7|A0A068Y2K7_ECHMU	4;4;4;3;3;1	4;4;4;3;3;1	4;4;4;3;3;1	tr|W6UUP9|W6UUP9_ECHGR Sodium/potassium-transporting ATPase subunit alpha OS=Echinococcus granulosus OX=6210 GN=EGR_08003 PE=3 SV=1;tr|A0A0R3WEH3|A0A0R3WEH3_TAEAS Sodium/potassium-transporting ATPase subunit alpha OS=Taenia asiatica OX=60517 GN=TASK_LOCUS9	6	4	4	4	1	0	2	1	2	1	3	2	2	3	3	2	1	0	2	1	2	1	3	2	2	3	3	2	1	0	2	1	2	1	3	2	2	3	3	2	6.1	6.1	6.1	112.11
tr|A0A564Y602|A0A564Y602_HYMDI;tr|A0A068Y5X9|A0A068Y5X9_ECHMU;tr|A0A068W7P7|A0A068W7P7_ECHGR;tr|A0A0R3W8X7|A0A0R3W8X7_TAEAS;tr|W6UWP0|W6UWP0_ECHGR	tr|A0A564Y602|A0A564Y602_HYMDI;tr|A0A068Y5X9|A0A068Y5X9_ECHMU;tr|A0A068W7P7|A0A068W7P7_ECHGR;tr|A0A0R3W8X7|A0A0R3W8X7_TAEAS;tr|W6UWP0|W6UWP0_ECHGR	2;2;2;2;2	2;2;2;2;2	2;2;2;2;2	tr|A0A564Y602|A0A564Y602_HYMDI Coatomer subunit beta OS=Hymenolepis diminuta OX=6216 GN=WMSIL1_LOCUS2873 PE=4 SV=1;tr|A0A068Y5X9|A0A068Y5X9_ECHMU Coatomer subunit beta OS=Echinococcus multilocularis OX=6211 GN=EmuJ_000777200 PE=4 SV=1;tr|A0A068W7P7|A0A068W	5	2	2	2	1	1	0	1	0	0	0	0	0	0	0	0	1	1	0	1	0	0	0	0	0	0	0	0	1	1	0	1	0	0	0	0	0	0	0	0	2.1	2.1	2.1	112.68
tr|A0A068YK45|A0A068YK45_ECHMU;tr|U6J6Z7|U6J6Z7_ECHGR;tr|A0A158RAE3|A0A158RAE3_TAEAS	tr|A0A068YK45|A0A068YK45_ECHMU;tr|U6J6Z7|U6J6Z7_ECHGR;tr|A0A158RAE3|A0A158RAE3_TAEAS	16;15;13	4;4;3	4;4;3	tr|A0A068YK45|A0A068YK45_ECHMU Kinesin-like protein OS=Echinococcus multilocularis OX=6211 GN=EmuJ_001025000 PE=3 SV=1;tr|U6J6Z7|U6J6Z7_ECHGR Kinesin-like protein OS=Echinococcus granulosus OX=6210 GN=EGR_02990 PE=3 SV=1;tr|A0A158RAE3|A0A158RAE3_TAEAS Kine	3	16	4	4	8	8	12	11	9	8	9	9	9	8	9	9	1	1	3	2	1	1	1	1	1	0	1	0	1	1	3	2	1	1	1	1	1	0	1	0	17.5	4.4	4.4	112.75
tr|A0A564YPA0|A0A564YPA0_HYMDI	tr|A0A564YPA0|A0A564YPA0_HYMDI	18	18	6	tr|A0A564YPA0|A0A564YPA0_HYMDI Kinesin-like protein OS=Hymenolepis diminuta OX=6216 GN=WMSIL1_LOCUS7990 PE=3 SV=1	1	18	18	6	10	7	10	11	10	9	10	9	10	11	9	12	10	7	10	11	10	9	10	9	10	11	9	12	3	0	1	2	2	2	2	1	2	3	1	3	21	21	6.9	112.83
tr|W6UAP6|W6UAP6_ECHGR;tr|A0A564Y2T8|A0A564Y2T8_HYMDI;tr|A0A564Y0R4|A0A564Y0R4_HYMDI;tr|A0A564Y0X2|A0A564Y0X2_HYMDI;tr|A0A068YKH5|A0A068YKH5_ECHMU;tr|A0A068WIV7|A0A068WIV7_ECHGR;tr|A0A564Y0S2|A0A564Y0S2_HYMDI;tr|A0A158R8U9|A0A158R8U9_TAEAS	tr|W6UAP6|W6UAP6_ECHGR;tr|A0A564Y2T8|A0A564Y2T8_HYMDI;tr|A0A564Y0R4|A0A564Y0R4_HYMDI;tr|A0A564Y0X2|A0A564Y0X2_HYMDI;tr|A0A068YKH5|A0A068YKH5_ECHMU;tr|A0A068WIV7|A0A068WIV7_ECHGR;tr|A0A564Y0S2|A0A564Y0S2_HYMDI;tr|A0A158R8U9|A0A158R8U9_TAEAS	1;1;1;1;1;1;1;1	1;1;1;1;1;1;1;1	1;1;1;1;1;1;1;1	tr|W6UAP6|W6UAP6_ECHGR Myosin-XV OS=Echinococcus granulosus OX=6210 GN=EGR_09612 PE=3 SV=1;tr|A0A564Y2T8|A0A564Y2T8_HYMDI Myosin motor domain-containing protein OS=Hymenolepis diminuta OX=6216 GN=WMSIL1_LOCUS1919 PE=3 SV=1;tr|A0A564Y0R4|A0A564Y0R4_HYMDI My	8	1	1	1	0	0	0	1	1	0	1	0	0	0	0	1	0	0	0	1	1	0	1	0	0	0	0	1	0	0	0	1	1	0	1	0	0	0	0	1	1.2	1.2	1.2	115.99
tr|A0A564YS81|A0A564YS81_HYMDI	tr|A0A564YS81|A0A564YS81_HYMDI	1	1	1	tr|A0A564YS81|A0A564YS81_HYMDI RING-type domain-containing protein OS=Hymenolepis diminuta OX=6216 GN=WMSIL1_LOCUS9051 PE=4 SV=1	1	1	1	1	0	1	0	0	1	1	1	1	1	1	1	0	0	1	0	0	1	1	1	1	1	1	1	0	0	1	0	0	1	1	1	1	1	1	1	0	1.1	1.1	1.1	118
tr|A0A564Z339|A0A564Z339_HYMDI	tr|A0A564Z339|A0A564Z339_HYMDI	4	1	1	tr|A0A564Z339|A0A564Z339_HYMDI UBA_e1_C domain-containing protein OS=Hymenolepis diminuta OX=6216 GN=WMSIL1_LOCUS12085 PE=3 SV=1	1	4	1	1	4	2	4	2	2	2	3	3	1	2	2	2	1	0	1	0	0	0	0	0	0	0	0	0	1	0	1	0	0	0	0	0	0	0	0	0	4.6	1	1	118.75
tr|A0A564YZ02|A0A564YZ02_HYMDI	tr|A0A564YZ02|A0A564YZ02_HYMDI	2	1	1	tr|A0A564YZ02|A0A564YZ02_HYMDI Myosin motor domain-containing protein OS=Hymenolepis diminuta OX=6216 GN=WMSIL1_LOCUS10994 PE=3 SV=1	1	2	1	1	2	2	2	2	0	1	1	1	2	1	1	2	1	1	1	1	0	1	0	0	1	1	1	1	1	1	1	1	0	1	0	0	1	1	1	1	2.9	1.4	1.4	119.87
tr|W6UY34|W6UY34_ECHGR	tr|W6UY34|W6UY34_ECHGR	11	11	0	tr|W6UY34|W6UY34_ECHGR Uncharacterized protein OS=Echinococcus granulosus OX=6210 GN=EGR_06650 PE=4 SV=1	1	11	11	0	4	4	4	3	6	6	7	7	11	11	9	10	4	4	4	3	6	6	7	7	11	11	9	10	0	0	0	0	0	0	0	0	0	0	0	0	8.8	8.8	0	119.99
tr|W6UFQ0|W6UFQ0_ECHGR;tr|A0A068WTE7|A0A068WTE7_ECHGR;tr|A0A068Y8K3|A0A068Y8K3_ECHMU;tr|A0A0R3WAP9|A0A0R3WAP9_TAEAS	tr|W6UFQ0|W6UFQ0_ECHGR;tr|A0A068WTE7|A0A068WTE7_ECHGR;tr|A0A068Y8K3|A0A068Y8K3_ECHMU;tr|A0A0R3WAP9|A0A0R3WAP9_TAEAS	6;6;6;6	6;6;6;6	3;3;3;3	tr|W6UFQ0|W6UFQ0_ECHGR Ubiquitin-like modifier-activating enzyme OS=Echinococcus granulosus OX=6210 GN=EGR_05361 PE=3 SV=1;tr|A0A068WTE7|A0A068WTE7_ECHGR Ubiquitin modifier activating enzyme 1 OS=Echinococcus granulosus OX=6210 GN=EgrG_000711500 PE=3 SV=1;	4	6	6	3	3	3	5	3	4	4	5	4	2	4	2	3	3	3	5	3	4	4	5	4	2	4	2	3	0	1	2	1	2	2	2	1	1	2	0	1	7.6	7.6	4.1	120.47
tr|W6UB61|W6UB61_ECHGR;tr|A0A068WYU9|A0A068WYU9_ECHGR;tr|A0A068YGY6|A0A068YGY6_ECHMU	tr|W6UB61|W6UB61_ECHGR;tr|A0A068WYU9|A0A068WYU9_ECHGR;tr|A0A068YGY6|A0A068YGY6_ECHMU	2;2;1	2;2;1	1;1;0	tr|W6UB61|W6UB61_ECHGR Myosin-VI OS=Echinococcus granulosus OX=6210 GN=EGR_06857 PE=3 SV=1;tr|A0A068WYU9|A0A068WYU9_ECHGR Myosin vi OS=Echinococcus granulosus OX=6210 GN=EgrG_000928600 PE=3 SV=1;tr|A0A068YGY6|A0A068YGY6_ECHMU Myosin vi OS=Echinococcus mult	3	2	2	1	2	2	2	2	0	1	2	2	2	1	1	2	2	2	2	2	0	1	2	2	2	1	1	2	1	1	1	1	0	1	1	1	1	1	1	1	2.9	2.9	1.5	121.5
tr|A0A0R3VSL4|A0A0R3VSL4_TAEAS;tr|W6V5G4|W6V5G4_ECHGR;tr|W6UT44|W6UT44_ECHGR;tr|A0A068WZA6|A0A068WZA6_ECHGR;tr|A0A0R3VSL3|A0A0R3VSL3_TAEAS;tr|A0A068Y8B9|A0A068Y8B9_ECHMU;tr|A0A068WT49|A0A068WT49_ECHGR;tr|A0A068Y3Y9|A0A068Y3Y9_ECHMU	tr|A0A0R3VSL4|A0A0R3VSL4_TAEAS;tr|W6V5G4|W6V5G4_ECHGR;tr|W6UT44|W6UT44_ECHGR;tr|A0A068WZA6|A0A068WZA6_ECHGR;tr|A0A0R3VSL3|A0A0R3VSL3_TAEAS;tr|A0A068Y8B9|A0A068Y8B9_ECHMU;tr|A0A068WT49|A0A068WT49_ECHGR;tr|A0A068Y3Y9|A0A068Y3Y9_ECHMU	1;1;1;1;1;1;1;1	1;1;1;1;1;1;1;1	1;1;1;1;1;1;1;1	tr|A0A0R3VSL4|A0A0R3VSL4_TAEAS Uncharacterized protein OS=Taenia asiatica OX=60517 GN=TASK_LOCUS163 PE=4 SV=1;tr|W6V5G4|W6V5G4_ECHGR Uncharacterized protein OS=Echinococcus granulosus OX=6210 GN=EGR_03588 PE=4 SV=1;tr|W6UT44|W6UT44_ECHGR Uncharacterized pr	8	1	1	1	0	0	1	0	0	0	0	0	0	0	0	0	0	0	1	0	0	0	0	0	0	0	0	0	0	0	1	0	0	0	0	0	0	0	0	0	1.5	1.5	1.5	122.78
tr|A0A0R3W1P3|A0A0R3W1P3_TAEAS;tr|A0A564YI94|A0A564YI94_HYMDI	tr|A0A0R3W1P3|A0A0R3W1P3_TAEAS;tr|A0A564YI94|A0A564YI94_HYMDI	1;1	1;1	1;1	tr|A0A0R3W1P3|A0A0R3W1P3_TAEAS Fibrillar collagen NC1 domain-containing protein OS=Taenia asiatica OX=60517 GN=TASK_LOCUS3669 PE=4 SV=1;tr|A0A564YI94|A0A564YI94_HYMDI Fibrillar collagen NC1 domain-containing protein OS=Hymenolepis diminuta OX=6216 GN=WMSIL	2	1	1	1	1	1	1	1	1	1	0	1	0	0	0	0	1	1	1	1	1	1	0	1	0	0	0	0	1	1	1	1	1	1	0	1	0	0	0	0	1.4	1.4	1.4	123.24
tr|A0A564YFC5|A0A564YFC5_HYMDI;tr|A0A564YFE7|A0A564YFE7_HYMDI	tr|A0A564YFC5|A0A564YFC5_HYMDI;tr|A0A564YFE7|A0A564YFE7_HYMDI	2;2	1;1	1;1	tr|A0A564YFC5|A0A564YFC5_HYMDI Uncharacterized protein OS=Hymenolepis diminuta OX=6216 GN=WMSIL1_LOCUS5784 PE=4 SV=1;tr|A0A564YFE7|A0A564YFE7_HYMDI Uncharacterized protein OS=Hymenolepis diminuta OX=6216 GN=WMSIL1_LOCUS5784 PE=4 SV=1	2	2	1	1	1	1	1	2	2	2	2	2	2	2	1	2	0	1	1	1	1	1	1	1	1	1	0	1	0	1	1	1	1	1	1	1	1	1	0	1	3.6	2.2	2.2	123.51
tr|A0A0R3W2Y4|A0A0R3W2Y4_TAEAS	tr|A0A0R3W2Y4|A0A0R3W2Y4_TAEAS	3	1	1	tr|A0A0R3W2Y4|A0A0R3W2Y4_TAEAS Fibrillar collagen NC1 domain-containing protein OS=Taenia asiatica OX=60517 GN=TASK_LOCUS4230 PE=4 SV=1	1	3	1	1	1	1	1	1	2	3	2	2	2	2	2	1	0	0	0	0	0	1	0	0	0	0	0	0	0	0	0	0	0	1	0	0	0	0	0	0	2.4	1.6	1.6	123.64
tr|A0A068WI20|A0A068WI20_ECHGR;tr|A0A068Y1U2|A0A068Y1U2_ECHMU;tr|W6UPX0|W6UPX0_ECHGR	tr|A0A068WI20|A0A068WI20_ECHGR;tr|A0A068Y1U2|A0A068Y1U2_ECHMU;tr|W6UPX0|W6UPX0_ECHGR	1;1;1	1;1;1	1;1;1	tr|A0A068WI20|A0A068WI20_ECHGR Chromogranin OS=Echinococcus granulosus OX=6210 GN=EgrG_000587100 PE=4 SV=1;tr|A0A068Y1U2|A0A068Y1U2_ECHMU Chromogranin OS=Echinococcus multilocularis OX=6211 PE=4 SV=1;tr|W6UPX0|W6UPX0_ECHGR Uncharacterized protein OS=Echino	3	1	1	1	0	1	0	0	1	1	1	1	1	0	1	0	0	1	0	0	1	1	1	1	1	0	1	0	0	1	0	0	1	1	1	1	1	0	1	0	1.2	1.2	1.2	124.02
tr|A0A0R3SR95|A0A0R3SR95_HYMDI	tr|A0A0R3SR95|A0A0R3SR95_HYMDI	2	1	1	tr|A0A0R3SR95|A0A0R3SR95_HYMDI Fibrillar collagen NC1 domain-containing protein OS=Hymenolepis diminuta OX=6216 GN=HDID_LOCUS7666 PE=4 SV=1	1	2	1	1	2	2	2	2	2	2	2	2	2	2	2	2	1	1	1	1	1	1	1	1	1	1	1	1	1	1	1	1	1	1	1	1	1	1	1	1	2.6	1.4	1.4	126.48
tr|A0A087W258|A0A087W258_ECHMU;tr|A0A0R3W325|A0A0R3W325_TAEAS;tr|A0A068WRP3|A0A068WRP3_ECHGR	tr|A0A087W258|A0A087W258_ECHMU;tr|A0A0R3W325|A0A0R3W325_TAEAS	11;9;4	1;1;1	0;0;0	tr|A0A087W258|A0A087W258_ECHMU Nonmuscle myosin II heavy chain OS=Echinococcus multilocularis OX=6211 GN=EmuJ_000250300 PE=4 SV=1;tr|A0A0R3W325|A0A0R3W325_TAEAS Uncharacterized protein OS=Taenia asiatica OX=60517 GN=TASK_LOCUS4280 PE=4 SV=1	3	11	1	0	3	4	3	3	6	7	8	8	11	11	10	10	0	0	0	0	0	1	1	1	1	1	1	1	0	0	0	0	0	0	0	0	0	0	0	0	8.1	0.8	0	126.57
tr|A0A564ZCX3|A0A564ZCX3_HYMDI	tr|A0A564ZCX3|A0A564ZCX3_HYMDI	4	4	2	tr|A0A564ZCX3|A0A564ZCX3_HYMDI TOG domain-containing protein OS=Hymenolepis diminuta OX=6216 GN=WMSIL1_LOCUS14791 PE=4 SV=1	1	4	4	2	2	1	2	3	3	4	4	4	0	2	1	3	2	1	2	3	3	4	4	4	0	2	1	3	1	1	1	2	2	2	2	2	0	2	1	2	5.7	5.7	3.1	126.67
tr|A0A087VXA0|A0A087VXA0_ECHMU;tr|U6JHT7|U6JHT7_ECHGR;tr|A0A0R3WD48|A0A0R3WD48_TAEAS	tr|A0A087VXA0|A0A087VXA0_ECHMU;tr|U6JHT7|U6JHT7_ECHGR;tr|A0A0R3WD48|A0A0R3WD48_TAEAS	4;4;3	2;2;1	2;2;1	tr|A0A087VXA0|A0A087VXA0_ECHMU Importin 5 OS=Echinococcus multilocularis OX=6211 GN=EmuJ_000063800 PE=4 SV=1;tr|U6JHT7|U6JHT7_ECHGR Importin-5 OS=Echinococcus granulosus OX=6210 GN=EGR_05797 PE=4 SV=1;tr|A0A0R3WD48|A0A0R3WD48_TAEAS TOG domain-containing pr	3	4	2	2	2	0	1	1	1	2	2	2	1	0	0	1	1	0	0	0	0	0	0	0	1	0	0	0	1	0	0	0	0	0	0	0	1	0	0	0	4.7	2	2	126.85
tr|W6UR32|W6UR32_ECHGR;tr|A0A068W7R7|A0A068W7R7_ECHGR;tr|A0A068YE58|A0A068YE58_ECHMU	tr|W6UR32|W6UR32_ECHGR;tr|A0A068W7R7|A0A068W7R7_ECHGR;tr|A0A068YE58|A0A068YE58_ECHMU	3;3;2	3;3;2	1;1;0	tr|W6UR32|W6UR32_ECHGR Collagen alpha-2(I) chain OS=Echinococcus granulosus OX=6210 GN=EGR_01301 PE=4 SV=1;tr|A0A068W7R7|A0A068W7R7_ECHGR Collagen alpha 2I chain OS=Echinococcus granulosus OX=6210 GN=EgrG_000823800 PE=4 SV=1;tr|A0A068YE58|A0A068YE58_ECHMU	3	3	3	1	1	1	1	2	3	3	3	3	3	3	2	2	1	1	1	2	3	3	3	3	3	3	2	2	0	0	0	1	1	1	1	1	1	1	0	1	3	3	0.9	126.86
tr|A0A564XW99|A0A564XW99_HYMDI	tr|A0A564XW99|A0A564XW99_HYMDI	8	3	3	tr|A0A564XW99|A0A564XW99_HYMDI Uncharacterized protein OS=Hymenolepis diminuta OX=6216 GN=WMSIL1_LOCUS386 PE=4 SV=1	1	8	3	3	2	2	2	2	5	5	6	6	7	7	5	5	0	0	0	0	2	1	2	2	2	2	1	1	0	0	0	0	2	1	2	2	2	2	1	1	6.9	2.8	2.8	127.68
tr|A0A068YA36|A0A068YA36_ECHMU;tr|A0A158R7C2|A0A158R7C2_TAEAS	tr|A0A068YA36|A0A068YA36_ECHMU;tr|A0A158R7C2|A0A158R7C2_TAEAS	1;1	1;1	1;1	tr|A0A068YA36|A0A068YA36_ECHMU Calsyntenin 1 OS=Echinococcus multilocularis OX=6211 GN=EmuJ_000903100 PE=4 SV=1;tr|A0A158R7C2|A0A158R7C2_TAEAS Uncharacterized protein OS=Taenia asiatica OX=60517 GN=TASK_LOCUS3576 PE=4 SV=1	2	1	1	1	1	0	1	1	1	1	1	1	0	0	0	0	1	0	1	1	1	1	1	1	0	0	0	0	1	0	1	1	1	1	1	1	0	0	0	0	1.5	1.5	1.5	129.8
tr|A0A068WSG7|A0A068WSG7_ECHGR;tr|A0A068XUQ1|A0A068XUQ1_ECHMU;tr|W6ULV1|W6ULV1_ECHGR	tr|A0A068WSG7|A0A068WSG7_ECHGR;tr|A0A068XUQ1|A0A068XUQ1_ECHMU;tr|W6ULV1|W6ULV1_ECHGR	2;2;2	1;1;1	1;1;1	tr|A0A068WSG7|A0A068WSG7_ECHGR Calcium-transporting ATPase OS=Echinococcus granulosus OX=6210 GN=EgrG_001191500 PE=3 SV=1;tr|A0A068XUQ1|A0A068XUQ1_ECHMU Calcium-transporting ATPase OS=Echinococcus multilocularis OX=6211 GN=EmuJ_001191500 PE=3 SV=1;tr|W6ULV	3	2	1	1	1	0	0	0	0	0	0	0	1	1	1	1	0	0	0	0	0	0	0	0	1	1	1	1	0	0	0	0	0	0	0	0	1	1	1	1	2.6	1.2	1.2	130.23
tr|A0A068WC13|A0A068WC13_ECHGR	tr|A0A068WC13|A0A068WC13_ECHGR	1	1	1	tr|A0A068WC13|A0A068WC13_ECHGR Zinc finger C2H2 OS=Echinococcus granulosus OX=6210 GN=EgrG_000759800 PE=4 SV=1	1	1	1	1	0	0	0	0	1	0	1	0	0	0	0	0	0	0	0	0	1	0	1	0	0	0	0	0	0	0	0	0	1	0	1	0	0	0	0	0	1	1	1	130.65
tr|A0A158R7D9|A0A158R7D9_TAEAS;tr|A0A564ZBB3|A0A564ZBB3_HYMDI;tr|A0A068YDN3|A0A068YDN3_ECHMU;tr|A0A068WCV5|A0A068WCV5_ECHGR;tr|A0A158R6W7|A0A158R6W7_TAEAS;tr|W6VDW7|W6VDW7_ECHGR	tr|A0A158R7D9|A0A158R7D9_TAEAS;tr|A0A564ZBB3|A0A564ZBB3_HYMDI;tr|A0A068YDN3|A0A068YDN3_ECHMU;tr|A0A068WCV5|A0A068WCV5_ECHGR;tr|A0A158R6W7|A0A158R6W7_TAEAS;tr|W6VDW7|W6VDW7_ECHGR	2;1;1;1;1;1	2;1;1;1;1;1	1;0;0;0;0;0	tr|A0A158R7D9|A0A158R7D9_TAEAS Cation_ATPase_N domain-containing protein OS=Taenia asiatica OX=60517 GN=TASK_LOCUS3676 PE=3 SV=1;tr|A0A564ZBB3|A0A564ZBB3_HYMDI Uncharacterized protein (Fragment) OS=Hymenolepis diminuta OX=6216 GN=WMSIL1_LOCUS13861 PE=3 SV=	6	2	2	1	2	0	0	0	0	1	1	0	1	1	1	1	2	0	0	0	0	1	1	0	1	1	1	1	1	0	0	0	0	1	1	0	1	1	1	1	2.7	2.7	1.3	131.72
tr|A0A0R3W6W1|A0A0R3W6W1_TAEAS	tr|A0A0R3W6W1|A0A0R3W6W1_TAEAS	5	1	0	tr|A0A0R3W6W1|A0A0R3W6W1_TAEAS J domain-containing protein OS=Taenia asiatica OX=60517 GN=TASK_LOCUS5963 PE=3 SV=2	1	5	1	0	4	3	4	5	4	5	4	4	4	4	3	5	0	0	0	1	0	1	0	0	0	0	0	1	0	0	0	0	0	0	0	0	0	0	0	0	5.1	0.7	0	132.39
tr|A0A564Z705|A0A564Z705_HYMDI;tr|W6U9W9|W6U9W9_ECHGR;tr|A0A068WM66|A0A068WM66_ECHGR;tr|A0A068Y087|A0A068Y087_ECHMU;tr|A0A0R3W7Z8|A0A0R3W7Z8_TAEAS	tr|A0A564Z705|A0A564Z705_HYMDI;tr|W6U9W9|W6U9W9_ECHGR;tr|A0A068WM66|A0A068WM66_ECHGR;tr|A0A068Y087|A0A068Y087_ECHMU;tr|A0A0R3W7Z8|A0A0R3W7Z8_TAEAS	2;1;1;1;1	2;1;1;1;1	2;1;1;1;1	tr|A0A564Z705|A0A564Z705_HYMDI 26S proteasome non-ATPase regulatory subunit 1 OS=Hymenolepis diminuta OX=6216 GN=WMSIL1_LOCUS13157 PE=3 SV=1;tr|W6U9W9|W6U9W9_ECHGR 26S proteasome non-ATPase regulatory subunit 1 OS=Echinococcus granulosus OX=6210 GN=EGR_072	5	2	2	2	0	0	1	1	2	2	2	1	2	2	1	2	0	0	1	1	2	2	2	1	2	2	1	2	0	0	1	1	2	2	2	1	2	2	1	2	2.4	2.4	2.4	132.76
tr|A0A0R3VST6|A0A0R3VST6_TAEAS	tr|A0A0R3VST6|A0A0R3VST6_TAEAS	4	2	1	tr|A0A0R3VST6|A0A0R3VST6_TAEAS Uncharacterized protein OS=Taenia asiatica OX=60517 GN=TASK_LOCUS250 PE=4 SV=1	1	4	2	1	4	1	1	2	2	1	2	2	1	2	0	2	2	1	1	1	1	1	1	1	0	1	0	1	1	0	0	0	0	0	0	0	0	0	0	0	5.8	3.8	2.4	140.25
tr|A0A068Y063|A0A068Y063_ECHMU	tr|A0A068Y063|A0A068Y063_ECHMU	1	1	1	tr|A0A068Y063|A0A068Y063_ECHMU Isoleucyl tRNA synthetase, cytoplasmic OS=Echinococcus multilocularis OX=6211 GN=EmuJ_000296500 PE=3 SV=1	1	1	1	1	1	0	0	0	1	1	1	1	0	0	0	0	1	0	0	0	1	1	1	1	0	0	0	0	1	0	0	0	1	1	1	1	0	0	0	0	2.2	2.2	2.2	140.9
tr|A0A158QEM6|A0A158QEM6_HYMDI;tr|A0A158R8K3|A0A158R8K3_TAEAS;tr|A0A068WGT2|A0A068WGT2_ECHGR;tr|A0A068XXS2|A0A068XXS2_ECHMU;tr|W6UNS3|W6UNS3_ECHGR	tr|A0A158QEM6|A0A158QEM6_HYMDI;tr|A0A158R8K3|A0A158R8K3_TAEAS;tr|A0A068WGT2|A0A068WGT2_ECHGR;tr|A0A068XXS2|A0A068XXS2_ECHMU;tr|W6UNS3|W6UNS3_ECHGR	2;1;1;1;1	2;1;1;1;1	2;1;1;1;1	tr|A0A158QEM6|A0A158QEM6_HYMDI Coatomer subunit alpha OS=Hymenolepis diminuta OX=6216 GN=HDID_LOCUS7646 PE=4 SV=1;tr|A0A158R8K3|A0A158R8K3_TAEAS Coatomer subunit alpha OS=Taenia asiatica OX=60517 GN=TASK_LOCUS5615 PE=4 SV=1;tr|A0A068WGT2|A0A068WGT2_ECHGR C	5	2	2	2	0	1	0	1	1	1	0	0	0	0	1	1	0	1	0	1	1	1	0	0	0	0	1	1	0	1	0	1	1	1	0	0	0	0	1	1	1.8	1.8	1.8	142.88
tr|A0A068WWK6|A0A068WWK6_ECHGR;tr|A0A158R893|A0A158R893_TAEAS;tr|A0A068Y4S0|A0A068Y4S0_ECHMU	tr|A0A068WWK6|A0A068WWK6_ECHGR;tr|A0A158R893|A0A158R893_TAEAS;tr|A0A068Y4S0|A0A068Y4S0_ECHMU	4;4;4	4;4;4	3;3;3	tr|A0A068WWK6|A0A068WWK6_ECHGR Peroxidasin OS=Echinococcus granulosus OX=6210 GN=EgrG_000733600 PE=4 SV=1;tr|A0A158R893|A0A158R893_TAEAS Uncharacterized protein OS=Taenia asiatica OX=60517 GN=TASK_LOCUS5025 PE=4 SV=1;tr|A0A068Y4S0|A0A068Y4S0_ECHMU Peroxida	3	4	4	3	1	0	1	2	3	3	3	4	2	2	3	2	1	0	1	2	3	3	3	4	2	2	3	2	1	0	1	1	2	2	2	3	1	1	2	1	4.6	4.6	3.6	149.56
tr|A0A158QFC3|A0A158QFC3_HYMDI	tr|A0A158QFC3|A0A158QFC3_HYMDI	3	2	2	tr|A0A158QFC3|A0A158QFC3_HYMDI Uncharacterized protein OS=Hymenolepis diminuta OX=6216 GN=HDID_LOCUS8636 PE=4 SV=1	1	3	2	2	0	0	1	3	3	3	3	3	2	3	2	2	0	0	1	2	2	2	2	2	1	2	1	1	0	0	1	2	2	2	2	2	1	2	1	1	4.1	3.1	3.1	150.52
tr|A0A0R3W7Y1|A0A0R3W7Y1_TAEAS	tr|A0A0R3W7Y1|A0A0R3W7Y1_TAEAS	1	1	1	tr|A0A0R3W7Y1|A0A0R3W7Y1_TAEAS Uncharacterized protein OS=Taenia asiatica OX=60517 GN=TASK_LOCUS6424 PE=4 SV=2	1	1	1	1	1	0	1	1	1	1	1	1	0	0	0	0	1	0	1	1	1	1	1	1	0	0	0	0	1	0	1	1	1	1	1	1	0	0	0	0	1	1	1	151.41
tr|A0A564Z899|A0A564Z899_HYMDI;tr|A0A564Z9K3|A0A564Z9K3_HYMDI;tr|A0A564ZA23|A0A564ZA23_HYMDI;tr|A0A564Z885|A0A564Z885_HYMDI;tr|A0A0R3W6D8|A0A0R3W6D8_TAEAS;tr|A0A564Z8H1|A0A564Z8H1_HYMDI;tr|A0A564ZAA9|A0A564ZAA9_HYMDI	tr|A0A564Z899|A0A564Z899_HYMDI;tr|A0A564Z9K3|A0A564Z9K3_HYMDI;tr|A0A564ZA23|A0A564ZA23_HYMDI;tr|A0A564Z885|A0A564Z885_HYMDI;tr|A0A0R3W6D8|A0A0R3W6D8_TAEAS;tr|A0A564Z8H1|A0A564Z8H1_HYMDI;tr|A0A564ZAA9|A0A564ZAA9_HYMDI	1;1;1;1;1;1;1	1;1;1;1;1;1;1	1;1;1;1;1;1;1	tr|A0A564Z899|A0A564Z899_HYMDI CAP-Gly domain-containing protein OS=Hymenolepis diminuta OX=6216 GN=WMSIL1_LOCUS13524 PE=4 SV=1;tr|A0A564Z9K3|A0A564Z9K3_HYMDI CAP-Gly domain-containing protein OS=Hymenolepis diminuta OX=6216 GN=WMSIL1_LOCUS13524 PE=4 SV=1;	7	1	1	1	0	1	1	0	1	1	1	1	1	1	1	0	0	1	1	0	1	1	1	1	1	1	1	0	0	1	1	0	1	1	1	1	1	1	1	0	0.9	0.9	0.9	152.23
tr|A0A564Y2M5|A0A564Y2M5_HYMDI	tr|A0A564Y2M5|A0A564Y2M5_HYMDI	1	1	1	tr|A0A564Y2M5|A0A564Y2M5_HYMDI Uncharacterized protein (Fragment) OS=Hymenolepis diminuta OX=6216 GN=WMSIL1_LOCUS1744 PE=4 SV=1	1	1	1	1	0	0	0	0	0	0	0	0	1	1	1	1	0	0	0	0	0	0	0	0	1	1	1	1	0	0	0	0	0	0	0	0	1	1	1	1	1.1	1.1	1.1	156.94
tr|A0A564XXB9|A0A564XXB9_HYMDI	tr|A0A564XXB9|A0A564XXB9_HYMDI	1	1	1	tr|A0A564XXB9|A0A564XXB9_HYMDI Uncharacterized protein OS=Hymenolepis diminuta OX=6216 GN=WMSIL1_LOCUS797 PE=4 SV=1	1	1	1	1	0	0	0	1	0	0	0	0	0	0	0	0	0	0	0	1	0	0	0	0	0	0	0	0	0	0	0	1	0	0	0	0	0	0	0	0	1.1	1.1	1.1	161.11
tr|A0A158RAA7|A0A158RAA7_TAEAS;tr|A0A068Y2H7|A0A068Y2H7_ECHMU;tr|A0A068WV57|A0A068WV57_ECHGR	tr|A0A158RAA7|A0A158RAA7_TAEAS;tr|A0A068Y2H7|A0A068Y2H7_ECHMU;tr|A0A068WV57|A0A068WV57_ECHGR	1;1;1	1;1;1	1;1;1	tr|A0A158RAA7|A0A158RAA7_TAEAS Uncharacterized protein OS=Taenia asiatica OX=60517 GN=TASK_LOCUS8847 PE=4 SV=1;tr|A0A068Y2H7|A0A068Y2H7_ECHMU Intraflagellar transport protein 140 OS=Echinococcus multilocularis OX=6211 GN=EmuJ_000374900 PE=4 SV=1;tr|A0A068W	3	1	1	1	0	0	0	0	1	1	1	1	1	1	1	0	0	0	0	0	1	1	1	1	1	1	1	0	0	0	0	0	1	1	1	1	1	1	1	0	1.1	1.1	1.1	161.54
tr|A0A564Z8S7|A0A564Z8S7_HYMDI;tr|A0A564Z7G8|A0A564Z7G8_HYMDI	tr|A0A564Z8S7|A0A564Z8S7_HYMDI;tr|A0A564Z7G8|A0A564Z7G8_HYMDI	2;2	1;1	1;1	tr|A0A564Z8S7|A0A564Z8S7_HYMDI Fibrillar collagen NC1 domain-containing protein OS=Hymenolepis diminuta OX=6216 GN=WMSIL1_LOCUS13177 PE=4 SV=1;tr|A0A564Z7G8|A0A564Z7G8_HYMDI Fibrillar collagen NC1 domain-containing protein OS=Hymenolepis diminuta OX=6216 G	2	2	1	1	1	1	1	1	2	2	2	2	1	1	0	2	1	1	1	1	1	1	1	1	1	1	0	1	1	1	1	1	1	1	1	1	1	1	0	1	2.3	1.7	1.7	162.3
tr|A0A068Y478|A0A068Y478_ECHMU;tr|A0A068WLA6|A0A068WLA6_ECHGR;tr|A0A158R9C7|A0A158R9C7_TAEAS;tr|W6UJ67|W6UJ67_ECHGR	tr|A0A068Y478|A0A068Y478_ECHMU;tr|A0A068WLA6|A0A068WLA6_ECHGR;tr|A0A158R9C7|A0A158R9C7_TAEAS;tr|W6UJ67|W6UJ67_ECHGR	3;3;3;3	3;3;3;3	2;2;2;2	tr|A0A068Y478|A0A068Y478_ECHMU Collagen type XI alpha 2 OS=Echinococcus multilocularis OX=6211 GN=EmuJ_000524200 PE=4 SV=1;tr|A0A068WLA6|A0A068WLA6_ECHGR Collagen type XI alpha 2 OS=Echinococcus granulosus OX=6210 GN=EgrG_000524200 PE=4 SV=1;tr|A0A158R9C7|	4	3	3	2	2	2	2	2	3	2	3	3	1	1	1	2	2	2	2	2	3	2	3	3	1	1	1	2	2	2	2	2	2	1	2	2	1	1	1	1	3.3	3.3	2.7	162.79
tr|A0A564Z6L2|A0A564Z6L2_HYMDI;tr|W6US03|W6US03_ECHGR;tr|A0A087W140|A0A087W140_ECHMU;tr|A0A068WQE8|A0A068WQE8_ECHGR;tr|A0A158R7J9|A0A158R7J9_TAEAS	tr|A0A564Z6L2|A0A564Z6L2_HYMDI	4;1;1;1;1	4;1;1;1;1	4;1;1;1;1	tr|A0A564Z6L2|A0A564Z6L2_HYMDI Fibrillar collagen NC1 domain-containing protein OS=Hymenolepis diminuta OX=6216 GN=WMSIL1_LOCUS12507 PE=4 SV=1	5	4	4	4	2	1	3	3	3	4	4	4	2	0	1	1	2	1	3	3	3	4	4	4	2	0	1	1	2	1	3	3	3	4	4	4	2	0	1	1	3.5	3.5	3.5	166.36
tr|A0A564YPJ4|A0A564YPJ4_HYMDI;tr|A0A564YNS0|A0A564YNS0_HYMDI	tr|A0A564YPJ4|A0A564YPJ4_HYMDI;tr|A0A564YNS0|A0A564YNS0_HYMDI	5;4	5;4	4;3	tr|A0A564YPJ4|A0A564YPJ4_HYMDI Uncharacterized protein OS=Hymenolepis diminuta OX=6216 GN=WMSIL1_LOCUS7855 PE=4 SV=1;tr|A0A564YNS0|A0A564YNS0_HYMDI TGc domain-containing protein OS=Hymenolepis diminuta OX=6216 GN=WMSIL1_LOCUS7855 PE=4 SV=1	2	5	5	4	3	1	3	3	5	4	5	5	4	4	3	3	3	1	3	3	5	4	5	5	4	4	3	3	2	1	2	3	4	3	4	4	3	3	3	3	4.6	4.6	3.7	167.03
tr|A0A068WYM6|A0A068WYM6_ECHGR;tr|W6TZB8|W6TZB8_ECHGR;tr|A0A0R3VWF4|A0A0R3VWF4_TAEAS;tr|A0A068Y567|A0A068Y567_ECHMU	tr|A0A068WYM6|A0A068WYM6_ECHGR;tr|W6TZB8|W6TZB8_ECHGR;tr|A0A0R3VWF4|A0A0R3VWF4_TAEAS;tr|A0A068Y567|A0A068Y567_ECHMU	3;3;2;2	3;3;2;2	3;3;2;2	tr|A0A068WYM6|A0A068WYM6_ECHGR Uncharacterized protein OS=Echinococcus granulosus OX=6210 GN=EgrG_000573000 PE=4 SV=1;tr|W6TZB8|W6TZB8_ECHGR Uncharacterized protein OS=Echinococcus granulosus OX=6210 GN=EGR_11068 PE=4 SV=1;tr|A0A0R3VWF4|A0A0R3VWF4_TAEAS Un	4	3	3	3	0	0	1	2	2	2	2	2	1	2	2	3	0	0	1	2	2	2	2	2	1	2	2	3	0	0	1	2	2	2	2	2	1	2	2	3	2.7	2.7	2.7	170.02
tr|A0A0R3SBC5|A0A0R3SBC5_HYMDI;tr|A0A068WEQ8|A0A068WEQ8_ECHGR;tr|A0A068Y331|A0A068Y331_ECHMU;tr|A0A0R3W5N9|A0A0R3W5N9_TAEAS;tr|W6UQZ4|W6UQZ4_ECHGR	tr|A0A0R3SBC5|A0A0R3SBC5_HYMDI;tr|A0A068WEQ8|A0A068WEQ8_ECHGR;tr|A0A068Y331|A0A068Y331_ECHMU;tr|A0A0R3W5N9|A0A0R3W5N9_TAEAS;tr|W6UQZ4|W6UQZ4_ECHGR	1;1;1;1;1	1;1;1;1;1	1;1;1;1;1	tr|A0A0R3SBC5|A0A0R3SBC5_HYMDI Uncharacterized protein OS=Hymenolepis diminuta OX=6216 GN=HDID_LOCUS1761 PE=4 SV=1;tr|A0A068WEQ8|A0A068WEQ8_ECHGR Global transcription activator snf2l2 OS=Echinococcus granulosus OX=6210 GN=EgrG_000636800 PE=4 SV=1;tr|A0A068	5	1	1	1	0	0	1	1	0	0	0	0	0	0	1	1	0	0	1	1	0	0	0	0	0	0	1	1	0	0	1	1	0	0	0	0	0	0	1	1	0.7	0.7	0.7	184.01
tr|W6UFI9|W6UFI9_ECHGR;tr|A0A068Y9Z3|A0A068Y9Z3_ECHMU;tr|A0A068W7J7|A0A068W7J7_ECHGR;tr|A0A068Y6E9|A0A068Y6E9_ECHMU;tr|A0A068WCE8|A0A068WCE8_ECHGR;tr|A0A158R9Q1|A0A158R9Q1_TAEAS	tr|W6UFI9|W6UFI9_ECHGR;tr|A0A068Y9Z3|A0A068Y9Z3_ECHMU;tr|A0A068W7J7|A0A068W7J7_ECHGR;tr|A0A068Y6E9|A0A068Y6E9_ECHMU;tr|A0A068WCE8|A0A068WCE8_ECHGR;tr|A0A158R9Q1|A0A158R9Q1_TAEAS	2;1;1;1;1;1	1;1;1;0;0;1	1;1;1;0;0;1	tr|W6UFI9|W6UFI9_ECHGR Kyphoscoliosis peptidase OS=Echinococcus granulosus OX=6210 GN=EGR_05545 PE=4 SV=1;tr|A0A068Y9Z3|A0A068Y9Z3_ECHMU Transglutaminase OS=Echinococcus multilocularis OX=6211 GN=EmuJ_000765300 PE=4 SV=1;tr|A0A068W7J7|A0A068W7J7_ECHGR Tran	6	2	1	1	2	0	2	1	2	2	1	1	2	2	0	1	1	0	1	1	1	1	0	0	1	1	0	1	1	0	1	1	1	1	0	0	1	1	0	1	1.7	0.9	0.9	186.15
tr|A0A0R3WE47|A0A0R3WE47_TAEAS	tr|A0A0R3WE47|A0A0R3WE47_TAEAS	3	1	1	tr|A0A0R3WE47|A0A0R3WE47_TAEAS Clathrin heavy chain OS=Taenia asiatica OX=60517 GN=TASK_LOCUS9074 PE=3 SV=1	1	3	1	1	2	2	2	1	0	0	1	1	0	1	1	0	1	1	1	1	0	0	1	1	0	1	1	0	1	1	1	1	0	0	1	1	0	1	1	0	2.6	1.2	1.2	191.22
tr|A0A0R3S8W0|A0A0R3S8W0_HYMDI;tr|A0A564Z4A3|A0A564Z4A3_HYMDI;tr|W6UIT3|W6UIT3_ECHGR;tr|A0A068WVJ6|A0A068WVJ6_ECHGR;tr|A0A087VZ25|A0A087VZ25_ECHMU	tr|A0A0R3S8W0|A0A0R3S8W0_HYMDI;tr|A0A564Z4A3|A0A564Z4A3_HYMDI	4;4;1;1;1	4;4;1;1;1	2;2;0;0;0	tr|A0A0R3S8W0|A0A0R3S8W0_HYMDI Clathrin heavy chain OS=Hymenolepis diminuta OX=6216 GN=HDID_LOCUS623 PE=3 SV=1;tr|A0A564Z4A3|A0A564Z4A3_HYMDI Clathrin heavy chain OS=Hymenolepis diminuta OX=6216 GN=WMSIL1_LOCUS12269 PE=3 SV=1	5	4	4	2	2	1	2	0	0	0	0	0	0	0	0	0	2	1	2	0	0	0	0	0	0	0	0	0	1	0	1	0	0	0	0	0	0	0	0	0	2.9	2.9	1.5	191.42
tr|A0A564YBS2|A0A564YBS2_HYMDI;tr|A0A564YCH9|A0A564YCH9_HYMDI	tr|A0A564YBS2|A0A564YBS2_HYMDI;tr|A0A564YCH9|A0A564YCH9_HYMDI	2;2	2;2	2;2	tr|A0A564YBS2|A0A564YBS2_HYMDI Uncharacterized protein OS=Hymenolepis diminuta OX=6216 GN=WMSIL1_LOCUS4689 PE=4 SV=1;tr|A0A564YCH9|A0A564YCH9_HYMDI Uncharacterized protein OS=Hymenolepis diminuta OX=6216 GN=WMSIL1_LOCUS4689 PE=4 SV=1	2	2	2	2	1	1	1	2	1	0	1	1	1	1	1	2	1	1	1	2	1	0	1	1	1	1	1	2	1	1	1	2	1	0	1	1	1	1	1	2	1.6	1.6	1.6	204.29
tr|A0A0R3WAV9|A0A0R3WAV9_TAEAS	tr|A0A0R3WAV9|A0A0R3WAV9_TAEAS	1	1	1	tr|A0A0R3WAV9|A0A0R3WAV9_TAEAS Uncharacterized protein OS=Taenia asiatica OX=60517 GN=TASK_LOCUS7718 PE=4 SV=1	1	1	1	1	1	1	1	1	0	1	1	1	1	1	1	1	1	1	1	1	0	1	1	1	1	1	1	1	1	1	1	1	0	1	1	1	1	1	1	1	0.8	0.8	0.8	204.37
tr|A0A0R3VUA0|A0A0R3VUA0_TAEAS	tr|A0A0R3VUA0|A0A0R3VUA0_TAEAS	1	1	1	tr|A0A0R3VUA0|A0A0R3VUA0_TAEAS ARID domain-containing protein OS=Taenia asiatica OX=60517 GN=TASK_LOCUS879 PE=4 SV=2	1	1	1	1	0	1	1	1	1	1	1	1	1	1	1	0	0	1	1	1	1	1	1	1	1	1	1	0	0	1	1	1	1	1	1	1	1	1	1	0	1	1	1	208.01
tr|A0A0R3W2Z5|A0A0R3W2Z5_TAEAS	tr|A0A0R3W2Z5|A0A0R3W2Z5_TAEAS	11	11	4	tr|A0A0R3W2Z5|A0A0R3W2Z5_TAEAS Uncharacterized protein OS=Taenia asiatica OX=60517 GN=TASK_LOCUS4243 PE=4 SV=2	1	11	11	4	5	2	5	8	10	9	11	9	9	10	7	10	5	2	5	8	10	9	11	9	9	10	7	10	3	0	3	4	3	4	4	4	4	4	3	4	7.1	7.1	2.4	214.18
tr|A0A068WTC7|A0A068WTC7_ECHGR;tr|A0A068Y4W7|A0A068Y4W7_ECHMU;tr|W6UK96|W6UK96_ECHGR	tr|A0A068WTC7|A0A068WTC7_ECHGR;tr|A0A068Y4W7|A0A068Y4W7_ECHMU;tr|W6UK96|W6UK96_ECHGR	2;2;2	2;2;2	2;2;2	tr|A0A068WTC7|A0A068WTC7_ECHGR Brefeldin A inhibited guanine OS=Echinococcus granulosus OX=6210 GN=EgrG_000708200 PE=4 SV=1;tr|A0A068Y4W7|A0A068Y4W7_ECHMU Brefeldin A inhibited guanine OS=Echinococcus multilocularis OX=6211 GN=EmuJ_000708200 PE=4 SV=2;tr|W	3	2	2	2	2	0	1	1	0	1	0	0	1	2	0	1	2	0	1	1	0	1	0	0	1	2	0	1	2	0	1	1	0	1	0	0	1	2	0	1	1.9	1.9	1.9	219.05
tr|A0A564Z9B4|A0A564Z9B4_HYMDI	tr|A0A564Z9B4|A0A564Z9B4_HYMDI	1	1	1	tr|A0A564Z9B4|A0A564Z9B4_HYMDI SEC7 domain-containing protein OS=Hymenolepis diminuta OX=6216 GN=WMSIL1_LOCUS13835 PE=4 SV=1	1	1	1	1	0	0	0	1	1	1	0	0	1	1	1	1	0	0	0	1	1	1	0	0	1	1	1	1	0	0	0	1	1	1	0	0	1	1	1	1	0.6	0.6	0.6	228.92
tr|A0A068YBK7|A0A068YBK7_ECHMU;tr|W6UYH7|W6UYH7_ECHGR;tr|A0A068W7S5|A0A068W7S5_ECHGR	tr|A0A068YBK7|A0A068YBK7_ECHMU;tr|W6UYH7|W6UYH7_ECHGR;tr|A0A068W7S5|A0A068W7S5_ECHGR	9;8;8	2;1;1	1;0;0	tr|A0A068YBK7|A0A068YBK7_ECHMU Myoferlin OS=Echinococcus multilocularis OX=6211 GN=EmuJ_000825200 PE=4 SV=1;tr|W6UYH7|W6UYH7_ECHGR Myoferlin OS=Echinococcus granulosus OX=6210 GN=EGR_01315 PE=4 SV=1;tr|A0A068W7S5|A0A068W7S5_ECHGR Myoferlin OS=Echinococcus	3	9	2	1	3	2	2	5	8	7	9	7	6	8	5	8	1	0	0	1	1	2	2	2	1	2	1	2	0	0	0	0	0	1	1	1	0	1	0	1	6	1.6	0.9	231.13
tr|A0A564YII4|A0A564YII4_HYMDI	tr|A0A564YII4|A0A564YII4_HYMDI	3	3	3	tr|A0A564YII4|A0A564YII4_HYMDI Uncharacterized protein OS=Hymenolepis diminuta OX=6216 GN=WMSIL1_LOCUS6334 PE=4 SV=1	1	3	3	3	3	1	2	1	3	3	3	2	3	3	3	3	3	1	2	1	3	3	3	2	3	3	3	3	3	1	2	1	3	3	3	2	3	3	3	3	2.8	2.8	2.8	249.37
tr|A0A068WEV7|A0A068WEV7_ECHGR;tr|A0A068YFL8|A0A068YFL8_ECHMU	tr|A0A068WEV7|A0A068WEV7_ECHGR;tr|A0A068YFL8|A0A068YFL8_ECHMU	13;13	1;1	1;1	tr|A0A068WEV7|A0A068WEV7_ECHGR Filamin OS=Echinococcus granulosus OX=6210 GN=EgrG_000859700 PE=4 SV=1;tr|A0A068YFL8|A0A068YFL8_ECHMU Filamin OS=Echinococcus multilocularis OX=6211 GN=EmuJ_000859700 PE=4 SV=2	2	13	1	1	5	3	6	8	4	7	6	6	7	7	6	6	0	0	1	0	0	0	0	0	0	0	0	0	0	0	1	0	0	0	0	0	0	0	0	0	7	0.6	0.6	249.51
tr|A0A068YF82|A0A068YF82_ECHMU	tr|A0A068YF82|A0A068YF82_ECHMU	6	1	1	tr|A0A068YF82|A0A068YF82_ECHMU Spectrin beta chain OS=Echinococcus multilocularis OX=6211 GN=EmuJ_000849000 PE=3 SV=1	1	6	1	1	0	1	1	1	2	3	3	4	6	6	6	2	0	0	0	1	1	1	1	1	1	1	1	1	0	0	0	1	1	1	1	1	1	1	1	1	2.8	0.6	0.6	268.16
tr|A0A068W862|A0A068W862_ECHGR;tr|W6UQF7|W6UQF7_ECHGR;tr|A0A0R3VSH8|A0A0R3VSH8_TAEAS;tr|A0A068YEZ0|A0A068YEZ0_ECHMU	tr|A0A068W862|A0A068W862_ECHGR;tr|W6UQF7|W6UQF7_ECHGR;tr|A0A0R3VSH8|A0A0R3VSH8_TAEAS	6;6;5;1	2;2;1;1	1;1;1;0	tr|A0A068W862|A0A068W862_ECHGR Spectrin beta chain OS=Echinococcus granulosus OX=6210 GN=EgrG_000849000 PE=3 SV=1;tr|W6UQF7|W6UQF7_ECHGR Spectrin beta chain OS=Echinococcus granulosus OX=6210 GN=EGR_01525 PE=4 SV=1;tr|A0A0R3VSH8|A0A0R3VSH8_TAEAS Uncharacte	4	6	2	1	0	1	1	0	1	2	2	3	5	6	5	1	0	0	0	0	0	0	0	0	1	2	1	0	0	0	0	0	0	0	0	0	0	1	0	0	3	0.7	0.7	268.19
tr|A0A0R3STP1|A0A0R3STP1_HYMDI	tr|A0A0R3STP1|A0A0R3STP1_HYMDI	8	8	4	tr|A0A0R3STP1|A0A0R3STP1_HYMDI Spectrin beta chain OS=Hymenolepis diminuta OX=6216 GN=HDID_LOCUS8787 PE=3 SV=2	1	8	8	4	0	1	1	0	3	3	2	5	7	7	7	2	0	1	1	0	3	3	2	5	7	7	7	2	0	0	0	0	2	1	0	2	3	3	3	1	3.9	3.9	2.1	270.86
tr|A0A564XYW4|A0A564XYW4_HYMDI;tr|A0A564XYH0|A0A564XYH0_HYMDI;tr|A0A564XZX3|A0A564XZX3_HYMDI	tr|A0A564XYW4|A0A564XYW4_HYMDI;tr|A0A564XYH0|A0A564XYH0_HYMDI;tr|A0A564XZX3|A0A564XZX3_HYMDI	6;6;6	1;1;1	1;1;1	tr|A0A564XYW4|A0A564XYW4_HYMDI Uncharacterized protein OS=Hymenolepis diminuta OX=6216 GN=WMSIL1_LOCUS1196 PE=4 SV=1;tr|A0A564XYH0|A0A564XYH0_HYMDI Uncharacterized protein OS=Hymenolepis diminuta OX=6216 GN=WMSIL1_LOCUS1196 PE=4 SV=1;tr|A0A564XZX3|A0A564XZ	3	6	1	1	2	0	1	1	2	2	3	2	4	4	4	2	0	0	0	0	0	0	0	0	0	0	1	0	0	0	0	0	0	0	0	0	0	0	1	0	3.4	0.8	0.8	271.55
tr|A0A068X0V1|A0A068X0V1_ECHGR;tr|W6UEU2|W6UEU2_ECHGR;tr|A0A087VZH0|A0A087VZH0_ECHMU	tr|A0A068X0V1|A0A068X0V1_ECHGR;tr|W6UEU2|W6UEU2_ECHGR;tr|A0A087VZH0|A0A087VZH0_ECHMU	61;61;58	6;6;5	0;0;0	tr|A0A068X0V1|A0A068X0V1_ECHGR Spectrin alpha actinin OS=Echinococcus granulosus OX=6210 GN=EgrG_000151600 PE=4 SV=1;tr|W6UEU2|W6UEU2_ECHGR Spectrin alpha chain OS=Echinococcus granulosus OX=6210 GN=EGR_05261 PE=4 SV=1;tr|A0A087VZH0|A0A087VZH0_ECHMU Spectr	3	61	6	0	24	15	16	36	39	43	43	42	54	52	48	51	3	1	4	3	5	5	6	6	5	5	5	4	0	0	0	0	0	0	0	0	0	0	0	0	28.2	4	0	281.94
tr|A0A158QF44|A0A158QF44_HYMDI;tr|A0A564YCD1|A0A564YCD1_HYMDI	tr|A0A158QF44|A0A158QF44_HYMDI;tr|A0A564YCD1|A0A564YCD1_HYMDI	72;70	72;70	14;14	tr|A0A158QF44|A0A158QF44_HYMDI Uncharacterized protein OS=Hymenolepis diminuta OX=6216 GN=HDID_LOCUS8308 PE=4 SV=1;tr|A0A564YCD1|A0A564YCD1_HYMDI Uncharacterized protein OS=Hymenolepis diminuta OX=6216 GN=WMSIL1_LOCUS5065 PE=4 SV=1	2	72	72	14	25	18	17	38	43	49	48	47	66	63	53	62	25	18	17	38	43	49	48	47	66	63	53	62	3	3	4	4	8	9	10	9	14	14	9	12	31.9	31.9	7.3	282.46
tr|A0A0R3W203|A0A0R3W203_TAEAS;tr|W6UFV4|W6UFV4_ECHGR;tr|A0A087W270|A0A087W270_ECHMU;tr|A0A068WJT8|A0A068WJT8_ECHGR	tr|A0A0R3W203|A0A0R3W203_TAEAS;tr|W6UFV4|W6UFV4_ECHGR;tr|A0A087W270|A0A087W270_ECHMU;tr|A0A068WJT8|A0A068WJT8_ECHGR	2;1;1;1	2;1;1;1	2;1;1;1	tr|A0A0R3W203|A0A0R3W203_TAEAS Uncharacterized protein OS=Taenia asiatica OX=60517 GN=TASK_LOCUS3804 PE=4 SV=2;tr|W6UFV4|W6UFV4_ECHGR Papilin OS=Echinococcus granulosus OX=6210 GN=EGR_05317 PE=4 SV=1;tr|A0A087W270|A0A087W270_ECHMU Egf domain protein OS=Ech	4	2	2	2	0	0	0	2	2	2	1	2	0	0	0	0	0	0	0	2	2	2	1	2	0	0	0	0	0	0	0	2	2	2	1	2	0	0	0	0	1.1	1.1	1.1	283.18
tr|W6UG53|W6UG53_ECHGR;tr|A0A068WX49|A0A068WX49_ECHGR;tr|A0A068XZS4|A0A068XZS4_ECHMU	tr|W6UG53|W6UG53_ECHGR;tr|A0A068WX49|A0A068WX49_ECHGR;tr|A0A068XZS4|A0A068XZS4_ECHMU	8;8;7	2;2;2	2;2;2	tr|W6UG53|W6UG53_ECHGR Neurogenic locus notch protein OS=Echinococcus granulosus OX=6210 GN=EGR_08001 PE=4 SV=1;tr|A0A068WX49|A0A068WX49_ECHGR Neurogenic locus notch protein OS=Echinococcus granulosus OX=6210 GN=EgrG_000343000 PE=4 SV=1;tr|A0A068XZS4|A0A06	3	8	2	2	2	0	3	2	5	6	7	5	7	7	6	5	0	0	1	1	1	2	2	2	2	2	2	2	0	0	1	1	1	2	2	2	2	2	2	2	4	0.9	0.9	297.54
tr|A0A158R7I3|A0A158R7I3_TAEAS;tr|W6UY59|W6UY59_ECHGR	tr|A0A158R7I3|A0A158R7I3_TAEAS;tr|W6UY59|W6UY59_ECHGR	16;12	7;3	4;0	tr|A0A158R7I3|A0A158R7I3_TAEAS Uncharacterized protein OS=Taenia asiatica OX=60517 GN=TASK_LOCUS3912 PE=4 SV=1;tr|W6UY59|W6UY59_ECHGR Filamin-A OS=Echinococcus granulosus OX=6210 GN=EGR_01619 PE=4 SV=1	2	16	7	4	8	5	6	9	7	10	9	9	10	10	9	9	5	4	3	4	5	6	5	5	6	5	5	6	3	2	1	1	3	3	3	3	3	3	3	3	8	4	2.5	308.01
tr|A0A564YGM5|A0A564YGM5_HYMDI;tr|A0A564YGU9|A0A564YGU9_HYMDI	tr|A0A564YGM5|A0A564YGM5_HYMDI;tr|A0A564YGU9|A0A564YGU9_HYMDI	1;1	1;1	1;1	tr|A0A564YGM5|A0A564YGM5_HYMDI Vitellogenin domain-containing protein OS=Hymenolepis diminuta OX=6216 GN=WMSIL1_LOCUS6201 PE=4 SV=1;tr|A0A564YGU9|A0A564YGU9_HYMDI Vitellogenin domain-containing protein OS=Hymenolepis diminuta OX=6216 GN=WMSIL1_LOCUS6201 PE	2	1	1	1	0	0	0	1	1	1	1	1	0	1	1	1	0	0	0	1	1	1	1	1	0	1	1	1	0	0	0	1	1	1	1	1	0	1	1	1	0.6	0.6	0.6	311.02
tr|A0A0R3WA44|A0A0R3WA44_TAEAS	tr|A0A0R3WA44|A0A0R3WA44_TAEAS	1	1	1	tr|A0A0R3WA44|A0A0R3WA44_TAEAS FERM domain-containing protein OS=Taenia asiatica OX=60517 GN=TASK_LOCUS7380 PE=4 SV=3	1	1	1	1	0	0	0	1	1	1	0	0	1	1	1	0	0	0	0	1	1	1	0	0	1	1	1	0	0	0	0	1	1	1	0	0	1	1	1	0	0.7	0.7	0.7	318.69
tr|A0A564Z9M0|A0A564Z9M0_HYMDI	tr|A0A564Z9M0|A0A564Z9M0_HYMDI	2	2	2	tr|A0A564Z9M0|A0A564Z9M0_HYMDI Uncharacterized protein OS=Hymenolepis diminuta OX=6216 GN=WMSIL1_LOCUS13479 PE=4 SV=1	1	2	2	2	0	0	1	0	0	0	0	0	0	0	0	1	0	0	1	0	0	0	0	0	0	0	0	1	0	0	1	0	0	0	0	0	0	0	0	1	1	1	1	323.89
tr|A0A0R3WAG0|A0A0R3WAG0_TAEAS	tr|A0A0R3WAG0|A0A0R3WAG0_TAEAS	9	9	2	tr|A0A0R3WAG0|A0A0R3WAG0_TAEAS Uncharacterized protein OS=Taenia asiatica OX=60517 GN=TASK_LOCUS7532 PE=4 SV=2	1	9	9	2	2	1	3	1	4	5	5	5	8	8	7	4	2	1	3	1	4	5	5	5	8	8	7	4	0	1	1	0	0	1	0	2	2	2	2	1	4.2	4.2	0.9	333.16
tr|W6U8C7|W6U8C7_ECHGR;tr|A0A068XZH4|A0A068XZH4_ECHMU;tr|A0A068WQ85|A0A068WQ85_ECHGR;tr|A0A0R3WBE1|A0A0R3WBE1_TAEAS	tr|W6U8C7|W6U8C7_ECHGR;tr|A0A068XZH4|A0A068XZH4_ECHMU;tr|A0A068WQ85|A0A068WQ85_ECHGR;tr|A0A0R3WBE1|A0A0R3WBE1_TAEAS	1;1;1;1	1;1;1;1	1;1;1;1	tr|W6U8C7|W6U8C7_ECHGR Chromodomain-helicase-DNA-binding protein OS=Echinococcus granulosus OX=6210 GN=EGR_07672 PE=4 SV=1;tr|A0A068XZH4|A0A068XZH4_ECHMU Chromo domain OS=Echinococcus multilocularis OX=6211 GN=EmuJ_000512800 PE=4 SV=1;tr|A0A068WQ85|A0A068W	4	1	1	1	0	0	0	1	1	1	1	1	1	1	1	1	0	0	0	1	1	1	1	1	1	1	1	1	0	0	0	1	1	1	1	1	1	1	1	1	0.5	0.5	0.5	338.05
tr|A0A564YT30|A0A564YT30_HYMDI;tr|A0A564YS95|A0A564YS95_HYMDI;tr|A0A564YTZ7|A0A564YTZ7_HYMDI	tr|A0A564YT30|A0A564YT30_HYMDI;tr|A0A564YS95|A0A564YS95_HYMDI;tr|A0A564YTZ7|A0A564YTZ7_HYMDI	2;2;2	2;2;2	2;2;2	tr|A0A564YT30|A0A564YT30_HYMDI Uncharacterized protein OS=Hymenolepis diminuta OX=6216 GN=WMSIL1_LOCUS9186 PE=4 SV=1;tr|A0A564YS95|A0A564YS95_HYMDI Uncharacterized protein OS=Hymenolepis diminuta OX=6216 GN=WMSIL1_LOCUS9186 PE=4 SV=1;tr|A0A564YTZ7|A0A564YT	3	2	2	2	0	0	0	0	0	0	0	0	2	2	1	2	0	0	0	0	0	0	0	0	2	2	1	2	0	0	0	0	0	0	0	0	2	2	1	2	0.6	0.6	0.6	407
tr|A0A0R3W2J4|A0A0R3W2J4_TAEAS	tr|A0A0R3W2J4|A0A0R3W2J4_TAEAS	13	6	3	tr|A0A0R3W2J4|A0A0R3W2J4_TAEAS Uncharacterized protein OS=Taenia asiatica OX=60517 GN=TASK_LOCUS4047 PE=4 SV=2	1	13	6	3	0	1	8	8	6	6	9	8	1	0	1	2	0	0	3	4	3	2	3	3	1	0	0	1	0	0	2	1	1	1	1	1	1	0	0	0	4.5	2.3	1.3	472.27
tr|A0A068WKG8|A0A068WKG8_ECHGR;tr|W6UNT3|W6UNT3_ECHGR;tr|A0A068Y1P8|A0A068Y1P8_ECHMU;tr|W6UWQ4|W6UWQ4_ECHGR	tr|A0A068WKG8|A0A068WKG8_ECHGR;tr|W6UNT3|W6UNT3_ECHGR	12;11;5;1	2;2;0;0	0;0;0;0	tr|A0A068WKG8|A0A068WKG8_ECHGR Hemicentin 1 OS=Echinococcus granulosus OX=6210 GN=EgrG_000422350 PE=4 SV=1;tr|W6UNT3|W6UNT3_ECHGR Hemicentin-1 OS=Echinococcus granulosus OX=6210 GN=EGR_02369 PE=4 SV=1	4	12	2	0	3	1	7	9	5	6	8	8	0	1	1	1	1	0	2	1	0	0	0	0	0	0	0	0	0	0	0	0	0	0	0	0	0	0	0	0	3.8	0.6	0	476.74
tr|A0A564Z6I2|A0A564Z6I2_HYMDI	tr|A0A564Z6I2|A0A564Z6I2_HYMDI	14	14	5	tr|A0A564Z6I2|A0A564Z6I2_HYMDI Uncharacterized protein OS=Hymenolepis diminuta OX=6216 GN=WMSIL1_LOCUS12874 PE=4 SV=1	1	14	14	5	4	4	8	8	8	8	10	8	0	2	3	1	4	4	8	8	8	8	10	8	0	2	3	1	2	2	2	2	4	3	3	2	0	1	2	0	4.6	4.6	1.6	479.39
tr|A0A158R6F9|A0A158R6F9_TAEAS	tr|A0A158R6F9|A0A158R6F9_TAEAS	7	7	3	tr|A0A158R6F9|A0A158R6F9_TAEAS Uncharacterized protein OS=Taenia asiatica OX=60517 GN=TASK_LOCUS149 PE=4 SV=1	1	7	7	3	2	1	3	2	5	5	5	5	6	6	7	7	2	1	3	2	5	5	5	5	6	6	7	7	0	0	2	1	2	2	2	3	2	3	3	3	1.9	1.9	0.8	506.99
tr|W6UTR2|W6UTR2_ECHGR;tr|A0A068WHH2|A0A068WHH2_ECHGR	tr|W6UTR2|W6UTR2_ECHGR;tr|A0A068WHH2|A0A068WHH2_ECHGR	6;6	4;4	0;0	tr|W6UTR2|W6UTR2_ECHGR Spectrin beta chain OS=Echinococcus granulosus OX=6210 GN=EGR_01169 PE=4 SV=1;tr|A0A068WHH2|A0A068WHH2_ECHGR Spectrin alpha actinin OS=Echinococcus granulosus OX=6210 GN=EgrG_000486600 PE=4 SV=1	2	6	4	0	3	3	2	3	4	5	4	5	5	6	5	4	2	2	1	2	2	3	2	3	3	4	3	2	0	0	0	0	0	0	0	0	0	0	0	0	1.8	1.3	0	507.77
tr|A0A564YDE5|A0A564YDE5_HYMDI	tr|A0A564YDE5|A0A564YDE5_HYMDI	6	4	4	tr|A0A564YDE5|A0A564YDE5_HYMDI Uncharacterized protein OS=Hymenolepis diminuta OX=6216 GN=WMSIL1_LOCUS4880 PE=4 SV=1	1	6	4	4	1	0	1	3	5	4	5	4	5	4	3	5	0	0	1	3	4	2	3	3	3	2	1	3	0	0	1	3	4	2	3	3	3	2	1	3	1.5	1	1	515.04
tr|A0A564YGD2|A0A564YGD2_HYMDI;tr|A0A564YFR0|A0A564YFR0_HYMDI;tr|A0A564YEY3|A0A564YEY3_HYMDI	tr|A0A564YGD2|A0A564YGD2_HYMDI;tr|A0A564YFR0|A0A564YFR0_HYMDI;tr|A0A564YEY3|A0A564YEY3_HYMDI	11;11;8	2;2;1	2;2;1	tr|A0A564YGD2|A0A564YGD2_HYMDI Uncharacterized protein OS=Hymenolepis diminuta OX=6216 GN=WMSIL1_LOCUS5729 PE=4 SV=1;tr|A0A564YFR0|A0A564YFR0_HYMDI Uncharacterized protein OS=Hymenolepis diminuta OX=6216 GN=WMSIL1_LOCUS5729 PE=4 SV=1;tr|A0A564YEY3|A0A564YE	3	11	2	2	5	5	2	5	3	3	3	2	1	5	2	4	0	1	0	1	1	0	0	0	0	1	0	0	0	1	0	1	1	0	0	0	0	1	0	0	3.4	0.6	0.6	522.3
tr|A0A068YEE3|A0A068YEE3_ECHMU;tr|A0A068W7W6|A0A068W7W6_ECHGR;tr|W6URA8|W6URA8_ECHGR;tr|A0A158R7A1|A0A158R7A1_TAEAS	tr|A0A068YEE3|A0A068YEE3_ECHMU;tr|A0A068W7W6|A0A068W7W6_ECHGR;tr|W6URA8|W6URA8_ECHGR;tr|A0A158R7A1|A0A158R7A1_TAEAS	13;13;12;10	13;13;12;10	4;4;4;2	tr|A0A068YEE3|A0A068YEE3_ECHMU Dynein heavy chain OS=Echinococcus multilocularis OX=6211 GN=EmuJ_000832000 PE=4 SV=1;tr|A0A068W7W6|A0A068W7W6_ECHGR Dynein heavy chain OS=Echinococcus granulosus OX=6210 GN=EgrG_000832000 PE=4 SV=1;tr|W6URA8|W6URA8_ECHGR Cyt	4	13	13	4	7	5	3	5	3	4	4	3	2	5	3	5	7	5	3	5	3	4	4	3	2	5	3	5	2	1	1	1	1	1	1	1	1	1	1	1	3.9	3.9	1.2	535.19
tr|A0A564YI07|A0A564YI07_HYMDI	tr|A0A564YI07|A0A564YI07_HYMDI	6	6	6	tr|A0A564YI07|A0A564YI07_HYMDI Uncharacterized protein (Fragment) OS=Hymenolepis diminuta OX=6216 GN=WMSIL1_LOCUS6426 PE=4 SV=1	1	6	6	6	2	1	5	2	1	1	2	0	0	0	0	0	2	1	5	2	1	1	2	0	0	0	0	0	2	1	5	2	1	1	2	0	0	0	0	0	1.1	1.1	1.1	795.82
[truncated: 79 more columns]
