# Supplementary material for: Label-free quantitative proteomics and immunoblotting identifies immunoreactive and other excretory-secretory (E/S) proteins of Anoplocephala perfoliata
Source: Front Immunol. 2022 Nov 16;13:1045468. doi: 10.3389/fimmu.2022.1045468 (PMC9709427; doi:10.3389/fimmu.2022.1045468)
Supplement: Supplementary file 2 [file Table_2.xlsx]

## Sheet: Table S2
Table S2. The list of all identified A. perfoliata E/S proteins excluding the protein homologs but including the protein paralogs. Cells in yellow, proteins identified in at least three replicate samples.			SW_3h_1	SW_3h_2	SW_3h_3	SW_3h_4	LW_3h_1	LW_3h_2	LW_3h_3	LW_3h_4	SW_8h_1	SW_8h_2	SW_8h_3	LSW_8h_4
Fasta headers	Species	Protein name	Intensity 1	Intensity 2	Intensity 3	Intensity 4	Intensity 5	Intensity 6	Intensity 7	Intensity 8	Intensity 9	Intensity 10	Intensity 11	Intensity 12
tr|W6V1T8|W6V1T8_ECHGR	Echinococcus granulosus	Glyceraldehyde-3-phosphate dehydrogenase	8045400000	4204600000	4642500000	6883300000	6032100000	2852700000	4718800000	4094800000	2363000000	2355900000	3938200000	2838900000
tr|A0A482CY58|A0A482CY58_ECHGR	Echinococcus granulosus	Tubulin alpha chain (Fragment)	9065100000	4819000000	3835200000	5063900000	4628000000	2631400000	4461400000	3848000000	2647500000	2719900000	2951100000	3323400000
tr|A0A0R3WB19|A0A0R3WB19_TAEAS	Taenia asiatica	Uncharacterized protein	4853300000	2397900000	1507200000	3841200000	5013000000	3646000000	5400800000	4640800000	3236100000	3999000000	5468600000	3585800000
tr|G0LXZ9|G0LXZ9_DIPCN	Dipylidium caninum	Phosphoenolpyruvate carboxykinase (Fragment)	3057000000	1031800000	1766400000	2587300000	4051800000	2102200000	2777000000	2446000000	1075300000	1558700000	2304300000	1619500000
tr|U6FVJ9|U6FVJ9_ECHGR	Echinococcus granulosus	Hsp90 co-chaperone Cdc37	3857600000	2120400000	1921300000	2350700000	1788900000	769900000	1142500000	1010000000	739210000	982500000	1049400000	1050800000
tr|A0A564YHU5|A0A564YHU5_HYMDI	Hymenolepis diminuta	Uncharacterized protein	2470300000	675090000	1527700000	2091700000	2482100000	895580000	1743900000	1264000000	444710000	598650000	443500000	546450000
tr|A0A0R3WDE3|A0A0R3WDE3_TAEAS	Taenia asiatica	Uncharacterized protein	1394700000	791420000	1038600000	2020200000	1543000000	870710000	1532900000	1224500000	845380000	791010000	290220000	1299400000
tr|A0A0R3WDJ2|A0A0R3WDJ2_TAEAS	Taenia asiatica	Uncharacterized protein	3623100000	1880100000	1915500000	1961400000	3454600000	1571200000	2972100000	2505700000	1480100000	1511500000	1926600000	2300200000
tr|A0A068Y6F2|A0A068Y6F2_ECHMU	Echinococcus multilocularis	Enolase	2795500000	1015000000	1115700000	1928200000	3412300000	2119300000	2778400000	2137500000	1047500000	1015400000	1574100000	1759200000
tr|A0A0R3VV32|A0A0R3VV32_TAEAS	Taenia asiatica	Tubulin beta chain	2791700000	1367600000	1012900000	1825500000	1954900000	1152100000	1853500000	1440700000	844720000	741670000	946280000	1317200000
tr|A0A0R3SCG6|A0A0R3SCG6_HYMDI	Hymenolepis diminuta	Elongation factor 1-alpha	669070000	804990000	1165000000	1738600000	2759800000	1208800000	1989700000	1649000000	855770000	1143300000	1373600000	1683300000
tr|A0A564YAP3|A0A564YAP3_HYMDI	Hymenolepis diminuta	Annexin	2001200000	1485300000	222320000	1589600000	350920000	1012800000	1469000000	1970600000	800590000	717390000	2446400000	3180200000
tr|G0LXZ8|G0LXZ8_HYDTA	Hydatigena taeniaeformis	Phosphoenolpyruvate carboxykinase (Fragment)	2423100000	747740000	1099100000	1541900000	2273700000	1413200000	1925700000	1410200000	710910000	1172300000	636330000	1111100000
tr|A0A564XYF9|A0A564XYF9_HYMDI	Hymenolepis diminuta	Uncharacterized protein	1351000000	683370000	715930000	1514100000	1936800000	1314700000	1937400000	2145600000	736580000	515910000	1029500000	991510000
tr|U6J063|U6J063_ECHGR	Echinococcus granulosus	Calpain-A	908530000	487670000	327910000	1066000000	1332600000	481420000	1057400000	815660000	653670000	1001500000	859490000	768010000
tr|A5LIC9|A5LIC9_9CEST	Echinococcus shiquicus	Elongation factor 1-alpha	860570000	412690000	741420000	1058200000	259980000	236600000	741850000	305330000	290890000	337530000	268910000	217250000
tr|A0A0R3W8M4|A0A0R3W8M4_TAEAS	Taenia asiatica	Uncharacterized protein	1750200000	864100000	552150000	1027600000	841730000	317260000	591650000	440320000	591590000	1119600000	1079700000	504650000
tr|A0A564Y6T9|A0A564Y6T9_HYMDI	Hymenolepis diminuta	Uncharacterized protein	545310000	947120000	388150000	1007700000	1311500000	434250000	888350000	601240000	209700000	337780000	263210000	415940000
tr|A0A0R3WA17|A0A0R3WA17_TAEAS	Taenia asiatica	FAR1 domain-containing protein	1287800000	585820000	421500000	973590000	1550900000	1198500000	1617200000	1853900000	756540000	768630000	957980000	1733000000
tr|A0A0R3SQN2|A0A0R3SQN2_HYMDI	Hymenolepis diminuta	Aldo_ket_red domain-containing protein	1197300000	687160000	214330000	856180000	1900500000	806960000	1186800000	1129000000	301530000	353830000	436480000	577310000
tr|A0A0S4MLX1|A0A0S4MLX1_ECHMU	Echinococcus multilocularis	Heat shock protein 70	1494600000	907630000	444140000	816730000	722350000	453720000	654890000	563210000	288020000	263120000	456200000	547710000
tr|A0A068Y451|A0A068Y451_ECHMU	Echinococcus multilocularis	Cytosolic malate dehydrogenase	1140900000	509120000	477300000	725280000	1548200000	806210000	1108500000	988700000	424790000	515500000	962320000	612060000
tr|A0A564YKI8|A0A564YKI8_HYMDI	Hymenolepis diminuta	Calpain catalytic domain-containing protein	1145400000	500110000	547550000	721970000	837430000	390170000	707710000	623240000	522550000	626480000	917620000	678820000
tr|Q56JA2|Q56JA2_ECHGR	Echinococcus granulosus	Malate dehydrogenase (Fragment)	670530000	283060000	581100000	719950000	1542700000	993610000	1277500000	1156800000	451860000	498310000	764890000	563460000
tr|W6UM50|W6UM50_ECHGR	Echinococcus granulosus	Heat shock protein HSP 90-alpha	610340000	744570000	476130000	711850000	272710000	134230000	189540000	181710000	161740000	210550000	172340000	218320000
tr|A0A0R3SQ76|A0A0R3SQ76_HYMDI	Hymenolepis diminuta	14_3_3 domain-containing protein	2677100000	1943300000	379820000	711060000	2801000000	567080000	1318100000	1000600000	839480000	1599300000	1254400000	1350200000
tr|A0A0R3S9P1|A0A0R3S9P1_HYMDI	Hymenolepis diminuta	14_3_3 domain-containing protein	1235200000	605810000	364090000	710340000	1011800000	280080000	582460000	414070000	547890000	702000000	304250000	577980000
tr|A0A0R3WFC2|A0A0R3WFC2_TAEAS	Taenia asiatica	Uncharacterized protein	921060000	362290000	377900000	680270000	639540000	494280000	534830000	710840000	1892600000	2025600000	1322700000	1858500000
tr|A0A068YIL7|A0A068YIL7_ECHMU	Echinococcus multilocularis	UDP-glucose 4-epimerase	174510000	411060000	262330000	675250000	269040000	161890000	571080000	612030000	102360000	248950000	578830000	396190000
tr|A0A158QF44|A0A158QF44_HYMDI	Hymenolepis diminuta	Uncharacterized protein	761760000	312840000	135400000	660830000	826880000	521290000	828370000	692820000	3006400000	3726500000	3012500000	2257300000
tr|A0A068WU84|A0A068WU84_ECHGR	Echinococcus granulosus	Aldo keto reductase family 1 member B4	1205000000	541090000	456430000	634600000	2062100000	866000000	1303500000	1237600000	110840000	288150000	409840000	633530000
tr|A0A564XXL9|A0A564XXL9_HYMDI	Hymenolepis diminuta	Uncharacterized protein	875560000	406000000	421630000	628650000	741880000	370520000	524520000	444200000	180500000	163130000	156890000	445280000
tr|A0A564YIC3|A0A564YIC3_HYMDI	Hymenolepis diminuta	Uncharacterized protein	2326800000	976870000	289380000	611810000	1533800000	630840000	828550000	1171100000	3625100000	7821500000	4474000000	3252200000
tr|A0A564YK50|A0A564YK50_HYMDI	Hymenolepis diminuta	Uncharacterized protein	1461300000	625840000	541070000	597130000	1068100000	555070000	932270000	805450000	1368700000	1616600000	2007500000	1052000000
tr|A0A564YST0|A0A564YST0_HYMDI	Hymenolepis diminuta	Proteasome subunit alpha type	1169100000	530830000	361640000	584050000	224280000	126980000	213310000	199550000	151430000	135280000	213730000	232980000
tr|A0A0R3SWR9|A0A0R3SWR9_HYMDI	Hymenolepis diminuta	Actin-related protein 2	893650000	341210000	460110000	564780000	668160000	294610000	520210000	381410000	175730000	236860000	201060000	429000000
tr|W6UE99|W6UE99_ECHGR	Echinococcus granulosus	Phosphoglycerate kinase	783690000	551110000	196540000	551850000	712310000	340100000	468540000	400960000	102810000	128580000	280160000	242810000
tr|A0A564Z965|A0A564Z965_HYMDI	Hymenolepis diminuta	Uncharacterized protein	1230200000	479510000	324600000	524900000	466890000	205980000	382670000	305480000	147340000	184950000	223610000	215240000
tr|A0A0R3VXB0|A0A0R3VXB0_TAEAS	Taenia asiatica	Uncharacterized protein	751600000	36118000	445340000	522830000	960660000	486320000	690700000	621060000	285420000	284080000	456570000	34930000
tr|A0A564Y5L9|A0A564Y5L9_HYMDI	Hymenolepis diminuta	Uncharacterized protein	717620000	561270000	250920000	518230000	557640000	261620000	466600000	385970000	94949000	111080000	102500000	241540000
tr|U6ITU2|U6ITU2_ECHGR	Echinococcus granulosus	Alpha tocopherol transfer protein	821880000	489460000	432350000	495860000	835120000	437570000	767510000	664250000	440910000	375390000	381550000	691790000
tr|A0A0R3S7Q1|A0A0R3S7Q1_HYMDI	Hymenolepis diminuta	Actin-related protein 2/3 complex subunit 4	934060000	584480000	401990000	493220000	1170000000	474210000	757840000	649080000	503030000	737070000	602180000	1070600000
tr|A0A087W0F3|A0A087W0F3_ECHMU	Echinococcus multilocularis	Glycerol kinase	545830000	312870000	289050000	483010000	47382000	20144000	46622000	175480000	15536000	26075000	0	223990000
tr|Q94815|Q94815_TAEAS	Taenia saginata	Myosin-like protein	780590000	67388000	384150000	480100000	564410000	341740000	472170000	381480000	177090000	228680000	197530000	266680000
tr|W6UHB1|W6UHB1_ECHGR	Echinococcus granulosus	Dynein light chain	1353200000	99670000	856200000	477690000	1483600000	841910000	1161200000	600120000	1562800000	1998500000	15526000	1940600000
tr|A0A564Y111|A0A564Y111_HYMDI	Hymenolepis diminuta	Uncharacterized protein	381800000	436290000	366450000	476990000	336770000	0	255000000	122390000	135760000	149720000	217390000	278370000
tr|A0A0R3SWU8|A0A0R3SWU8_HYMDI	Hymenolepis diminuta	Uncharacterized protein	1142300000	689800000	352870000	476510000	694830000	624700000	927310000	1013800000	3249600000	3172500000	2549800000	2467100000
tr|A0A0R3SQN8|A0A0R3SQN8_HYMDI	Hymenolepis diminuta	Uncharacterized protein	688940000	300560000	220740000	452350000	775920000	562560000	766280000	771400000	400540000	369760000	253330000	502070000
tr|A0A0R3W3I8|A0A0R3W3I8_TAEAS	Taenia asiatica	Uncharacterized protein	705740000	205910000	208810000	435190000	253700000	129620000	187260000	169790000	133020000	247800000	290520000	219820000
tr|A0A0R3SBI6|A0A0R3SBI6_HYMDI	Hymenolepis diminuta	Tr-type G domain-containing protein	361630000	70406000	291880000	408210000	586790000	408510000	590210000	410490000	142840000	114770000	283240000	333540000
tr|A0A564YUP0|A0A564YUP0_HYMDI	Hymenolepis diminuta	Uncharacterized protein	154310000	29459000	75913000	403960000	540850000	175790000	0	25596000	342560000	17850000	0	1149900000
tr|A0A0R3SCK0|A0A0R3SCK0_HYMDI	Hymenolepis diminuta	Proteasome endopeptidase complex	447720000	136370000	245850000	400890000	118750000	64901000	96087000	84148000	44837000	54580000	101500000	107890000
tr|A0A0R3W6D0|A0A0R3W6D0_TAEAS	Taenia asiatica	Serine/threonine-protein phosphatase	696280000	248920000	222250000	366380000	272540000	110800000	228890000	148230000	70104000	97089000	61528000	160110000
tr|A0A0R3W2K8|A0A0R3W2K8_TAEAS	Taenia asiatica	Uncharacterized protein	1251400000	912960000	243490000	365880000	1999500000	489760000	1259500000	925160000	1484000000	2828600000	935130000	1376400000
tr|A0A0R3SSX2|A0A0R3SSX2_HYMDI	Hymenolepis diminuta	Actin-related protein 2/3 complex subunit 5	677090000	185910000	165220000	362020000	589250000	327310000	439720000	435620000	1110900000	656770000	438680000	891080000
tr|A0A077RCZ4|A0A077RCZ4_ECHMU	Echinococcus multilocularis	T complex protein 1 subunit zeta	700940000	346520000	285260000	359830000	130130000	84126000	99527000	95504000	69805000	99189000	144780000	174300000
tr|A0A564YVZ6|A0A564YVZ6_HYMDI	Hymenolepis diminuta	GST N-terminal domain-containing protein	88795000	383790000	140650000	353290000	4120500000	1475500000	2427700000	3574800000	249630000	953160000	1501200000	98328000
tr|A0A068WCX0|A0A068WCX0_ECHGR	Echinococcus granulosus	Peroxiredoxin 2	436970000	174100000	249440000	346470000	188530000	95721000	131930000	111900000	102440000	103700000	199890000	154750000
tr|A0A158RA37|A0A158RA37_TAEAS	Taenia asiatica	Malic enzyme	394850000	262000000	203410000	331980000	330850000	99556000	179560000	229700000	90844000	118700000	332280000	66444000
tr|A0A0R3WGD8|A0A0R3WGD8_TAEAS	Taenia asiatica	6PGD domain-containing protein	528200000	144430000	223580000	331660000	440400000	207310000	348020000	241250000	99219000	127410000	140740000	198100000
tr|A0A0R3SS39|A0A0R3SS39_HYMDI	Hymenolepis diminuta	Uncharacterized protein	149400000	28206000	90224000	331130000	248400000	140210000	182390000	186100000	93929000	129240000	114380000	202600000
tr|A0A068WQS1|A0A068WQS1_ECHGR	Echinococcus granulosus	Lysyl oxidase	208040000	94511000	195920000	316890000	492140000	428180000	647160000	565030000	48329000	57722000	29536000	91956000
tr|W6U9Y5|W6U9Y5_ECHGR	Echinococcus granulosus	Estradiol 17 beta-dehydrogenase	839300000	372640000	231950000	309360000	1243700000	481710000	1050800000	799540000	211560000	298860000	210060000	315510000
tr|A0A564Y1L8|A0A564Y1L8_HYMDI	Hymenolepis diminuta	Uncharacterized protein	568580000	250220000	217450000	307440000	344880000	246620000	389360000	355760000	563770000	592420000	613510000	704700000
tr|A0A564YU73|A0A564YU73_HYMDI	Hymenolepis diminuta	LIM zinc-binding domain-containing protein	761570000	138620000	173000000	290900000	395440000	197250000	342480000	353490000	370160000	422370000	352170000	358080000
tr|A0A0R3SHN7|A0A0R3SHN7_HYMDI	Hymenolepis diminuta	GTP-binding nuclear protein	230120000	184790000	133260000	283500000	231290000	129660000	204740000	208820000	62509000	67107000	46050000	157160000
tr|A0A564YPQ1|A0A564YPQ1_HYMDI	Hymenolepis diminuta	Myosin motor domain-containing protein	645420000	853040000	163060000	279700000	225700000	119220000	206670000	157270000	271460000	412530000	234470000	237970000
tr|A0A564YMZ8|A0A564YMZ8_HYMDI	Hymenolepis diminuta	Rab GDP dissociation inhibitor	127890000	224780000	113050000	276660000	146590000	93857000	135730000	109470000	61797000	69118000	70483000	164480000
tr|U6JCG1|U6JCG1_ECHGR	Echinococcus granulosus	Glutathione S-transferase	1994900000	1180500000	6249700	274430000	8240900000	1473300000	3939200000	2907800000	2104100000	2702000000	2707200000	1533700000
tr|A0A564YIS3|A0A564YIS3_HYMDI	Hymenolepis diminuta	Uncharacterized protein	549620000	419070000	729590000	273900000	408540000	219250000	379740000	270560000	200140000	241000000	263850000	191170000
tr|A0A564YPA0|A0A564YPA0_HYMDI	Hymenolepis diminuta	Kinesin-like protein	511190000	161050000	217400000	258270000	239400000	101110000	205470000	173870000	170490000	214240000	180580000	229880000
tr|A0A0R3SDH0|A0A0R3SDH0_HYMDI	Hymenolepis diminuta	Nucleoside diphosphate kinase	252810000	26127000	65162000	238540000	192610000	173390000	143330000	247840000	45879000	153650000	83255000	268110000
tr|A0A0R3VWM5|A0A0R3VWM5_TAEAS	Taenia asiatica	Uncharacterized protein	679980000	814530000	5038400	237210000	511420000	178300000	447670000	0	138470000	247190000	428430000	157700000
tr|B8ZWJ6|B8ZWJ6_ECHMU	Echinococcus multilocularis	Tropomyosin 2	545080000	276200000	130090000	235980000	529860000	229010000	424300000	412750000	936770000	1267900000	684810000	768840000
tr|A0A0R3SPX6|A0A0R3SPX6_HYMDI	Hymenolepis diminuta	Uncharacterized protein	531920000	115800000	75791000	232890000	63619000	58279000	32866000	47567000	63212000	94852000	69744000	151630000
tr|A0A158R7I3|A0A158R7I3_TAEAS	Taenia asiatica	Uncharacterized protein	425990000	136620000	120800000	231420000	371930000	119310000	271550000	195320000	239130000	294040000	348760000	221380000
tr|A0A0R3S7K6|A0A0R3S7K6_HYMDI	Hymenolepis diminuta	Fructose-bisphosphate aldolase	533620000	134710000	137190000	230950000	376120000	332320000	404820000	293890000	245900000	247660000	278740000	334080000
tr|A0A0R3W6Y6|A0A0R3W6Y6_TAEAS	Taenia asiatica	Uncharacterized protein	811560000	23066000	102510000	228180000	790830000	567610000	833240000	748060000	194010000	144330000	56690000	229070000
tr|A0A564Y704|A0A564Y704_HYMDI	Hymenolepis diminuta	Glucose-6-phosphate 1-dehydrogenase	330640000	68710000	134170000	223010000	214230000	125870000	202830000	156610000	92646000	120070000	139020000	89965000
tr|A0A068Y321|A0A068Y321_ECHMU	Echinococcus multilocularis	Arp2/3 complex 34 kDa subunit	263440000	96417000	11359000	219370000	357470000	150330000	261200000	203500000	94767000	79579000	149540000	107380000
tr|A0A0R3SB81|A0A0R3SB81_HYMDI	Hymenolepis diminuta	Uncharacterized protein	316950000	75271000	125150000	217220000	1495300000	282950000	888900000	637780000	117900000	210510000	220330000	51359000
tr|A0A068Y9Y6|A0A068Y9Y6_ECHMU	Echinococcus multilocularis	SPONdin extracellular matrix glycoprotein	173000000	60720000	172450000	213980000	82564000	38168000	71439000	43384000	58066000	73059000	18246000	10837000
tr|A0A0R3SAK2|A0A0R3SAK2_HYMDI	Hymenolepis diminuta	T-complex protein 1 subunit delta	498350000	134450000	118720000	207510000	67390000	63872000	58413000	73164000	55517000	59132000	76733000	108280000
tr|A0A068Y6X1|A0A068Y6X1_ECHMU	Echinococcus multilocularis	Actin-related protein 2/3 complex subunit 5	272690000	99495000	0	201230000	0	0	250030000	257300000	546310000	388620000	0	542310000
tr|A0A068XX27|A0A068XX27_ECHMU	Echinococcus multilocularis	Triosephosphate isomerase	211100000	84241000	79165000	199530000	456210000	255390000	486200000	397080000	138410000	161800000	136660000	184840000
tr|A0A564YRW9|A0A564YRW9_HYMDI	Hymenolepis diminuta	Uncharacterized protein (Fragment)	353830000	763210000	125490000	198980000	237730000	126100000	206590000	194390000	135670000	102910000	129490000	231470000
tr|A0A0R3SCJ7|A0A0R3SCJ7_HYMDI	Hymenolepis diminuta	Calponin-homology (CH) domain-containing protein	103980000	24700000	68522000	198670000	259150000	222340000	385360000	383100000	537800000	412660000	178970000	589540000
tr|A0A0R3SLX3|A0A0R3SLX3_HYMDI	Hymenolepis diminuta	Superoxide dismutase [Cu-Zn]	326580000	132190000	71778000	196590000	394360000	328670000	492820000	503780000	708190000	743600000	530840000	666570000
tr|A0A068WF73|A0A068WF73_ECHGR	Echinococcus granulosus	Elongation factor 2	250240000	63037000	138970000	194950000	120470000	96908000	121370000	239600000	93574000	87320000	154420000	255440000
tr|Q24903|Q24903_ECHMU	Echinococcus multilocularis	Ubiquitin	118430000	371560000	330040000	181240000	1325600000	248760000	758560000	377920000	446580000	542830000	524120000	360650000
tr|A0A564ZE56|A0A564ZE56_HYMDI	Hymenolepis diminuta	Uncharacterized protein	161070000	147330000	139380000	173140000	251930000	131550000	214470000	214650000	228090000	143560000	209350000	174550000
tr|A0A068XY23|A0A068XY23_ECHMU	Echinococcus multilocularis	Actin-related protein 2/3 complex subunit 3	300740000	287030000	158560000	171310000	290100000	191330000	132660000	131500000	151010000	85570000	133520000	519430000
tr|W6UAP6|W6UAP6_ECHGR	Echinococcus granulosus	Myosin-XV	0	0	0	170530000	7298300	0	312620000	0	0	0	0	128390000
tr|U6JK90|U6JK90_ECHGR	Echinococcus granulosus	T-complex protein 1 subunit theta	223660000	130520000	172660000	169890000	98225000	55894000	78279000	77486000	80274000	99697000	66288000	123800000
tr|A0A158R9X6|A0A158R9X6_TAEAS	Taenia asiatica	Uncharacterized protein	452300000	179470000	55281000	168310000	192460000	1867600000	1334400000	1866200000	2702900000	2252000000	3102100000	2354800000
tr|A0A0R3WAW4|A0A0R3WAW4_TAEAS	Taenia asiatica	Uncharacterized protein	333360000	86271000	52208000	159800000	90136000	90259000	128990000	149210000	816690000	940880000	568920000	508390000
tr|A0A564XVK8|A0A564XVK8_HYMDI	Hymenolepis diminuta	Uncharacterized protein	413430000	110350000	104390000	159270000	297110000	150880000	200230000	222790000	207090000	351280000	445350000	502110000
tr|W6UFE0|W6UFE0_ECHGR	Echinococcus granulosus	Sj-Ts4 protein	88299000	101400000	24628000	158820000	504030000	378620000	702780000	770520000	206050000	411880000	240320000	184330000
tr|A0A158R6W4|A0A158R6W4_TAEAS	Taenia asiatica	Uncharacterized protein	332070000	87552000	162140000	155190000	275960000	207580000	273020000	258780000	102080000	118550000	81289000	138780000
tr|A0A0R3WG50|A0A0R3WG50_TAEAS	Taenia asiatica	Uncharacterized protein	101470000	71925000	11965000	154570000	1144300000	768290000	1018700000	910370000	8998200	13576000	9123800	114520000
tr|A0A0R3W7B2|A0A0R3W7B2_TAEAS	Taenia asiatica	Uncharacterized protein	373930000	156050000	52696000	149480000	487680000	135370000	292600000	236340000	524990000	671000000	495930000	211740000
tr|A0A564Y3W8|A0A564Y3W8_HYMDI	Hymenolepis diminuta	Mitogen-activated protein kinase	273860000	218760000	97880000	146350000	170450000	99374000	142410000	137060000	74563000	85892000	66412000	145070000
tr|A0A0R3SWH3|A0A0R3SWH3_HYMDI	Hymenolepis diminuta	14_3_3 domain-containing protein	273100000	130370000	51124000	142610000	206510000	129850000	188240000	195520000	201740000	221220000	114420000	143590000
tr|A0A068WDT8|A0A068WDT8_ECHGR	Echinococcus granulosus	NEDD8	36141000	7054300	4872600	141860000	18025000	20591000	26991000	52590000	63664000	69854000	60862000	84344000
tr|A0A564Z4Y9|A0A564Z4Y9_HYMDI	Hymenolepis diminuta	Uncharacterized protein	98168000	36279000	12240000	141090000	24653000	13467000	10352000	29056000	6505600	32572000	47962000	67083000
tr|A0A564YBS2|A0A564YBS2_HYMDI	Hymenolepis diminuta	Uncharacterized protein	99172000	50587000	20111000	140640000	35579000	0	35462000	20790000	19206000	33431000	36178000	55391000
tr|A0A564Z5B1|A0A564Z5B1_HYMDI	Hymenolepis diminuta	F-actin-capping protein subunit beta	171960000	0	87236000	139770000	131040000	74429000	106120000	79442000	94484000	72082000	65006000	129170000
tr|A0A0R3SCQ3|A0A0R3SCQ3_HYMDI	Hymenolepis diminuta	Uncharacterized protein	498040000	205050000	32309000	138190000	334960000	58902000	213740000	113500000	81676000	168110000	189530000	148940000
tr|A0A564YBW5|A0A564YBW5_HYMDI	Hymenolepis diminuta	SERPIN domain-containing protein	820810000	450560000	123280000	134870000	363730000	215830000	416070000	418510000	101520000	115100000	169660000	263100000
tr|A0A564YZB5|A0A564YZB5_HYMDI	Hymenolepis diminuta	UBIQUITIN_CONJUGAT_2 domain-containing protein	0	462530	63541000	122030000	148930000	105220000	135820000	127980000	72046000	57779000	39533000	117450000
tr|A0A0R3VVJ3|A0A0R3VVJ3_TAEAS	Taenia asiatica	Lactamase_B domain-containing protein	109060000	43382000	23922000	119400000	49632000	106980000	185260000	122040000	130460000	88354000	124230000	123170000
tr|A0A0R3SBE1|A0A0R3SBE1_HYMDI	Hymenolepis diminuta	Uncharacterized protein	98600000	139290000	17571000	113380000	100260000	51168000	75194000	63382000	32231000	36718000	45854000	57950000
tr|A0A0R3SDV0|A0A0R3SDV0_HYMDI	Hymenolepis diminuta	T-complex protein 1 subunit gamma	567840000	133790000	102990000	112560000	98889000	61337000	89775000	86274000	65316000	80959000	114310000	103220000
tr|A0A0R3SRV9|A0A0R3SRV9_HYMDI	Hymenolepis diminuta	Uncharacterized protein	109840000	24095000	18375000	112340000	1306300000	1561100000	2168700000	1915800000	25142000	3763000	4017600	131250000
tr|A0A0R3W2Z5|A0A0R3W2Z5_TAEAS	Taenia asiatica	Uncharacterized protein	57676000	26305000	57828000	112320000	330000000	107300000	207430000	130670000	86473000	134500000	207490000	179020000
tr|A0A0R3SXH5|A0A0R3SXH5_HYMDI	Hymenolepis diminuta	Uncharacterized protein	243290000	45084000	144490000	111870000	11076000	4213800	7307100	4947300	12017000	18846000	112380000	20477000
tr|A0A564ZCI3|A0A564ZCI3_HYMDI	Hymenolepis diminuta	Uncharacterized protein	72383000	78020000	41738000	102010000	49630000	67741000	117580000	134130000	23487000	48918000	88395000	129560000
tr|A0A0R3SI21|A0A0R3SI21_HYMDI	Hymenolepis diminuta	Uncharacterized protein	89522000	44271000	43474000	101140000	56694000	38702000	57054000	31517000	39846000	26009000	37106000	28176000
tr|U6JNT7|U6JNT7_ECHGR	Echinococcus granulosus	Chaperonin containing TCP1 subunit 5 epsilon	288520000	84505000	100270000	101030000	62056000	31920000	41630000	43540000	38646000	39923000	48925000	57078000
tr|U6J4Z1|U6J4Z1_ECHGR	Echinococcus granulosus	General transcription factor IIF polypeptide 2	0	0	0	99524000	230240000	150350000	203240000	178260000	59107000	76940000	97003000	232500000
tr|A0A0R3SSB0|A0A0R3SSB0_HYMDI	Hymenolepis diminuta	Thioredoxin domain-containing protein	537450000	120680000	78345000	99063000	745170000	349210000	648210000	551090000	9565200	52286000	41915000	76157000
tr|A0A0R3SWI6|A0A0R3SWI6_HYMDI	Hymenolepis diminuta	Annexin	348160000	10251000	63602000	97718000	709940000	155850000	417950000	296610000	75159000	103950000	0	182380000
tr|W6UI76|W6UI76_ECHGR	Echinococcus granulosus	Prolyl endopeptidase	36045000	104420000	0	97629000	23067000	12338000	20882000	19412000	4535800	9441600	10769000	19757000
tr|A0A158R6M4|A0A158R6M4_TAEAS	Taenia asiatica	WD_REPEATS_REGION domain-containing protein	151710000	79077000	108760000	97554000	90693000	47922000	89773000	59555000	25567000	30662000	45257000	60868000
tr|A0A068WPM0|A0A068WPM0_ECHGR	Echinococcus granulosus	Endophilin B2	284570000	116970000	63888000	97455000	165350000	123860000	178570000	167310000	141180000	125910000	109030000	247020000
tr|A0A564YIG6|A0A564YIG6_HYMDI	Hymenolepis diminuta	AA_TRNA_LIGASE_II domain-containing protein	149960000	89530000	196730000	88807000	41519000	20487000	34944000	29711000	14815000	23578000	16392000	41022000
tr|A0A564YX14|A0A564YX14_HYMDI	Hymenolepis diminuta	Amidohydro-rel domain-containing protein	307250000	38260000	57280000	88255000	117000000	72728000	109850000	112020000	41427000	74004000	89108000	95153000
tr|A0A0R3SLC3|A0A0R3SLC3_HYMDI	Hymenolepis diminuta	Uncharacterized protein	0	0	0	87620000	247580000	74786000	254060000	106260000	115260000	142690000	45698000	329160000
tr|W6U646|W6U646_ECHGR	Echinococcus granulosus	Tegumental protein	187740000	92870000	109490000	86912000	203170000	76630000	165110000	161070000	883770000	2501000000	1587600000	1032700000
tr|A0A564Y2K5|A0A564Y2K5_HYMDI	Hymenolepis diminuta	Myosin_tail_1 domain-containing protein (Fragment)	214910000	118880000	61158000	83423000	78541000	42054000	75626000	69040000	142670000	272570000	236780000	110980000
tr|A0A564XXE0|A0A564XXE0_HYMDI	Hymenolepis diminuta	AAA domain-containing protein (Fragment)	0	0	0	83169000	32054000	13447000	20315000	17813000	19520000	35400000	38270000	29268000
tr|A0A0R3VT62|A0A0R3VT62_TAEAS	Taenia asiatica	Uncharacterized protein	312070000	131570000	1407800	82628000	52992000	33774000	51263000	58047000	45159000	62535000	58823000	65182000
tr|A0A0R3SGD2|A0A0R3SGD2_HYMDI	Hymenolepis diminuta	Tubulin-specific chaperone A	736060	41592000	70121000	78399000	125970000	74208000	127510000	134910000	338840000	255040000	0	202840000
tr|A0A068WQX1|A0A068WQX1_ECHGR	Echinococcus granulosus	Armadillo type fold	203430000	38341000	15461000	77865000	76426000	56363000	86444000	68446000	6236200	15001000	11311000	13436000
tr|A0A564Z6L2|A0A564Z6L2_HYMDI	Hymenolepis diminuta	Fibrillar collagen NC1 domain-containing protein	119000000	26435000	79897000	77512000	155710000	128880000	157460000	148650000	81258000	0	3287900	12968000
tr|W6U8C7|W6U8C7_ECHGR	Echinococcus granulosus	Chromodomain-helicase-DNA-binding protein	0	0	0	75148000	22244000	8425500	25497000	15689000	21811000	28979000	23859000	31027000
tr|A0A564Y730|A0A564Y730_HYMDI	Hymenolepis diminuta	Uncharacterized protein	148900000	2684900	53242000	73650000	77857000	51936000	81666000	73861000	47969000	38173000	17259000	83994000
tr|A0A564Z6I2|A0A564Z6I2_HYMDI	Hymenolepis diminuta	Uncharacterized protein	41525000	113280000	104200000	71900000	109360000	59248000	131720000	84637000	0	2620000	7792900	2009800
tr|A0A564Y227|A0A564Y227_HYMDI	Hymenolepis diminuta	Protein kinase domain-containing protein	133740000	22283000	43480000	67805000	50351000	21589000	36903000	28813000	16596000	42992000	27230000	59171000
tr|A0A0R3W1X8|A0A0R3W1X8_TAEAS	Taenia asiatica	Uncharacterized protein	0	19602000	119930000	67396000	12492000	11162000	10393000	13413000	15315000	19658000	0	0
tr|U6IWR5|U6IWR5_ECHGR	Echinococcus granulosus	Fimbrin	71472000	73195000	3902700	66005000	333890000	129350000	203990000	174560000	104260000	131950000	0	36011000
tr|A0A068X0V1|A0A068X0V1_ECHGR	Echinococcus granulosus	Spectrin alpha actinin	176280000	32416000	78821000	64445000	167790000	100190000	183500000	146780000	527470000	586680000	256930000	393390000
tr|A0A158QBP5|A0A158QBP5_HYMDI	Hymenolepis diminuta	Uncharacterized protein	106450000	57604000	33773000	63919000	42801000	40117000	56969000	68708000	26340000	37699000	23123000	73896000
tr|U6JIQ5|U6JIQ5_ECHGR	Echinococcus granulosus	Protein DJ-1	137450000	50454000	27956000	63891000	85217000	49862000	75812000	79737000	43764000	50173000	48558000	48957000
tr|A0A0R3SQ56|A0A0R3SQ56_HYMDI	Hymenolepis diminuta	Uncharacterized protein	135980000	78291000	44171000	62429000	71218000	30735000	45798000	6513800	39426000	49448000	59156000	48306000
tr|W6UFQ0|W6UFQ0_ECHGR	Echinococcus granulosus	Ubiquitin-like modifier-activating enzyme	125570000	38468000	105050000	60786000	138660000	54133000	219640000	104010000	8924300	36542000	7814400	54184000
tr|U6JMK8|U6JMK8_ECHGR	Echinococcus granulosus	Actin	0	0	12853000	60115000	26577000	20099000	25245000	28398000	0	1944300	3989800	0
tr|W6UY34|W6UY34_ECHGR	Echinococcus granulosus	Uncharacterized protein	234790000	167130000	40778000	59882000	211730000	63319000	163120000	128240000	572630000	814850000	476090000	303510000
tr|A0A0R3W7C7|A0A0R3W7C7_TAEAS	Taenia asiatica	Uncharacterized protein	17477000	15838000	46401000	58202000	142140000	91866000	169240000	157750000	51269000	47028000	5388400	67861000
tr|U6J0Q2|U6J0Q2_ECHGR	Echinococcus granulosus	Elongation factor 1-beta	134110000	0	263970000	57679000	68288000	13081000	59905000	38232000	173150000	180590000	13834000	153810000
tr|A0A564YBI7|A0A564YBI7_HYMDI	Hymenolepis diminuta	Serine/threonine-protein phosphatase	78482000	71100000	27975000	56959000	105220000	57365000	108290000	94443000	28647000	45614000	42139000	46513000
tr|A0A068Y611|A0A068Y611_ECHMU	Echinococcus multilocularis	Inorganic pyrophosphatase	92355000	39284000	47095000	56214000	148530000	97541000	143980000	117710000	64923000	44287000	32531000	139630000
tr|U6J6U1|U6J6U1_ECHGR	Echinococcus granulosus	Ras protein Rab 2A	10119000	18433000	31116000	55925000	87720000	45844000	39530000	25446000	36302000	24681000	49144000	23946000
tr|A0A564YBL1|A0A564YBL1_HYMDI	Hymenolepis diminuta	Uncharacterized protein	37842000	39706000	68595000	55674000	34156000	16681000	21870000	22580000	2610300	8731900	10238000	8556400
tr|A0A564Z2R3|A0A564Z2R3_HYMDI	Hymenolepis diminuta	Uncharacterized protein	136220000	42650000	54976000	55061000	234880000	96095000	161010000	122210000	201370000	244510000	165790000	260050000
tr|A0A087VZ27|A0A087VZ27_ECHMU	Echinococcus multilocularis	Transforming growth factor beta 1 induced	0	41918000	13829000	55046000	342110000	241510000	326140000	337810000	169870000	206090000	479040000	101430000
tr|W6UNI4|W6UNI4_ECHGR	Echinococcus granulosus	Ras-related protein Rab-37	92217000	25332000	0	54585000	3796200	3633400	0	3083000	2298600	0	0	55149000
tr|A0A564YLX7|A0A564YLX7_HYMDI	Hymenolepis diminuta	P-type domain-containing protein	10323000	0	90047000	54054000	0	0	0	0	10233000	186070000	293210000	0
tr|A0A564YDG5|A0A564YDG5_HYMDI	Hymenolepis diminuta	FERM domain-containing protein	28029000	0	39927000	53246000	122580000	65406000	86686000	123200000	25303000	38798000	46667000	125860000
tr|A0A0R3VYS6|A0A0R3VYS6_TAEAS	Taenia asiatica	Uncharacterized protein	80583000	3621700	16171000	52191000	99608000	81123000	69811000	80151000	33721000	42396000	14155000	80991000
tr|A0A564YTQ6|A0A564YTQ6_HYMDI	Hymenolepis diminuta	Uncharacterized protein	0	0	0	51706000	0	37266000	47939000	57042000	64095000	94473000	59580000	0
tr|A0A158R8E9|A0A158R8E9_TAEAS	Taenia asiatica	Coronin	270260000	1294700	138630000	51490000	155620000	49961000	102840000	74771000	38303000	65748000	85815000	38851000
tr|A0A0R3SRQ7|A0A0R3SRQ7_HYMDI	Hymenolepis diminuta	Uncharacterized protein	73011000	0	67319000	50551000	27287000	7761900	21013000	15930000	26567000	34361000	16409000	11566000
tr|A0A0R3VWM8|A0A0R3VWM8_TAEAS	Taenia asiatica	T-complex protein 1 subunit eta	160560000	22096000	22031000	50323000	27002000	8069100	30531000	22565000	15603000	24225000	14568000	19572000
tr|A0A564Y3I1|A0A564Y3I1_HYMDI	Hymenolepis diminuta	Non-specific serine/threonine protein kinase	17871000	27119000	44695000	50005000	54058000	17459000	31417000	24549000	13089000	12648000	12188000	11949000
tr|A0A068YEE3|A0A068YEE3_ECHMU	Echinococcus multilocularis	Dynein heavy chain	88033000	56103000	9984100	48662000	15214000	11558000	20098000	12351000	10465000	29496000	28104000	20207000
tr|A0A0R3VUA0|A0A0R3VUA0_TAEAS	Taenia asiatica	ARID domain-containing protein	0	82309000	32674000	47617000	22895000	13147000	18523000	16943000	21810000	18111000	29385000	0
tr|A0A564YM06|A0A564YM06_HYMDI	Hymenolepis diminuta	SH3 domain-containing protein	77232000	41790000	38735000	47281000	59856000	37868000	64035000	49078000	61479000	39861000	35393000	66827000
tr|A0A564YFS0|A0A564YFS0_HYMDI	Hymenolepis diminuta	Uncharacterized protein	318970	62636000	60463000	47016000	282880000	1665500	304990000	0	77034000	161040000	127480000	132100000
tr|A0A564YSF0|A0A564YSF0_HYMDI	Hymenolepis diminuta	Uncharacterized protein	256020000	21501000	24721000	46023000	1162500000	554770000	818480000	660170000	277700000	268960000	49160000	269560000
tr|A0A0R3W7L6|A0A0R3W7L6_TAEAS	Taenia asiatica	Uncharacterized protein	0	115990000	3277300	45316000	172520000	45909000	125970000	104950000	62676000	94834000	228300000	76665000
tr|A0A068Y478|A0A068Y478_ECHMU	Echinococcus multilocularis	Collagen type XI alpha 2	46204000	27299000	46756000	45083000	148560000	100230000	198140000	159040000	0	1376900	12117000	36054000
tr|A0A0R3VU54|A0A0R3VU54_TAEAS	Taenia asiatica	Uncharacterized protein	0	0	0	44869000	0	8016400	0	0	0	0	0	0
tr|A0A564YII4|A0A564YII4_HYMDI	Hymenolepis diminuta	Uncharacterized protein	280660000	196240000	46894000	44693000	131730000	132320000	166640000	82525000	157910000	180560000	148150000	147410000
tr|U6JKN1|U6JKN1_ECHGR	Echinococcus granulosus	Prefoldin subunit 6	36761000	10463000	6213500	44022000	13713000	0	8128800	6951100	54632000	47936000	41232000	45347000
tr|A0A068WI53|A0A068WI53_ECHGR	Echinococcus granulosus	Proteasome prosome macropain	201460000	95287000	69530000	42685000	0	0	0	0	28186000	46378000	61419000	30819000
tr|U6JDZ7|U6JDZ7_ECHGR	Echinococcus granulosus	Rab	19333000	33274000	3323800	42410000	9632400	3956000	43521000	9836500	25097000	7086900	82625000	54503000
tr|A0A564Y3Y4|A0A564Y3Y4_HYMDI	Hymenolepis diminuta	Adenylyl cyclase-associated protein	0	57284000	5754400	41900000	207230000	107160000	197900000	159860000	130360000	113290000	110290000	226610000
tr|A0A564XVM9|A0A564XVM9_HYMDI	Hymenolepis diminuta	Uncharacterized protein	62429000	0	0	41147000	122310000	44945000	77094000	37455000	0	9028200	14162000	21449000
tr|A0A068YAE8|A0A068YAE8_ECHMU	Echinococcus multilocularis	Dynein light chain	24503000	22299000	0	40934000	0	22651000	14718000	29836000	36650000	24491000	54284000	40472000
tr|A0A0R3WA40|A0A0R3WA40_TAEAS	Taenia asiatica	Uncharacterized protein	18821000	0	12699000	40495000	4977500	7224900	11199000	10001000	15394000	4074900	4495100	8905700
tr|A0A068WWK6|A0A068WWK6_ECHGR	Echinococcus granulosus	Peroxidasin	8310100	0	7302000	39416000	81535000	78643000	159640000	140660000	9817000	11083000	42225000	24765000
tr|A0A564Y518|A0A564Y518_HYMDI	Hymenolepis diminuta	Uncharacterized protein	63107000	11834000	29565000	39061000	13956000	5471500	7110200	11205000	0	3189200	7467800	20975000
tr|A0A564YLF5|A0A564YLF5_HYMDI	Hymenolepis diminuta	Ig-like domain-containing protein	49929000	12851000	46928000	38994000	0	2512600	1551700	0	4599100	1944900	0	0
tr|A0A564Z1I9|A0A564Z1I9_HYMDI	Hymenolepis diminuta	TPR_REGION domain-containing protein	143140000	0	2037000	38533000	56258000	40226000	38703000	44596000	68092000	59590000	68699000	142430000
tr|A0A0R3WCK7|A0A0R3WCK7_TAEAS	Taenia asiatica	Uncharacterized protein	38601000	0	43392000	37874000	4604100	21393000	6137900	9286900	13257000	1793400	2304600	13495000
tr|A0A0R3W7Y1|A0A0R3W7Y1_TAEAS	Taenia asiatica	Uncharacterized protein	65004000	0	78159000	37799000	27262000	12288000	16015000	13536000	0	0	0	0
tr|W6UTR2|W6UTR2_ECHGR	Echinococcus granulosus	Spectrin beta chain	56552000	19899000	11151000	37492000	51044000	26811000	36543000	35191000	105110000	143230000	148450000	93677000
tr|A0A564YPJ4|A0A564YPJ4_HYMDI	Hymenolepis diminuta	Uncharacterized protein	35801000	7190100	20507000	37277000	69838000	27377000	60480000	33200000	7957900	40036000	18081000	11185000
tr|W6UR32|W6UR32_ECHGR	Echinococcus granulosus	Collagen alpha-2(I) chain	260180000	37976000	25102000	36584000	42861000	100170000	162240000	187480000	51629000	31563000	17663000	50680000
tr|A0A564XY80|A0A564XY80_HYMDI	Hymenolepis diminuta	Aminopeptidase	57952000	10636000	21044000	36495000	35148000	27195000	28691000	29050000	8590100	8127600	9330300	18749000
tr|A0A0R3W8N4|A0A0R3W8N4_TAEAS	Taenia asiatica	Uncharacterized protein	186890000	19654000	20361000	35439000	7477900	8139700	8507800	9084700	8262400	6857700	12371000	15807000
tr|A0A564YIV2|A0A564YIV2_HYMDI	Hymenolepis diminuta	Protein kinase domain-containing protein	45315000	0	22978000	35400000	25076000	19259000	32119000	13926000	6240600	10640000	12832000	17589000
tr|A0A158QFC3|A0A158QFC3_HYMDI	Hymenolepis diminuta	Uncharacterized protein	0	0	2635700	34372000	87970000	42293000	71877000	53000000	4604900	9483100	13067000	7539700
tr|A0A0R3WFA3|A0A0R3WFA3_TAEAS	Taenia asiatica	Peptidase S1 domain-containing protein	97001000	29317000	71381000	33465000	145780000	41201000	88555000	61450000	11006000	6834500	0	23682000
tr|A0A068YDD8|A0A068YDD8_ECHMU	Echinococcus multilocularis	Ubiquitin fold modifier 1	132120000	59136000	25134000	33435000	79815000	26863000	55719000	44473000	143440000	342330000	162540000	121990000
tr|A0A564YWD9|A0A564YWD9_HYMDI	Hymenolepis diminuta	Uncharacterized protein	73422000	5404000	25330000	33261000	17412000	13767000	35861000	33602000	10402000	16865000	18770000	27078000
tr|A0A0R3SIU2|A0A0R3SIU2_HYMDI	Hymenolepis diminuta	Uncharacterized protein	148740000	22004000	28679000	33092000	105390000	104050000	191060000	179470000	396520000	372260000	274880000	290930000
tr|A0A564ZC44|A0A564ZC44_HYMDI	Hymenolepis diminuta	Uncharacterized protein	64119000	24198000	20452000	33083000	13348000	13362000	20689000	21545000	25937000	17198000	35917000	2455400
tr|W6UFK9|W6UFK9_ECHGR	Echinococcus granulosus	Glyoxylate reductase/hydroxypyruvate reductase	0	0	0	32935000	36113000	24888000	28103000	28632000	0	7767700	10305000	21253000
tr|A0A564YBT3|A0A564YBT3_HYMDI	Hymenolepis diminuta	CS domain-containing protein	52976000	36498000	11690000	32664000	30724000	18529000	24906000	34694000	26115000	28114000	16057000	32764000
tr|A0A068YA10|A0A068YA10_ECHMU	Echinococcus multilocularis	Uncharacterized protein	58150000	13089000	18107000	32391000	65916000	26251000	46137000	51963000	21304000	35583000	29647000	46779000
tr|A0A0R3VVW6|A0A0R3VVW6_TAEAS	Taenia asiatica	Obg-like ATPase 1	32192000	75935000	11697000	31847000	550410	435550	6973600	32096000	719010	24486000	27377000	34798000
tr|A0A564Y6J0|A0A564Y6J0_HYMDI	Hymenolepis diminuta	Uncharacterized protein	15798000	13130000	0	31740000	3896400	6702400	2078800	1926700	0	6201400	13717000	2861300
tr|A0A0R3SIL8|A0A0R3SIL8_HYMDI	Hymenolepis diminuta	NAD(P)-bd_dom domain-containing protein	0	0	0	31737000	2107400	11897000	10665000	12083000	10106000	8182800	16816000	0
tr|A0A0R3SI46|A0A0R3SI46_HYMDI	Hymenolepis diminuta	Uncharacterized protein	80466000	64815000	43284000	31714000	295420000	45356000	141140000	95510000	29061000	55022000	50526000	40680000
tr|A0A564ZCB8|A0A564ZCB8_HYMDI	Hymenolepis diminuta	ThiF domain-containing protein	0	13530000	0	31675000	10333000	5600100	7483800	7427300	1985900	2742300	3177600	5518100
tr|A0A564Z8Z4|A0A564Z8Z4_HYMDI	Hymenolepis diminuta	Uncharacterized protein	117400000	64491000	0	31246000	207690000	52493000	143080000	122470000	245030000	426130000	145790000	174420000
tr|A0A087VYI0|A0A087VYI0_ECHMU	Echinococcus multilocularis	Ubiquitin conjugating enzyme E2 D2	140670000	67427000	27265000	31232000	50490000	26635000	40408000	46404000	0	23861000	27405000	29743000
tr|A0A564XXK1|A0A564XXK1_HYMDI	Hymenolepis diminuta	Uncharacterized protein	47202000	0	0	30134000	3555700	10613000	3727200	5449300	14163000	2944300	3689900	20129000
tr|A0A564ZCX3|A0A564ZCX3_HYMDI	Hymenolepis diminuta	TOG domain-containing protein	23466000	7920700	15029000	29385000	27451000	21675000	32410000	31042000	0	8514400	3674300	15191000
tr|A0A564YM43|A0A564YM43_HYMDI	Hymenolepis diminuta	Uncharacterized protein	30369000	18145000	0	29082000	63497000	23504000	49432000	36551000	32935000	42613000	31300000	38104000
tr|A0A564Y9D0|A0A564Y9D0_HYMDI	Hymenolepis diminuta	Actin-related protein 2/3 complex subunit	0	0	0	28521000	430790	11244000	25319000	19500000	0	0	10634000	16691000
tr|A0A564ZBA3|A0A564ZBA3_HYMDI	Hymenolepis diminuta	Leuk-A4-hydro_C domain-containing protein	61906000	10456000	37236000	28413000	0	6122000	8566600	6916700	0	813520	0	0
tr|A0A0R3SPH4|A0A0R3SPH4_HYMDI	Hymenolepis diminuta	26S proteasome non-ATPase regulatory subunit 2	34565000	16539000	14251000	28138000	22263000	9503300	15697000	21205000	13725000	12872000	11993000	29454000
tr|A0A564Z150|A0A564Z150_HYMDI	Hymenolepis diminuta	Uncharacterized protein	73006000	0	22726000	27910000	23789000	11062000	29255000	20365000	4879600	6667200	0	11890000
tr|A0A564Z6A6|A0A564Z6A6_HYMDI	Hymenolepis diminuta	AAA domain-containing protein	6484700	3393600	0	27808000	0	0	0	0	9872200	6678100	0	7774100
tr|A0A564YZB3|A0A564YZB3_HYMDI	Hymenolepis diminuta	Dynein light chain roadblock	23411000	8436000	16194000	27572000	4655900	2947000	4141500	4485200	40366000	16654000	16352000	38471000
tr|A0A0R3VU72|A0A0R3VU72_TAEAS	Taenia asiatica	Aldedh domain-containing protein	0	0	0	27184000	15667000	9940400	14113000	12664000	3390500	6012200	2431900	7763700
tr|A0A068WYM6|A0A068WYM6_ECHGR	Echinococcus granulosus	Uncharacterized protein	0	0	11201000	26910000	82502000	21492000	39317000	26771000	29718000	58314000	61421000	53154000
tr|A0A0R3SCA1|A0A0R3SCA1_HYMDI	Hymenolepis diminuta	F-actin-capping protein subunit alpha	70553000	0	0	26842000	22475000	13757000	25111000	21561000	11096000	11550000	0	22140000
tr|W6V1D3|W6V1D3_ECHGR	Echinococcus granulosus	Dynein light intermediate chain	0	4541200	0	26771000	0	0	0	0	18649000	0	25212000	32477000
tr|A0A0R3WDI4|A0A0R3WDI4_TAEAS	Taenia asiatica	Uncharacterized protein	85157000	0	14663000	25663000	7832400	5251200	6867000	7468300	4484900	3324400	0	6350900
tr|A0A0R3VSA4|A0A0R3VSA4_TAEAS	Taenia asiatica	Uncharacterized protein	0	0	0	25566000	7017200	0	9781300	7652900	4897400	4976900	10757000	3364100
tr|A0A564ZC58|A0A564ZC58_HYMDI	Hymenolepis diminuta	Aminotran_1_2 domain-containing protein	41117000	0	0	25531000	56689000	39510000	55640000	48339000	3391600	1257400	0	12709000
tr|A0A564YNQ9|A0A564YNQ9_HYMDI	Hymenolepis diminuta	DUF1681 domain-containing protein	12833000	6977700	10436000	25472000	9109600	6014400	23445000	20554000	8563600	13694000	12343000	21728000
tr|W6V411|W6V411_ECHGR	Echinococcus granulosus	Vacuolar proton pump subunit B	106330000	17643000	26184000	25393000	32828000	18133000	37467000	22328000	30538000	33180000	18848000	58363000
tr|A0A564Y3G6|A0A564Y3G6_HYMDI	Hymenolepis diminuta	Myosin_tail_1 domain-containing protein	257450000	117190000	12971000	25381000	17855000	6477800	14939000	23252000	106220000	176440000	33544000	27650000
tr|A0A564YKY6|A0A564YKY6_HYMDI	Hymenolepis diminuta	Uncharacterized protein	50059000	0	3479300	25116000	46797000	0	41180000	0	0	20149000	38935000	43881000
tr|A0A0R3SPN0|A0A0R3SPN0_HYMDI	Hymenolepis diminuta	Transket_pyr domain-containing protein	25205000	14306000	83341000	24978000	17646000	8220000	14624000	9321900	22270000	8728800	9404700	7572000
tr|A0A0R3SDL8|A0A0R3SDL8_HYMDI	Hymenolepis diminuta	Uncharacterized protein	16114000	0	20678000	24765000	9766800	9989700	13126000	13517000	10454000	9613900	7051700	16808000
tr|W6VD41|W6VD41_ECHGR	Echinococcus granulosus	Glutamate--cysteine ligase catalytic subunit	2238700	2819300	42703000	24263000	9470100	9203900	15738000	0	7047600	0	11625000	0
tr|A0A0R3SEY5|A0A0R3SEY5_HYMDI	Hymenolepis diminuta	Uncharacterized protein	32303000	0	0	24217000	30235000	22656000	30303000	25928000	5624200	7141900	12522000	15646000
tr|A0A158R6F9|A0A158R6F9_TAEAS	Taenia asiatica	Uncharacterized protein	32077000	1719000	24985000	24058000	43181000	26815000	34400000	35609000	64338000	88648000	116170000	81818000
tr|A0A158QG92|A0A158QG92_HYMDI	Hymenolepis diminuta	Uncharacterized protein	27711000	0	0	24003000	17596000	10275000	22588000	12218000	6638500	10728000	0	14723000
tr|A0A087VYS2|A0A087VYS2_ECHMU	Echinococcus multilocularis	Thyroid hormone receptor interactor 10	0	0	14565000	23945000	0	31424000	10791000	25088000	20567000	5921000	0	38924000
tr|U6J793|U6J793_ECHGR	Echinococcus granulosus	Protein arginine N methyltransferase 8	19040000	0	5124500	23728000	14326000	10939000	15466000	12999000	7103700	8798800	0	13006000
tr|A0A564YDE5|A0A564YDE5_HYMDI	Hymenolepis diminuta	Uncharacterized protein	0	0	3136900	22933000	22990000	8035000	12788000	10859000	14022000	16685000	19249000	17872000
tr|A0A564ZAF6|A0A564ZAF6_HYMDI	Hymenolepis diminuta	Coatomer subunit epsilon	34288000	49812000	9270000	22627000	19969000	5116300	7472100	6396000	4044600	9453100	19400000	5315100
tr|A0A068Y0B5|A0A068Y0B5_ECHMU	Echinococcus multilocularis	ADP ribosylation factor 4	0	13219000	18344000	22263000	33358000	12543000	27267000	19337000	12271000	12812000	15591000	17318000
tr|A0A564YVS3|A0A564YVS3_HYMDI	Hymenolepis diminuta	Uncharacterized protein	47341000	23915000	19115000	22122000	79399000	73528000	98035000	76444000	37618000	33644000	9629900	34799000
tr|A0A564YF71|A0A564YF71_HYMDI	Hymenolepis diminuta	GLTP domain-containing protein	0	0	0	22019000	4377400	3977700	7686500	6080400	1747600	5259400	5123900	0
tr|W6U981|W6U981_ECHGR	Echinococcus granulosus	Protein phosphatase PP2A regulatory subunit	0	0	0	21993000	0	7093800	0	0	0	0	0	0
tr|A0A564XV53|A0A564XV53_HYMDI	Hymenolepis diminuta	RH2 domain-containing protein	0	0	147040000	21866000	17202000	6308500	10267000	7935300	37284000	52612000	8092300	25169000
tr|A0A564YSH4|A0A564YSH4_HYMDI	Hymenolepis diminuta	Uncharacterized protein	0	0	0	21732000	4998000	3322800	5141800	5090800	0	2354200	6001800	0
tr|A0A0R3SV65|A0A0R3SV65_HYMDI	Hymenolepis diminuta	Alpha-1,4 glucan phosphorylase	6732400	0	0	21594000	57526000	26319000	50216000	46034000	12912000	19192000	30951000	0
tr|A0A564YG00|A0A564YG00_HYMDI	Hymenolepis diminuta	CRAL-TRIO domain-containing protein	0	0	0	21567000	4720700	73391000	51028000	66750000	41304000	22707000	63268000	76294000
tr|A0A564YPT0|A0A564YPT0_HYMDI	Hymenolepis diminuta	Epimerase domain-containing protein	127170000	15477000	7333500	21500000	70151000	24048000	53479000	37637000	11881000	20811000	20397000	43218000
tr|A0A068YEN7|A0A068YEN7_ECHMU	Echinococcus multilocularis	Elongin b	0	10439000	1703800	21122000	76141000	59330000	81717000	82963000	69527000	66303000	39725000	103270000
tr|A0A564ZE29|A0A564ZE29_HYMDI	Hymenolepis diminuta	Uncharacterized protein	25058000	67675000	1239500	21081000	0	0	919880	4255500	18432000	18389000	29341000	14329000
tr|A0A158QC03|A0A158QC03_HYMDI	Hymenolepis diminuta	Uncharacterized protein	222800	4987800	23683000	21077000	102310000	49012000	63791000	68781000	71572000	73150000	62183000	85178000
tr|A0A0R3WH02|A0A0R3WH02_TAEAS	Taenia asiatica	Alpha-galactosidase	0	0	0	20882000	33616000	16530000	28487000	28953000	85277000	74048000	161350000	0
tr|A0A564YUN5|A0A564YUN5_HYMDI	Hymenolepis diminuta	Uncharacterized protein (Fragment)	7602900	0	14035000	20867000	12938000	2634300	12251000	4804800	12461000	12734000	12025000	7725400
tr|A0A564XXN8|A0A564XXN8_HYMDI	Hymenolepis diminuta	Uncharacterized protein	20845000	0	0	20678000	39635000	9935700	31386000	18418000	4297800	11509000	5284300	17325000
tr|A0A564XYQ9|A0A564XYQ9_HYMDI	Hymenolepis diminuta	Uncharacterized protein	0	0	0	20576000	0	17183000	7688500	12133000	33770000	14368000	11258000	37121000
tr|A0A158QF16|A0A158QF16_HYMDI	Hymenolepis diminuta	Uncharacterized protein	85092000	40581000	19839000	20546000	52995000	17943000	36453000	25171000	52303000	76287000	44460000	55865000
sp|Q07839|EG13_ECHGR	Echinococcus granulosus	Antigen EG13	66193000	20113000	41355000	20465000	33542000	50328000	93285000	72592000	41609000	32521000	36444000	61609000
tr|A0A564Y665|A0A564Y665_HYMDI	Hymenolepis diminuta	Uncharacterized protein	13693000	0	4852300	20369000	20483000	18145000	19276000	25229000	70118000	57800000	19995000	51592000
tr|A0A564Y6Z1|A0A564Y6Z1_HYMDI	Hymenolepis diminuta	Uncharacterized protein	41642000	0	0	20269000	14192000	6341100	7210700	5715600	83365000	87728000	30915000	52500000
tr|A0A564Z8S7|A0A564Z8S7_HYMDI	Hymenolepis diminuta	Fibrillar collagen NC1 domain-containing protein	66402000	37198000	19189000	20116000	55850000	35843000	57840000	43981000	9002200	5904100	0	18985000
tr|A0A0R3SV21|A0A0R3SV21_HYMDI	Hymenolepis diminuta	Guanylate kinase-like domain-containing protein	46860000	23700000	4718900	20113000	3236400	13714000	24599000	21687000	11182000	5673700	4524200	30816000
tr|A0A564YB16|A0A564YB16_HYMDI	Hymenolepis diminuta	Uncharacterized protein	41762000	8115000	10816000	20051000	127740000	65675000	134300000	104810000	1577300	8341000	3730500	76811000
tr|U6JII8|U6JII8_ECHGR	Echinococcus granulosus	Transcription elongation factor B polypeptide	0	19914000	0	20043000	109550000	22935000	35981000	40293000	12082000	27325000	17344000	38647000
tr|A0A564Z8Z5|A0A564Z8Z5_HYMDI	Hymenolepis diminuta	Ubiquitin carboxyl-terminal hydrolase	21040000	9674700	16244000	19198000	9357200	1799800	8873300	3468900	4582200	0	8907400	4735600
tr|A0A0R3SJC8|A0A0R3SJC8_HYMDI	Hymenolepis diminuta	Importin N-terminal domain-containing protein	0	10599000	3308800	19092000	0	1933500	640630	4979100	85396000	51344000	49481000	48505000
tr|A0A0R3SHV8|A0A0R3SHV8_HYMDI	Hymenolepis diminuta	PCI domain-containing protein	38589000	41959000	1369100	18992000	28016000	13046000	22100000	28587000	17575000	25806000	78700000	28218000
tr|A0A564Y4Q4|A0A564Y4Q4_HYMDI	Hymenolepis diminuta	Trafficking protein particle complex subunit	0	2590700	16140000	18643000	9569800	4524400	8475400	6537200	11858000	12727000	10434000	13788000
tr|U6JBD0|U6JBD0_ECHGR	Echinococcus granulosus	Charged multivesicular body protein 4a	18210000	0	0	18548000	98765000	45045000	84591000	59716000	111570000	172280000	41789000	140700000
tr|Q9GP37|Q9GP37_ECHMU	Echinococcus multilocularis	Ribonucloprotein	50160000	9844400	0	18342000	0	25038000	30264000	29376000	10272000	19417000	11750000	30655000
tr|A0A0R3WBX3|A0A0R3WBX3_TAEAS	Taenia asiatica	SH2 domain-containing protein	58760000	22620000	20894000	18184000	0	0	0	0	0	11187000	0	0
tr|U6JGS5|U6JGS5_ECHGR	Echinococcus granulosus	26S protease regulatory subunit 7	25801000	56911000	8770600	18075000	4700500	3562400	2999000	4497200	20920000	26327000	27413000	17071000
tr|A0A068XZF4|A0A068XZF4_ECHMU	Echinococcus multilocularis	Vacuolar protein sorting associated protein 4A	37738000	8560500	14279000	17510000	17488000	11130000	7203500	9638900	26262000	30539000	13698000	25638000
tr|A0A158R8S6|A0A158R8S6_TAEAS	Taenia asiatica	Glucose-6-phosphate isomerase	16218000	87560	0	17428000	36936000	0	0	24703000	0	19598000	52942000	0
tr|A0A0R3S986|A0A0R3S986_HYMDI	Hymenolepis diminuta	PCI domain-containing protein	8084500	24246000	282090	17179000	0	3475100	6512800	6961600	15391000	24926000	23222000	24192000
tr|A0A0R3S8A2|A0A0R3S8A2_HYMDI	Hymenolepis diminuta	MHD domain-containing protein	18098000	0	2681700	17127000	2499600	0	5016000	0	0	0	3793500	7473700
tr|W6U774|W6U774_ECHGR	Echinococcus granulosus	Prefoldin subunit 3	18964000	0	0	17036000	19620000	3739200	16717000	10405000	28015000	37327000	18406000	21894000
tr|A0A0R3VZE9|A0A0R3VZE9_TAEAS	Taenia asiatica	eRF1_1 domain-containing protein	10504000	6160900	6426900	17018000	17927000	7342800	8774800	8634900	0	1703600	2694400	5802200
tr|A0A564Y522|A0A564Y522_HYMDI	Hymenolepis diminuta	Mitogen-activated protein kinase	50466000	2894900	0	16915000	25804000	10258000	17299000	14473000	3854700	3448900	5444300	11617000
tr|A0A0R3WD95|A0A0R3WD95_TAEAS	Taenia asiatica	Uncharacterized protein	38515000	11045000	10663000	16806000	0	11563000	18155000	16795000	10112000	10296000	6999000	17092000
tr|A0A0R3WA18|A0A0R3WA18_TAEAS	Taenia asiatica	Annexin	39947000	23999000	0	16784000	73179000	14133000	61840000	20625000	21881000	18236000	14641000	60588000
tr|A0A564YGB4|A0A564YGB4_HYMDI	Hymenolepis diminuta	Peptidase_M24 domain-containing protein	59932000	9116100	17845000	16506000	27351000	10645000	18305000	16241000	11949000	11761000	16196000	15889000
tr|W6V9B5|W6V9B5_ECHGR	Echinococcus granulosus	Activating signal cointegrator 1 complex subunit	74203000	0	15148000	16334000	0	7314500	13711000	16950000	5894700	12567000	10071000	15447000
tr|A0A564YRL5|A0A564YRL5_HYMDI	Hymenolepis diminuta	Tubulin alpha chain	64078000	0	13199000	16330000	24381000	10114000	132570000	15442000	7977700	9659900	5021600	4679700
tr|A0A068WIZ6|A0A068WIZ6_ECHGR	Echinococcus granulosus	Titin	0	0	8203300	16257000	23913000	12763000	18911000	15767000	23202000	27354000	37012000	15614000
tr|W6UH73|W6UH73_ECHGR	Echinococcus granulosus	Calcium-binding protein	144310000	244170000	24461000	16066000	232660000	30624000	117550000	4531900	116370000	11224000	208630000	169980000
tr|A0A0R3WAV9|A0A0R3WAV9_TAEAS	Taenia asiatica	Uncharacterized protein	22854000	49628000	6656200	15964000	0	12472000	19769000	22502000	99421000	76346000	115080000	48018000
tr|A0A158QD85|A0A158QD85_HYMDI	Hymenolepis diminuta	Serine/threonine-protein phosphatase	14187000	0	15888000	15923000	17076000	7345700	14096000	9952800	0	1233600	0	7536800
tr|A0A564Y0X4|A0A564Y0X4_HYMDI	Hymenolepis diminuta	U6 snRNA-associated Sm-like protein LSm8	31583000	0	0	15882000	13001000	6399100	17476000	8836100	48466000	52069000	54834000	36393000
tr|A0A564YWT3|A0A564YWT3_HYMDI	Hymenolepis diminuta	Uncharacterized protein	0	0	0	15869000	33668000	16497000	22314000	16103000	0	0	0	3461800
tr|A0A564YI07|A0A564YI07_HYMDI	Hymenolepis diminuta	Uncharacterized protein (Fragment)	49837000	3242200	68237000	15837000	5494400	4919300	10711000	0	0	0	0	0
tr|A0A068WWN8|A0A068WWN8_ECHGR	Echinococcus granulosus	Expressed protein	29269000	0	177210	15738000	82257000	53679000	63673000	67005000	29647000	29092000	34032000	63300000
tr|A0A564Y0M5|A0A564Y0M5_HYMDI	Hymenolepis diminuta	Uncharacterized protein	28159000	20862000	8464800	15567000	12481000	6997900	9861100	7311400	0	7773700	10640000	7021100
tr|A0A0R3SRD1|A0A0R3SRD1_HYMDI	Hymenolepis diminuta	Uncharacterized protein	21304000	0	0	15555000	44388000	23915000	34709000	17133000	23026000	28678000	6251200	55150000
tr|A0A0R3VZN2|A0A0R3VZN2_TAEAS	Taenia asiatica	SHSP domain-containing protein	295490000	7638700	10586000	15535000	273470000	105770000	220880000	196770000	207700000	159530000	137280000	137530000
tr|A0A0R3SR95|A0A0R3SR95_HYMDI	Hymenolepis diminuta	Fibrillar collagen NC1 domain-containing protein	62182000	22555000	21697000	15503000	47843000	32872000	62447000	102020000	15985000	19191000	42764000	24303000
tr|U6JN29|U6JN29_ECHGR	Echinococcus granulosus	Ubiquitin-conjugating enzyme E2 N	146600000	35237000	48927000	15121000	213160000	102210000	74007000	152400000	112230000	91361000	33310000	175730000
tr|A0A0R3SFX5|A0A0R3SFX5_HYMDI	Hymenolepis diminuta	3-hydroxy-3-methylglutaryl coenzyme A synthase	0	14773000	0	15105000	1866600	1637400	0	4209900	0	1644700	3323300	0
tr|A0A0R3W2J4|A0A0R3W2J4_TAEAS	Taenia asiatica	Uncharacterized protein	0	0	29843000	14283000	31642000	14311000	20810000	24524000	5060100	0	0	1291800
tr|U6J5G2|U6J5G2_ECHGR	Echinococcus granulosus	V-type proton ATPase subunit G	0	0	0	13970000	11942000	2956100	0	7182900	17655000	19098000	3388800	21431000
tr|U6JI50|U6JI50_ECHGR	Echinococcus granulosus	Proliferating cell nuclear antigen	18755000	0	0	13797000	0	3479200	9060300	7976500	4277900	0	6305900	6218300
tr|W6UB61|W6UB61_ECHGR	Echinococcus granulosus	Myosin-VI	30808000	9100200	61286000	13743000	0	2328900	14971000	12013000	14909000	4250500	3051600	20492000
tr|W6U9Q5|W6U9Q5_ECHGR	Echinococcus granulosus	Adenine phosphoribosyltransferase	0	2566100	2604100	13593000	10935000	11119000	18417000	19075000	2712200	2434800	4752100	15803000
tr|U6IXJ4|U6IXJ4_ECHGR	Echinococcus granulosus	Cysteine and glycine rich protein 1	0	0	4377400	13562000	0	0	0	0	6483200	19551000	47703000	0
tr|W6U744|W6U744_ECHGR	Echinococcus granulosus	Protein disulfide-isomerase	63787000	0	604650	13135000	0	5254700	9546700	5221100	23573000	16627000	10138000	8484600
tr|W6UPH1|W6UPH1_ECHGR	Echinococcus granulosus	Ras-related protein Rab-14	0	0	8450000	12825000	0	4776000	7026600	5838900	4298300	6883500	5937400	7265100
tr|A0A564XZM5|A0A564XZM5_HYMDI	Hymenolepis diminuta	Uncharacterized protein	76832000	43898000	38888000	12635000	97450000	23980000	62376000	53511000	25595000	45288000	29847000	49942000
tr|A0A564Z705|A0A564Z705_HYMDI	Hymenolepis diminuta	26S proteasome non-ATPase regulatory subunit 1	0	0	7820500	12539000	11874000	5955900	9364800	6308200	25959000	37654000	18139000	17109000
tr|A0A0R3WBE5|A0A0R3WBE5_TAEAS	Taenia asiatica	Dynein light chain	0	289030000	11744000	12460000	7307000	12545000	17624000	13883000	11780000	0	241340000	43338000
tr|A0A564YZ02|A0A564YZ02_HYMDI	Hymenolepis diminuta	Myosin motor domain-containing protein	19309000	21053000	15276000	12171000	0	6281600	0	0	7383300	7861900	5727500	8642500
tr|A0A0R3W319|A0A0R3W319_TAEAS	Taenia asiatica	Uncharacterized protein	5221100	14112000	0	12135000	3973900	1704100	3318200	0	43730000	42757000	59610000	10729000
tr|A0A158R8P5|A0A158R8P5_TAEAS	Taenia asiatica	Uncharacterized protein	28112000	2026600	0	11797000	20789000	14070000	26534000	27327000	70889000	27106000	55034000	46470000
tr|A0A564YJU5|A0A564YJU5_HYMDI	Hymenolepis diminuta	Geranylgeranyl transferase type-2 subunit beta	0	0	0	11769000	13973000	7124600	4154700	12401000	0	3641400	0	12389000
tr|W6UG53|W6UG53_ECHGR	Echinococcus granulosus	Neurogenic locus notch protein	0	0	8979900	11624000	23200000	12994000	24026000	14211000	33990000	41961000	25519000	23475000
tr|W6U6Q4|W6U6Q4_ECHGR	Echinococcus granulosus	Signal transducing adapter molecule	20770000	0	3146700	11577000	29998000	28851000	44689000	43455000	60061000	59194000	39211000	69834000
tr|W6U5W8|W6U5W8_ECHGR	Echinococcus granulosus	Dynamin-3	11063000	0	5014200	11553000	15645000	6575900	9855000	9834300	4422800	6329900	9460400	7853200
tr|A0A564XWN1|A0A564XWN1_HYMDI	Hymenolepis diminuta	Uncharacterized protein	42627000	0	10345000	11448000	36028000	17240000	31454000	23367000	18157000	18652000	17823000	29311000
tr|A0A0R3WFQ0|A0A0R3WFQ0_TAEAS	Taenia asiatica	PDZ domain-containing protein	86459000	55050000	24702000	11215000	29426000	10373000	34416000	37468000	104380000	568530000	385670000	69098000
tr|A0A564Y3W4|A0A564Y3W4_HYMDI	Hymenolepis diminuta	Thioredoxin domain-containing protein	12028000	36559000	0	10984000	3240400	2514600	3742200	4716400	0	0	4437800	3142400
tr|W6UGZ8|W6UGZ8_ECHGR	Echinococcus granulosus	Prefoldin subunit	0	0	0	10737000	0	0	20795000	19983000	0	0	48158000	55141000
tr|A0A564YBD5|A0A564YBD5_HYMDI	Hymenolepis diminuta	AA_TRNA_LIGASE_II domain-containing protein	18994000	0	2975200	10673000	9216600	4157400	6881900	6024700	0	2208500	0	4652400
tr|A0A158QEM6|A0A158QEM6_HYMDI	Hymenolepis diminuta	Coatomer subunit alpha	0	9348600	0	10587000	1375600	565160	0	0	0	0	5234300	1957700
tr|A0A564YWR6|A0A564YWR6_HYMDI	Hymenolepis diminuta	PALP domain-containing protein	20565000	16381000	15072000	10465000	74613000	28272000	50254000	47636000	5936900	9947300	11866000	6568400
tr|A0A0R3SPL5|A0A0R3SPL5_HYMDI	Hymenolepis diminuta	Uncharacterized protein	0	1559800	0	10445000	18041000	9273500	15151000	11405000	6608900	9189500	7081900	13567000
tr|A0A068WTC7|A0A068WTC7_ECHGR	Echinococcus granulosus	Brefeldin A inhibited guanine	33426000	0	5314200	10383000	0	2947800	0	0	5075400	6935500	0	2799300
tr|A0A564Y8M5|A0A564Y8M5_HYMDI	Hymenolepis diminuta	Uncharacterized protein	0	0	0	10108000	27277000	13521000	21478000	21651000	34907000	50759000	17645000	41236000
tr|A0A068WKG8|A0A068WKG8_ECHGR	Echinococcus granulosus	Hemicentin 1	21030000	0	28249000	9929000	0	0	0	0	0	0	0	0
tr|A0A564ZDV6|A0A564ZDV6_HYMDI	Hymenolepis diminuta	Uncharacterized protein	4036400	0	0	9659900	9020900	4882600	5901800	5196700	0	0	0	0
tr|A0A564YBY5|A0A564YBY5_HYMDI	Hymenolepis diminuta	B5 domain-containing protein	20133000	8951600	9322500	9617500	6089100	0	0	0	0	6115800	7940000	8598600
tr|A0A564Y602|A0A564Y602_HYMDI	Hymenolepis diminuta	Coatomer subunit beta	2184900	1783500	0	9252100	0	0	0	0	0	0	0	0
tr|A0A0R3WDI8|A0A0R3WDI8_TAEAS	Taenia asiatica	Protein disulfide-isomerase	0	0	0	9243700	3990600	4202500	4783400	4389800	10049000	12340000	16077000	6568700
tr|A0A0R3VV27|A0A0R3VV27_TAEAS	Taenia asiatica	Uncharacterized protein	39507000	10438000	10506000	9035400	22558000	7176400	13509000	11538000	1032000	0	0	0
tr|A0A068Y0H2|A0A068Y0H2_ECHMU	Echinococcus multilocularis	Fragile X mental retardation syndrome	0	0	0	8983400	0	0	0	0	0	0	0	0
tr|A0A0R3SIM0|A0A0R3SIM0_HYMDI	Hymenolepis diminuta	AA_TRNA_LIGASE_II domain-containing protein	52818000	36813000	37440000	8786000	44217000	5426900	24959000	10081000	5682400	18153000	26241000	7853700
tr|A0A0R3SAA2|A0A0R3SAA2_HYMDI	Hymenolepis diminuta	BTB domain-containing protein	23213000	6880400	10950000	8769700	4195000	1934100	2806400	3393600	4097000	2268000	3486000	4680300
tr|A0A068YCS1|A0A068YCS1_ECHMU	Echinococcus multilocularis	Nascent polypeptide associated complex subunit	8167200	0	11874000	8624400	0	4840400	8872400	0	0	9742000	9010100	5894000
tr|U6J1J8|U6J1J8_ECHGR	Echinococcus granulosus	Dynein light chain 1, cytoplasmic	23308000	6855600	10125000	8598400	19367000	7657000	15198000	13554000	2929900	8093100	3950700	5572100
tr|A0A564YN11|A0A564YN11_HYMDI	Hymenolepis diminuta	Arf-GAP domain-containing protein	29385000	0	7440200	8575500	8492200	16834000	7296200	7111900	53186000	18639000	10807000	14472000
tr|W6V0A0|W6V0A0_ECHGR	Echinococcus granulosus	Synaptotagmin-2	0	0	0	8559000	26340000	12237000	19856000	16970000	12579000	14144000	30153000	20660000
tr|A0A564Y6B3|A0A564Y6B3_HYMDI	Hymenolepis diminuta	40S ribosomal protein S21	8034900	6034200	0	8471200	10644000	8575700	10718000	43034000	22601000	46291000	122580000	0
tr|A0A564Z8K1|A0A564Z8K1_HYMDI	Hymenolepis diminuta	Asp_protease domain-containing protein	45282000	0	0	8458100	0	1743400	2694900	2960700	0	2054000	0	3692500
tr|A0A0R3W203|A0A0R3W203_TAEAS	Taenia asiatica	Uncharacterized protein	0	0	0	8457000	15568000	4142500	2545600	6885800	0	0	0	0
tr|A0A564YFC5|A0A564YFC5_HYMDI	Hymenolepis diminuta	Uncharacterized protein	0	12167000	5219900	8253700	9209200	6353600	16808000	5872900	5520700	7152600	0	9980300
tr|A0A0R3W265|A0A0R3W265_TAEAS	Taenia asiatica	Transcription factor BTF3	8394800	1828300	10324000	8144800	5876300	6761200	13586000	0	10393000	14087000	4232700	7335300
tr|A0A068WLA9|A0A068WLA9_ECHGR	Echinococcus granulosus	BRO1 domain containing protein BROX	19226000	0	0	7967500	13406000	5245900	10802000	7268200	2665700	5485500	5627900	6999900
tr|A0A068Y1U5|A0A068Y1U5_ECHMU	Echinococcus multilocularis	Growth factor receptor bound protein 2	87766000	50693000	0	7789000	60519000	14495000	47759000	36942000	16178000	26240000	0	0
tr|A0A087W0P2|A0A087W0P2_ECHMU	Echinococcus multilocularis	Hypothetical transcript	48086000	6130400	6966100	7520800	22462000	5845400	11109000	4729400	12000000	24145000	6546700	16446000
tr|A0A0R3SBC5|A0A0R3SBC5_HYMDI	Hymenolepis diminuta	Uncharacterized protein	0	0	2404200	7251300	0	0	0	0	0	0	5207600	4534300
tr|A0A564Z9X3|A0A564Z9X3_HYMDI	Hymenolepis diminuta	Uncharacterized protein	29733000	8437400	15492000	6961200	12341000	5555900	10854000	5202500	7280000	7734600	0	8716100
tr|U6IX25|U6IX25_ECHGR	Echinococcus granulosus	Insulin growth factor binding	0	0	10302000	6932000	22221000	4879600	8237900	7264300	0	0	0	0
tr|A0A0R3S7Z5|A0A0R3S7Z5_HYMDI	Hymenolepis diminuta	Uncharacterized protein	13132000	13957000	3660900	6919800	17876000	3770200	11429000	11206000	54507000	57257000	53289000	30557000
tr|A0A564YLG5|A0A564YLG5_HYMDI	Hymenolepis diminuta	PH domain-containing protein	8283900	0	0	6894500	19478000	6262800	12413000	6778700	0	0	1977900	3868300
tr|A0A0R3SBJ4|A0A0R3SBJ4_HYMDI	Hymenolepis diminuta	Uncharacterized protein	21707000	3748000	4858000	6843600	43253000	5223800	27361000	21988000	72626000	147690000	59792000	63580000
tr|A0A0R3S7M5|A0A0R3S7M5_HYMDI	Hymenolepis diminuta	14_3_3 domain-containing protein	238020000	103680000	30097000	6804300	286650000	52930000	170940000	37704000	95569000	228880000	200930000	8455700
tr|A0A0R3W1P3|A0A0R3W1P3_TAEAS	Taenia asiatica	Fibrillar collagen NC1 domain-containing protein	15394000	3446600	6903100	6703100	4429900	5834100	0	7956700	0	0	0	0
tr|W6UFI9|W6UFI9_ECHGR	Echinococcus granulosus	Kyphoscoliosis peptidase	16827000	0	4698300	6419300	7068100	2673200	0	0	2041800	3327300	0	3312700
tr|A0A564XWB3|A0A564XWB3_HYMDI	Hymenolepis diminuta	Uncharacterized protein	16443000	3517200	0	6407500	3469300	2030600	5873200	5594000	1906300	3574800	11846000	2881200
tr|A0A0R3SQB2|A0A0R3SQB2_HYMDI	Hymenolepis diminuta	AAA domain-containing protein	20308000	9253600	0	6381300	15192000	0	0	3563000	0	3221200	0	2403800
tr|A0A564Y3I2|A0A564Y3I2_HYMDI	Hymenolepis diminuta	Uncharacterized protein (Fragment)	21593000	0	1115600	6237800	11845000	5242800	12016000	10967000	2744700	4151900	10203000	5587600
tr|A0A564YTC4|A0A564YTC4_HYMDI	Hymenolepis diminuta	Uncharacterized protein	0	7025500	7366800	6183900	12724000	3817600	7317300	7609300	0	3858600	0	5135200
tr|A0A564YGD2|A0A564YGD2_HYMDI	Hymenolepis diminuta	Uncharacterized protein	0	0	0	6085300	3323200	0	0	0	0	4171300	0	0
tr|W6ULN3|W6ULN3_ECHGR	Echinococcus granulosus	Adenylosuccinate synthetase	9354200	0	2328700	6061800	48253000	19950000	39650000	24515000	2258100	2745800	1157700	4934600
tr|A0A564XVT5|A0A564XVT5_HYMDI	Hymenolepis diminuta	Uncharacterized protein	0	0	0	5898000	13279000	0	0	0	9486600	9091900	0	14914000
tr|A0A564YHZ2|A0A564YHZ2_HYMDI	Hymenolepis diminuta	AAA domain-containing protein	19594000	1287100	3313400	5824500	6621000	1390400	1744100	0	1070000	4866000	8273200	2646100
tr|A0A564Z4L3|A0A564Z4L3_HYMDI	Hymenolepis diminuta	Uncharacterized protein	28415000	0	0	5589500	22051000	13538000	16284000	29211000	9254500	9704600	2810400	22545000
tr|A0A0R3VZK3|A0A0R3VZK3_TAEAS	Taenia asiatica	Uncharacterized protein	0	0	0	5570200	0	4461100	4041600	2226500	4946900	6390800	15768000	7005200
tr|A0A564YWE3|A0A564YWE3_HYMDI	Hymenolepis diminuta	YjeF N-terminal domain-containing protein	44200000	11256000	10255000	5529900	60766000	13307000	36729000	28572000	5331900	15442000	14414000	8527800
tr|A0A564YYG4|A0A564YYG4_HYMDI	Hymenolepis diminuta	PNP_UDP_1 domain-containing protein	0	0	0	5526300	9421000	10222000	17028000	15060000	0	0	0	0
tr|A0A0R3VST6|A0A0R3VST6_TAEAS	Taenia asiatica	Uncharacterized protein	27187000	5356100	6251700	5525900	46290000	3378300	12176000	1378400	0	4638200	0	1751000
tr|A0A0R3SQT8|A0A0R3SQT8_HYMDI	Hymenolepis diminuta	Uncharacterized protein	0	0	7172300	5512600	6114300	2592500	4009400	10224000	0	8744000	5006100	0
tr|A0A0R3SGN1|A0A0R3SGN1_HYMDI	Hymenolepis diminuta	Protein kinase domain-containing protein	16713000	0	5849300	5358100	26612000	3648200	22302000	18425000	4375600	10103000	10848000	14778000
tr|W6UKU0|W6UKU0_ECHGR	Echinococcus granulosus	Nuclear protein localization protein	0	3104100	2699500	5295200	3500800	1526800	2200200	2935500	0	1821600	3984800	0
tr|A0A564Z6N2|A0A564Z6N2_HYMDI	Hymenolepis diminuta	Uncharacterized protein	8372500	0	0	5294600	12866000	7846000	10941000	11042000	2990100	2675000	9981200	2402500
tr|A0A564YKR8|A0A564YKR8_HYMDI	Hymenolepis diminuta	Uncharacterized protein	0	0	0	5278900	0	36036000	21351000	0	72417000	6665200	55502000	0
tr|A0A068YHD9|A0A068YHD9_ECHMU	Echinococcus multilocularis	Expressed protein	0	0	0	5197400	20803000	7368700	16406000	13816000	0	46739000	21940000	47318000
tr|A0A068YBK7|A0A068YBK7_ECHMU	Echinococcus multilocularis	Myoferlin	17651000	0	0	5120900	35755000	23584000	27185000	21479000	8913900	16408000	19709000	28998000
tr|A0A564Z851|A0A564Z851_HYMDI	Hymenolepis diminuta	Uncharacterized protein	8177400	0	4586100	5106600	4040600	0	0	0	0	3386700	2322600	0
tr|A0A564YGM5|A0A564YGM5_HYMDI	Hymenolepis diminuta	Vitellogenin domain-containing protein	0	0	0	5036500	30027000	8586500	29924000	14078000	0	3220100	2844600	5400000
tr|A0A068Y1B8|A0A068Y1B8_ECHMU	Echinococcus multilocularis	N4 Beta N acetylglucosaminyl L asparaginase	0	0	5125500	4981300	0	0	4613400	4171100	0	6647800	7152900	5658500
tr|A0A564Y5F0|A0A564Y5F0_HYMDI	Hymenolepis diminuta	Uncharacterized protein	28178000	7079900	14200000	4958900	2614600	1740300	2281700	0	0	0	0	0
tr|A0A0R3W7F2|A0A0R3W7F2_TAEAS	Taenia asiatica	Uncharacterized protein	17406000	0	0	4952300	0	0	0	27157000	0	0	0	0
tr|A0A068Y4K6|A0A068Y4K6_ECHMU	Echinococcus multilocularis	6-phosphogluconolactonase	18352000	38746000	12057000	4948800	51608000	18962000	33852000	26375000	0	6632100	9207300	19057000
tr|A0A0R3VSM0|A0A0R3VSM0_TAEAS	Taenia asiatica	BAR domain-containing protein	207230000	0	0	4897500	0	6480700	9782600	11587000	7393800	2769100	7427900	11549000
tr|A0A564YSY9|A0A564YSY9_HYMDI	Hymenolepis diminuta	PA28_beta domain-containing protein	18169000	4144400	3048600	4811100	5421400	2171500	3901300	3847600	5303600	6307000	4291900	0
tr|A0A0R3W1T5|A0A0R3W1T5_TAEAS	Taenia asiatica	Uncharacterized protein	0	0	0	4795200	20311000	9217900	16601000	12607000	0	0	0	0
tr|A0A0R3W814|A0A0R3W814_TAEAS	Taenia asiatica	Uncharacterized protein	35250000	22404000	9226900	4721900	122800000	3318500	70071000	45500000	0	7977100	16043000	3687400
tr|W6UUP9|W6UUP9_ECHGR	Echinococcus granulosus	Sodium/potassium-transporting ATPase subunit alpha	6929000	0	10323000	4697700	14446000	4921500	18351000	10265000	25088000	48324000	106590000	18382000
tr|A0A0R3SB67|A0A0R3SB67_HYMDI	Hymenolepis diminuta	Uncharacterized protein	15005000	4523100	4895500	4385200	0	2909300	0	2577700	0	0	0	0
tr|A0A0R3SCL1|A0A0R3SCL1_HYMDI	Hymenolepis diminuta	SGNH_hydro domain-containing protein	0	0	0	4212000	3390100	3775600	6476700	6112100	7217400	0	0	0
tr|A0A564YXM4|A0A564YXM4_HYMDI	Hymenolepis diminuta	Uncharacterized protein	20051000	3696000	0	4204400	51313000	28118000	63953000	44001000	36900000	54602000	58989000	65944000
tr|A0A068W7L4|A0A068W7L4_ECHGR	Echinococcus granulosus	Cat eye syndrome critical region protein 5	0	0	0	4148600	10831000	5412300	7465900	7527700	0	0	0	0
tr|A0A158QGB9|A0A158QGB9_HYMDI	Hymenolepis diminuta	Uncharacterized protein	108660000	0	0	4123400	42850000	11713000	71499000	37187000	69300000	104830000	63959000	53415000
tr|A0A0R3SQ91|A0A0R3SQ91_HYMDI	Hymenolepis diminuta	AP complex subunit beta	7414800	1472100	3381900	3612500	6771700	0	0	0	0	0	0	0
tr|A0A068Y6M8|A0A068Y6M8_ECHMU	Echinococcus multilocularis	cAMP dependent protein kinase regulatory	2477100	2279100	0	3207700	8338200	1312900	4253400	2996200	3424700	4237900	7467800	2092900
tr|A0A0R3WFH6|A0A0R3WFH6_TAEAS	Taenia asiatica	Uncharacterized protein	14314000	0	0	3115100	0	0	0	0	0	0	0	0
tr|A0A0R3STD8|A0A0R3STD8_HYMDI	Hymenolepis diminuta	Uncharacterized protein	0	0	0	3107800	0	1889000	1552600	2228500	2437400	0	0	0
tr|W6UY26|W6UY26_ECHGR	Echinococcus granulosus	Alpha-actinin, sarcomeric	2263300	0	0	3057900	151260000	41832000	53820000	58981000	0	60314000	82166000	55296000
tr|A0A564Y372|A0A564Y372_HYMDI	Hymenolepis diminuta	Transcription factor BTF3	0	0	2438400	2991300	0	0	0	2134800	0	2936800	0	0
tr|A0A068YA36|A0A068YA36_ECHMU	Echinococcus multilocularis	Calsyntenin 1	29546000	0	6464000	2871300	3381200	2116900	4598400	4227400	0	0	0	0
tr|A0A564YPR4|A0A564YPR4_HYMDI	Hymenolepis diminuta	Uncharacterized protein (Fragment)	6375800	10340000	0	2845300	2853200	2603500	7200000	3961400	2917400	4179100	8258200	5394400
tr|A0A0R3WFK4|A0A0R3WFK4_TAEAS	Taenia asiatica	PFK domain-containing protein	0	0	3485000	2768300	3957600	2722900	4237700	0	0	2183000	4768300	0
tr|A0A564Y5C2|A0A564Y5C2_HYMDI	Hymenolepis diminuta	RPN13_C domain-containing protein	12213000	0	0	2637600	7758900	5535900	5140900	7492600	37244000	40450000	36708000	24409000
tr|U6J921|U6J921_ECHGR	Echinococcus granulosus	Syntaxin-7	16297000	0	0	2633500	18944000	7654900	13771000	16429000	51604000	72849000	38196000	10703000
tr|A0A0R3SQ94|A0A0R3SQ94_HYMDI	Hymenolepis diminuta	Aamy domain-containing protein	0	0	0	2608600	22359000	8860500	19489000	12470000	0	800510	0	0
tr|A0A0R3S8N2|A0A0R3S8N2_HYMDI	Hymenolepis diminuta	ADF-H domain-containing protein	0	0	0	2340000	30912000	4793300	0	12195000	4097000	12069000	16997000	4561600
tr|A0A0R3WBX2|A0A0R3WBX2_TAEAS	Taenia asiatica	Uncharacterized protein	0	0	0	2277800	16945000	6042500	8542000	7833100	0	1032100	1381000	0
tr|A0A564XXB9|A0A564XXB9_HYMDI	Hymenolepis diminuta	Uncharacterized protein	0	0	0	2209100	0	0	0	0	0	0	0	0
tr|A0A0R3STW8|A0A0R3STW8_HYMDI	Hymenolepis diminuta	MPN domain-containing protein	0	865060	1434000	2122400	2338600	1229200	2407800	0	0	0	0	0
tr|A0A564YH68|A0A564YH68_HYMDI	Hymenolepis diminuta	Uncharacterized protein	0	1523800	30705000	2089600	2287100	1432700	0	0	0	0	0	0
tr|A0A0R3S7R3|A0A0R3S7R3_HYMDI	Hymenolepis diminuta	CAP-Gly domain-containing protein	8447400	8137900	0	1972500	0	0	0	0	0	0	0	0
tr|A0A0R3WAG0|A0A0R3WAG0_TAEAS	Taenia asiatica	Uncharacterized protein	13276000	3448100	15611000	1968000	28926000	32117000	55623000	55395000	79895000	90058000	154790000	29348000
tr|A0A0R3WBW3|A0A0R3WBW3_TAEAS	Taenia asiatica	Dynein light chain	361230000	2484300	132920000	1874200	0	12249000	0	18136000	0	1363100	0	83745000
tr|W6UIH9|W6UIH9_ECHGR	Echinococcus granulosus	Uncharacterized protein	0	0	0	1852600	6882900	2543100	4380300	4783800	0	0	0	0
tr|A0A0R3SFQ4|A0A0R3SFQ4_HYMDI	Hymenolepis diminuta	Uncharacterized protein	0	6991100	3803300	1790400	27012000	4623100	11093000	11623000	4023100	9011600	14297000	4041800
tr|A0A0R3SAV4|A0A0R3SAV4_HYMDI	Hymenolepis diminuta	Uncharacterized protein	3858300	1365500	1010800	1762800	0	0	0	0	0	0	0	0
tr|W6UUR4|W6UUR4_ECHGR	Echinococcus granulosus	Calumenin-B	53769000	0	0	1620700	30524000	46455000	64520000	68354000	30522000	24888000	0	10075000
tr|W6U7T9|W6U7T9_ECHGR	Echinococcus granulosus	Dihydropteridine reductase	0	0	0	1574700	0	0	0	0	0	0	3908600	0
tr|A0A564YG88|A0A564YG88_HYMDI	Hymenolepis diminuta	UTP--glucose-1-phosphate uridylyltransferase	4383400	0	0	1546400	33971000	20464000	21286000	21055000	12038000	16502000	46974000	0
tr|A0A0R3SRN5|A0A0R3SRN5_HYMDI	Hymenolepis diminuta	Proteasome subunit beta	285800000	0	15413000	1526300	21351000	10226000	19874000	12816000	9147500	7554200	10847000	15042000
tr|A0A068YE03|A0A068YE03_ECHMU	Echinococcus multilocularis	ATP binding cassette sub family E	0	758960	0	1402300	1716600	0	0	0	0	0	0	0
tr|A0A068YJ88|A0A068YJ88_ECHMU	Echinococcus multilocularis	Transgelin	0	5953700	1972100	1394100	2409300	1297800	1499000	0	11985000	4025000	22348000	0
tr|A0A564YZD8|A0A564YZD8_HYMDI	Hymenolepis diminuta	Histone domain-containing protein	0	0	0	1353400	14529000	8542500	16443000	25979000	0	0	3531900	0
tr|A0A564Z9B4|A0A564Z9B4_HYMDI	Hymenolepis diminuta	SEC7 domain-containing protein	0	0	0	763250	1947500	841040	0	0	2334700	3023300	2680300	2259900
tr|A0A068Y9B8|A0A068Y9B8_ECHMU	Echinococcus multilocularis	Calcyphosin protein	55816000	0	0	732100	27454000	23545000	29793000	36378000	84144000	103040000	79337000	81648000
tr|A0A068YAY5|A0A068YAY5_ECHMU	Echinococcus multilocularis	Ufm1 specific protease 1	0	0	0	128650	9764500	0	0	864770	0	0	0	0
tr|A0A564YPL3|A0A564YPL3_HYMDI	Hymenolepis diminuta	Uncharacterized protein	0	70371000	5249800	0	1285300000	536230000	1065000000	947780000	462820000	525950000	425410000	526690000
tr|U6J9Q0|U6J9Q0_ECHGR	Echinococcus granulosus	26S protease regulatory subunit 6B	21606000	26827000	6288400	0	0	0	556200	0	0	0	1186900	0
tr|A0A0R3SBX5|A0A0R3SBX5_HYMDI	Hymenolepis diminuta	Uncharacterized protein	0	26593000	11037000	0	0	762470	0	0	0	0	0	0
tr|W6V0K4|W6V0K4_ECHGR	Echinococcus granulosus	Beta-centractin	75307000	20601000	0	0	6428900	8000300	8591400	8960300	6057100	9120400	14544000	10877000
tr|A0A0R3WH48|A0A0R3WH48_TAEAS	Taenia asiatica	STI1 domain-containing protein	74771000	19984000	8294900	0	8965700	0	8856800	0	6474900	19527000	0	3681600
tr|A0A0R3SFP4|A0A0R3SFP4_HYMDI	Hymenolepis diminuta	Small ubiquitin-related modifier	48387000	17758000	0	0	36102000	22534000	35508000	35641000	174700000	133910000	122750000	97147000
tr|A0A068WI20|A0A068WI20_ECHGR	Echinococcus granulosus	Chromogranin	0	14262000	0	0	230940000	33770000	119250000	1022200	24831000	0	18688000	0
tr|A0A564YJF6|A0A564YJF6_HYMDI	Hymenolepis diminuta	Uncharacterized protein	11438000	13441000	0	0	0	0	0	0	0	0	0	0
tr|A0A158R9J0|A0A158R9J0_TAEAS	Taenia asiatica	Uncharacterized protein	0	12940000	4657600	0	291250000	99929000	0	106370000	0	247600000	265890000	0
tr|A0A0R3VUV0|A0A0R3VUV0_TAEAS	Taenia asiatica	Uncharacterized protein	0	12879000	0	0	0	0	0	0	0	0	0	0
tr|A0A0R3SWC8|A0A0R3SWC8_HYMDI	Hymenolepis diminuta	Uncharacterized protein	0	11295000	4360200	0	0	0	2044400	5457500	0	2874500	0	1050100
tr|A0A068Y072|A0A068Y072_ECHMU	Echinococcus multilocularis	Neural Wiskott Aldrich syndrome protein	43688000	11205000	0	0	41436000	19720000	40079000	31460000	61179000	21882000	48584000	60681000
tr|U6J2M2|U6J2M2_ECHGR	Echinococcus granulosus	Ubiquitin conjugating enzyme rad6	0	10945000	11831000	0	14195000	24299000	27087000	23150000	12404000	14727000	11709000	29934000
tr|A0A0R3S8W0|A0A0R3S8W0_HYMDI	Hymenolepis diminuta	Clathrin heavy chain	14178000	9288500	16566000	0	0	0	0	0	0	0	0	0
tr|A0A564XWM6|A0A564XWM6_HYMDI	Hymenolepis diminuta	ATPase ASNA1 homolog	19865000	9139700	5592200	0	0	0	0	0	0	0	0	0
tr|A0A0R3SAA8|A0A0R3SAA8_HYMDI	Hymenolepis diminuta	CYTOSOL_AP domain-containing protein	105770000	8454900	5859700	0	16210000	5007400	14667000	11938000	0	3139300	0	2969000
tr|A0A087W246|A0A087W246_ECHMU	Echinococcus multilocularis	Serine/threonine protein phosphatase 2A regulatory subunit	21921000	6914500	0	0	23915000	5130400	17820000	10668000	2755600	4986500	3330600	16538000
tr|A0A564Z6T0|A0A564Z6T0_HYMDI	Hymenolepis diminuta	Protein kinase domain-containing protein	3586600	5947900	0	0	0	0	0	0	0	0	0	0
tr|A0A564YS81|A0A564YS81_HYMDI	Hymenolepis diminuta	RING-type domain-containing protein	0	5251400	0	0	2582700	4994200	9353000	10138000	30530000	26391000	16362000	0
tr|A0A087VWZ0|A0A087VWZ0_ECHMU	Echinococcus multilocularis	Methionyl aminopeptidase 1 M24 family	0	3124500	0	0	0	0	0	0	0	0	0	0
tr|A0A0R3W0V9|A0A0R3W0V9_TAEAS	Taenia asiatica	L-lactate dehydrogenase	66093000	3123500	52005000	0	0	0	0	0	0	0	0	0
tr|A0A564Y8J7|A0A564Y8J7_HYMDI	Hymenolepis diminuta	Protein transport protein SEC23	0	2748300	1444400	0	0	1003800	0	0	0	0	0	0
tr|A0A564YPV7|A0A564YPV7_HYMDI	Hymenolepis diminuta	NAD-dependent protein deacetylase	3992000	2412200	0	0	0	0	0	0	0	0	0	0
tr|A0A087VY63|A0A087VY63_ECHMU	Echinococcus multilocularis	Ran GTPase activating protein 1	9802600	2220900	0	0	0	0	0	0	0	0	0	0
tr|A0A0R3SQ81|A0A0R3SQ81_HYMDI	Hymenolepis diminuta	Uncharacterized protein	0	1325900	0	0	2833700	0	5329800	0	0	0	0	0
tr|A0A564YS15|A0A564YS15_HYMDI	Hymenolepis diminuta	Uncharacterized protein	13843000	1131700	9321200	0	31801000	15521000	25343000	23801000	81996000	129200000	59635000	71185000
tr|W6UT35|W6UT35_ECHGR	Echinococcus granulosus	Endothelial differentiation-related factor	68827000	0	0	0	30133000	22204000	40491000	45980000	205060000	264020000	133900000	101430000
tr|A0A068Y4A2|A0A068Y4A2_ECHMU	Echinococcus multilocularis	Aryl hydrocarbon receptor	53263000	0	0	0	6806200	145050000	306290000	165350000	0	0	0	0
tr|A0A564Z339|A0A564Z339_HYMDI	Hymenolepis diminuta	UBA_e1_C domain-containing protein	47785000	0	20538000	0	0	0	0	0	0	0	0	0
tr|A0A0R3W7B7|A0A0R3W7B7_TAEAS	Taenia asiatica	Uncharacterized protein	34687000	0	0	0	107240000	163940000	178100000	113350000	0	0	0	0
tr|A0A068Y063|A0A068Y063_ECHMU	Echinococcus multilocularis	Isoleucyl tRNA synthetase, cytoplasmic	28148000	0	0	0	12413000	8801000	16069000	13093000	0	0	0	0
tr|A0A068WC55|A0A068WC55_ECHGR	Echinococcus granulosus	UDP-glucose 6-dehydrogenase	24129000	0	3252200	0	0	5198900	0	7201900	6861100	8115600	14095000	0
tr|A0A564YWG4|A0A564YWG4_HYMDI	Hymenolepis diminuta	UDP-glucose 6-dehydrogenase	24045000	0	0	0	0	0	0	0	0	0	0	0
tr|A0A0R3VUI7|A0A0R3VUI7_TAEAS	Taenia asiatica	Uncharacterized protein	21689000	0	25695000	0	4505800	4391900	4776100	4972000	0	0	5720000	8276200
tr|A0A0R3VWH6|A0A0R3VWH6_TAEAS	Taenia asiatica	Uncharacterized protein	21209000	0	8422000	0	0	1755600	0	0	0	0	0	3266300
tr|A0A564YRT6|A0A564YRT6_HYMDI	Hymenolepis diminuta	Uncharacterized protein	19255000	0	0	0	0	0	0	0	0	0	0	0
tr|A0A0R3SSK6|A0A0R3SSK6_HYMDI	Hymenolepis diminuta	Uncharacterized protein	19000000	0	0	0	160390000	5452700	40722000	21539000	12065000	47081000	27408000	11580000
tr|A0A564YFQ7|A0A564YFQ7_HYMDI	Hymenolepis diminuta	SCP domain-containing protein	18273000	0	0	0	50061000	23897000	37565000	30283000	0	4146900	0	0
tr|A0A0R3W8K3|A0A0R3W8K3_TAEAS	Taenia asiatica	Epimerase domain-containing protein	17879000	0	0	0	14501000	4806200	7040200	6051100	0	4703100	1876300	5234500
tr|A0A564YFB1|A0A564YFB1_HYMDI	Hymenolepis diminuta	TACC_C domain-containing protein	17582000	0	0	0	4839900	4002400	6443700	0	13425000	14008000	8378600	0
tr|W6UMA5|W6UMA5_ECHGR	Echinococcus granulosus	Asparaginyl-tRNA synthetase, cytoplasmic	16641000	0	7852800	0	19984000	18525000	15656000	13598000	6682600	8105900	5963900	12235000
tr|A0A564ZCU1|A0A564ZCU1_HYMDI	Hymenolepis diminuta	Protein kinase domain-containing protein	15534000	0	5181700	0	0	4427000	0	4235800	0	0	0	7755800
tr|A0A158R7D9|A0A158R7D9_TAEAS	Taenia asiatica	Cation_ATPase_N domain-containing protein	15296000	0	0	0	0	4394300	4105600	0	7377200	5785900	12176000	8280900
tr|A0A564YLS0|A0A564YLS0_HYMDI	Hymenolepis diminuta	Uncharacterized protein (Fragment)	14448000	0	0	0	3936300	4718300	7349300	7886800	0	0	0	0
tr|A0A564ZDB9|A0A564ZDB9_HYMDI	Hymenolepis diminuta	Uncharacterized protein	14427000	0	0	0	42468000	2232000	6588800	11058000	0	12090000	0	12626000
tr|W6UFM2|W6UFM2_ECHGR	Echinococcus granulosus	Exportin-1	14230000	0	0	0	6143500	0	0	2399500	0	0	0	0
tr|A0A564YMA1|A0A564YMA1_HYMDI	Hymenolepis diminuta	ENTH domain-containing protein	10868000	0	0	0	0	0	0	0	18661000	20706000	0	15270000
tr|A0A0R3W4R5|A0A0R3W4R5_TAEAS	Taenia asiatica	Uncharacterized protein	10338000	0	8424000	0	0	0	0	0	0	0	0	0
tr|A0A564YEP4|A0A564YEP4_HYMDI	Hymenolepis diminuta	Uncharacterized protein	8613500	0	0	0	1844600	0	0	0	5874500	6479400	3584100	0
tr|A0A564YT68|A0A564YT68_HYMDI	Hymenolepis diminuta	Uncharacterized protein (Fragment)	8300000	0	0	0	0	0	0	166690	0	0	326270	0
tr|A0A158R773|A0A158R773_TAEAS	Taenia asiatica	Uncharacterized protein	8168100	0	0	0	40809000	8661400	30905000	30767000	0	7482600	17155000	7054700
tr|A0A0R3W6B7|A0A0R3W6B7_TAEAS	Taenia asiatica	Uncharacterized protein	8014700	0	297120	0	7966100	0	5853900	4612100	13182000	24658000	10542000	7675000
tr|A0A087VXA0|A0A087VXA0_ECHMU	Echinococcus multilocularis	Importin 5	5939800	0	0	0	0	0	0	0	0	0	0	0
tr|F8RGZ3|F8RGZ3_ECHGR	Echinococcus granulosus	p-glycoprotein (Fragment)	4100300	0	0	0	6694400	4532400	8048300	4310400	0	0	0	0
tr|A0A158R9C9|A0A158R9C9_TAEAS	Taenia asiatica	Uncharacterized protein	0	0	54199000	0	0	0	0	0	0	0	0	0
tr|A0A068WEV7|A0A068WEV7_ECHGR	Echinococcus granulosus	Filamin	0	0	25926000	0	0	0	0	0	0	0	0	0
tr|W6V8P5|W6V8P5_ECHGR	Echinococcus granulosus	N(G),N(G)-dimethylarginine dimethylaminohydrolase	0	0	17060000	0	0	1187000	0	0	0	0	0	0
tr|A0A068WZL7|A0A068WZL7_ECHGR	Echinococcus granulosus	Phosphoglucomutase 2	0	0	16919000	0	0	0	0	0	0	0	0	0
tr|A0A068WCG3|A0A068WCG3_ECHGR	Echinococcus granulosus	Transmembrane protein 144	0	0	10150000	0	0	1527800	0	0	13592000	8143000	645510	0
tr|A0A564Z9M0|A0A564Z9M0_HYMDI	Hymenolepis diminuta	Uncharacterized protein	0	0	9233600	0	0	0	0	0	0	0	0	0
tr|U6JFG3|U6JFG3_ECHGR	Echinococcus granulosus	Seryl tRNA Synthetase	0	0	8334400	0	0	0	0	0	7200400	10774000	0	7396000
tr|A0A087VXA6|A0A087VXA6_ECHMU	Echinococcus multilocularis	High temperature induced dauer formation protein	0	0	5554400	0	0	0	0	0	0	0	0	0
tr|A0A0R3VSL4|A0A0R3VSL4_TAEAS	Taenia asiatica	Uncharacterized protein	0	0	4917700	0	0	0	0	0	0	0	0	0
tr|U6JCE8|U6JCE8_ECHGR	Echinococcus granulosus	Charged multivesicular body protein	0	0	4256900	0	0	0	0	0	0	0	0	0
tr|A0A564YB75|A0A564YB75_HYMDI	Hymenolepis diminuta	A_deaminase domain-containing protein	0	0	0	0	94984000	50772000	106750000	93568000	8241100	13264000	14442000	48215000
tr|U6JA54|U6JA54_ECHGR	Echinococcus granulosus	Calmodulin	0	0	0	0	24410000	4367100	10466000	3772100	18910000	31094000	7674700	0
tr|A0A564XZ20|A0A564XZ20_HYMDI	Hymenolepis diminuta	Calreticulin	0	0	0	0	9594600	1819200	6818900	5978400	12358000	40465000	49628000	3935800
tr|A0A0R3SS41|A0A0R3SS41_HYMDI	Hymenolepis diminuta	Coatomer subunit zeta	0	0	0	0	8667500	8164700	12647000	9673600	18699000	17456000	12056000	13509000
tr|A0A564Y6G9|A0A564Y6G9_HYMDI	Hymenolepis diminuta	CSP domain-containing protein	0	0	0	0	0	3608700	13209000	18801000	17033000	14827000	15221000	0
tr|W6UL10|W6UL10_ECHGR	Echinococcus granulosus	Hsp90 co-chaperone Cdc37	0	0	0	0	115930000	102160000	198970000	113700000	172120000	214370000	61487000	152390000
tr|A0A087W258|A0A087W258_ECHMU	Echinococcus multilocularis	Nonmuscle myosin II heavy chain	0	0	0	0	0	10406000	17459000	16279000	46878000	57108000	46250000	37825000
tr|A0A564Z9R6|A0A564Z9R6_HYMDI	Hymenolepis diminuta	Pept_C1 domain-containing protein	0	0	0	0	14372000	4603600	0	7909300	10467000	6100300	10783000	10703000
tr|A0A0R3S992|A0A0R3S992_HYMDI	Hymenolepis diminuta	START domain-containing protein	0	0	0	0	11632000	4208800	0	4614200	6168300	3326500	0	9427200
tr|A0A068YEM2|A0A068YEM2_ECHMU	Echinococcus multilocularis	T complex protein 1 subunit alpha	0	0	0	0	0	12487000	14804000	15975000	13453000	17364000	18094000	29682000
tr|A0A068WEH5|A0A068WEH5_ECHGR	Echinococcus granulosus	Tumor protein d52	0	0	0	0	27224000	16669000	21224000	27243000	57277000	83455000	45686000	34120000
tr|A0A564XZV1|A0A564XZV1_HYMDI	Hymenolepis diminuta	Uncharacterized protein (Fragment)	0	0	0	0	13766000	9685200	18192000	18602000	9323500	8088800	0	8025000
tr|A0A564XW99|A0A564XW99_HYMDI	Hymenolepis diminuta	Uncharacterized protein	0	0	0	0	30643000	5690100	23548000	21313000	59432000	115340000	17828000	24332000
tr|A0A0R3SEH1|A0A0R3SEH1_HYMDI	Hymenolepis diminuta	Uncharacterized protein	0	0	0	0	0	4864700	6959300	7717600	0	8982600	14446000	9752600
tr|W6VDZ7|W6VDZ7_ECHGR	Echinococcus granulosus	Uncharacterized protein	0	0	0	0	1360900000	166240000	674320000	433490000	33484000	58772000	41509000	0
tr|W6UF53|W6UF53_ECHGR	Echinococcus granulosus	Uncharacterized protein	0	0	0	0	238360000	41178000	104300000	89374000	38704000	60006000	90014000	0
tr|A0A0R3VUF9|A0A0R3VUF9_TAEAS	Taenia asiatica	Uncharacterized protein	0	0	0	0	28395000	8924400	23323000	15801000	14849000	24104000	2952400	11785000
tr|A0A158RAA7|A0A158RAA7_TAEAS	Taenia asiatica	Uncharacterized protein	0	0	0	0	25559000	11885000	20887000	16009000	15100000	19129000	15139000	0
tr|A0A564ZB47|A0A564ZB47_HYMDI	Hymenolepis diminuta	Uncharacterized protein	0	0	0	0	22394000	0	15223000	19193000	18259000	27956000	26801000	0
tr|A0A0R3SGL6|A0A0R3SGL6_HYMDI	Hymenolepis diminuta	Uncharacterized protein	0	0	0	0	9960800	5759600	10613000	3659500	29316000	27706000	9898400	22297000
tr|A0A564Z6H9|A0A564Z6H9_HYMDI	Hymenolepis diminuta	Uncharacterized protein	0	0	0	0	2677300	0	3537100	3116100	6773400	9881100	3658600	3802000
tr|A0A0R3W7V9|A0A0R3W7V9_TAEAS	Taenia asiatica	Uncharacterized protein	0	0	0	0	0	31690000	24779000	37263000	118330000	62018000	106660000	160580000
tr|A0A564YZ88|A0A564YZ88_HYMDI	Hymenolepis diminuta	Aldolase_II domain-containing protein	0	0	0	0	0	0	0	0	7312400	9195300	11247000	0
tr|A0A068WSG7|A0A068WSG7_ECHGR	Echinococcus granulosus	Calcium-transporting ATPase	0	0	0	0	0	0	0	0	5517700	9508100	10138000	4992500
tr|A0A068WPN2|A0A068WPN2_ECHGR	Echinococcus granulosus	Expressed conserved protein	0	0	0	0	27245000	0	26071000	0	100500000	82858000	0	75172000
tr|U6IZP5|U6IZP5_ECHGR	Echinococcus granulosus	Heterogeneous nuclear ribonucleoprotein 87F	0	0	0	0	7559400	0	0	0	6125300	9913800	8214000	5450200
tr|A0A068YB74|A0A068YB74_ECHMU	Echinococcus multilocularis	Lamin dm0	0	0	0	0	0	0	0	0	219090000	250660000	219950000	52539000
tr|U6J3A0|U6J3A0_ECHGR	Echinococcus granulosus	TBC1 domain family 2B	0	0	0	0	9665000	11731000	0	0	0	33731000	26952000	26616000
tr|A0A564Y2M5|A0A564Y2M5_HYMDI	Hymenolepis diminuta	Uncharacterized protein (Fragment)	0	0	0	0	0	0	0	0	8942100	8098300	7737200	5337700
tr|A0A564XXD9|A0A564XXD9_HYMDI	Hymenolepis diminuta	Uncharacterized protein	0	0	0	0	2573500	0	0	820060	8477100	13403000	12903000	1271500
tr|A0A0R3W6H1|A0A0R3W6H1_TAEAS	Taenia asiatica	Uncharacterized protein	0	0	0	0	0	0	0	0	46738000	40337000	33754000	6634300
tr|A0A564ZD61|A0A564ZD61_HYMDI	Hymenolepis diminuta	Uncharacterized protein	0	0	0	0	0	0	0	0	41748000	39767000	32151000	18171000
tr|A0A564Y444|A0A564Y444_HYMDI	Hymenolepis diminuta	Uncharacterized protein	0	0	0	0	0	7374100	0	5109300	5816900	14999000	20943000	8204700
tr|A0A0R3SCP8|A0A0R3SCP8_HYMDI	Hymenolepis diminuta	Uncharacterized protein	0	0	0	0	0	0	0	0	5977400	9546900	8996500	5071900
tr|A0A0R3SKU6|A0A0R3SKU6_HYMDI	Hymenolepis diminuta	Uncharacterized protein	0	0	0	0	0	1873500	0	0	6630100	6138500	8872100	3734500
tr|A0A0R3SF53|A0A0R3SF53_HYMDI	Hymenolepis diminuta	Adenosylhomocysteinase	0	0	0	0	16620000	13534000	19146000	15271000	0	0	7785800	0
tr|A0A087VXV3|A0A087VXV3_ECHMU	Echinococcus multilocularis	Adenosylhomocysteinase	0	0	0	0	14447000	12026000	14218000	7165200	0	0	5981300	5163600
tr|A0A0R3SV64|A0A0R3SV64_HYMDI	Hymenolepis diminuta	Alpha-1,4 glucan phosphorylase	0	0	0	0	31162000	5285100	14122000	12139000	0	0	2985400	2563600
tr|A0A0R3SD42|A0A0R3SD42_HYMDI	Hymenolepis diminuta	Fn3_like domain-containing protein	0	0	0	0	0	1645600	3062900	2685800	0	8214000	36289000	0
tr|A0A0R3VXU6|A0A0R3VXU6_TAEAS	Taenia asiatica	GalKase_gal_bdg domain-containing protein	0	0	0	0	13032000	261220	5819300	1792600	0	1256500	0	0
tr|A0A564YVX8|A0A564YVX8_HYMDI	Hymenolepis diminuta	Hypoxanthine phosphoribosyltransferase	0	0	0	0	34129000	20800000	42027000	43561000	0	0	0	33822000
tr|A0A564YWR2|A0A564YWR2_HYMDI	Hymenolepis diminuta	J domain-containing protein	0	0	0	0	7024200	0	3032100	2266600	0	0	1711600	0
tr|A0A564YK32|A0A564YK32_HYMDI	Hymenolepis diminuta	Phosphotransferase	0	0	0	0	27308000	10378000	21630000	18927000	0	2229200	3642000	0
tr|A0A564Y0S8|A0A564Y0S8_HYMDI	Hymenolepis diminuta	Rho-GAP domain-containing protein	0	0	0	0	39803000	34131000	42646000	38250000	0	8105300	0	15572000
tr|A0A0R3VXB3|A0A0R3VXB3_TAEAS	Taenia asiatica	SHSP domain-containing protein	0	0	0	0	0	23631000	15757000	16682000	0	0	0	0
tr|U6J881|U6J881_ECHGR	Echinococcus granulosus	Ubiquitin conjugating enzyme E2 G1	0	0	0	0	0	4585300	18770000	11017000	0	0	0	2916300
tr|A0A0R3W7R8|A0A0R3W7R8_TAEAS	Taenia asiatica	Uncharacterized protein	0	0	0	0	16780000	3106500	12775000	7589500	0	0	0	0
tr|A0A564Z9U7|A0A564Z9U7_HYMDI	Hymenolepis diminuta	Uncharacterized protein	0	0	0	0	0	3804700	10540000	10235000	1720900	0	0	905210
tr|A0A068WU31|A0A068WU31_ECHGR	Echinococcus granulosus	Aldo keto reductase family 1 member B4	0	0	0	0	0	0	0	0	0	0	0	23605000
tr|U6JDT3|U6JDT3_ECHGR	Echinococcus granulosus	Arginyl tRNA synthetase cytoplasmic	0	0	0	0	6920400	0	5598300	0	0	0	0	2763500
tr|A0A068YJ14|A0A068YJ14_ECHMU	Echinococcus multilocularis	Pancreas transcription factor 1 subunit	0	0	0	0	0	0	0	0	0	0	0	0
tr|A0A0R3SD43|A0A0R3SD43_HYMDI	Hymenolepis diminuta	Prefoldin subunit 3	0	0	0	0	12810000	0	0	10313000	1295600	0	0	16322000
tr|B8ZWJ7|B8ZWJ7_ECHMU	Echinococcus multilocularis	Tropomodulin	0	0	0	0	1928900	0	0	2660000	4782200	4662400	0	0
tr|W6UN57|W6UN57_ECHGR	Echinococcus granulosus	Twinfilin-1	0	0	0	0	0	0	0	0	0	0	0	0
tr|A0A564YYK0|A0A564YYK0_HYMDI	Hymenolepis diminuta	Uncharacterized protein (Fragment)	0	0	0	0	0	0	0	0	0	420780	36503000	0
tr|A0A564XYW4|A0A564XYW4_HYMDI	Hymenolepis diminuta	Uncharacterized protein	0	0	0	0	0	0	0	0	0	0	3125000	0
tr|A0A564Y192|A0A564Y192_HYMDI	Hymenolepis diminuta	Uncharacterized protein	0	0	0	0	7979500	0	0	0	0	0	0	0
tr|A0A564YT30|A0A564YT30_HYMDI	Hymenolepis diminuta	Uncharacterized protein	0	0	0	0	0	0	0	0	6876900	8795900	3378900	5128300
tr|A0A564YZE9|A0A564YZE9_HYMDI	Hymenolepis diminuta	Uncharacterized protein	0	0	0	0	0	11275000	0	4122700	5611800	0	0	20049000
tr|A0A068WKQ5|A0A068WKQ5_ECHGR	Echinococcus granulosus	Uncharacterized protein	0	0	0	0	0	0	0	0	0	0	0	0
tr|A0A0R3VVK8|A0A0R3VVK8_TAEAS	Taenia asiatica	Uncharacterized protein	0	0	0	0	0	0	0	0	0	0	0	0
tr|A0A0R3SPN7|A0A0R3SPN7_HYMDI	Hymenolepis diminuta	Uncharacterized protein	0	0	0	0	0	0	0	0	0	0	0	0
tr|W6V4K6|W6V4K6_ECHGR	Echinococcus granulosus	Uncharacterized protein	0	0	0	0	0	0	0	0	0	0	11047000	0
tr|A0A068WC13|A0A068WC13_ECHGR	Echinococcus granulosus	Zinc finger C2H2	0	0	0	0	0	0	0	0	0	0	0	0
