# Supplementary material for: Label-free quantitative proteomics and immunoblotting identifies immunoreactive and other excretory-secretory (E/S) proteins of Anoplocephala perfoliata
Source: Front Immunol. 2022 Nov 16;13:1045468. doi: 10.3389/fimmu.2022.1045468 (PMC9709427; doi:10.3389/fimmu.2022.1045468)
Supplement: Supplementary file 3 [file Table_3.xlsx]

## Sheet: x
Table S3. Quantitative comparison of the A. perfoliata E/S proteins produced by small- (SW) and large-sized (LW) tapeworms after three hours of incubation in vitro. Cells in blue, E/S proteins detected as significantly more abundant in cultures with LWs. Cells in red, E/S proteins more abundant in cultures with SWs. The Log10-transformed LFQ abundances were used for statistical comparisons for pr…
							SW_1	SW_2	SW_3	SW_4	LW_1	LW_2	LW_3	LW_4
			Student's T-test				ES_I_3h_1	ES_I_3h_2	ES_I_3h_3	ES_I_3h_4	ES_II_3h_1	ES_II_3h_2	ES_II_3h_3	ES_II_3h_4
UniProtKD Ids	Possible function	Mol. weight [kDa]	q-value	Difference	statistic	Fold-change	Intensity 1	Intensity 2	Intensity 3	Intensity 4	Intensity 5	Intensity 6	Intensity 7	Intensity 8
Closest homolog in species			ES_I versus ES_II3h	ES_I versus ES_II3h	ES_I versus ES_II3h	ES_I versus ES_II3h
tr|A0A564YPL3|A0A564YPL3_HYMDI;tr|A0A564YP81|A0A564YP81_HYMDI	Sj-Ts4 protein	24.816	0.0116923	-2.11868	-5.50611	131.425	6.77442932128906	7.84739351272583	6.72014284133911	6.02573871612549	9.10900402069092	8.72935104370117	9.0273494720459	8.97670745849609
tr|U6J4Z1|U6J4Z1_ECHGR;tr|A0A068Y4J0|A0A068Y4J0_ECHMU	Tubulin alpha chain	34.879	0.0415111	-1.76385	-3.48302	58.0567	6.27973461151123	5.93007755279541	5.83519649505615	7.99792766571045	8.36218070983887	8.17710304260254	8.30800914764404	8.25105381011963
tr|A0A0R3W7B7|A0A0R3W7B7_TAEAS;tr|A0A1W5YQC0|A0A1W5YQC0_ECHGR;tr|A0A087VX24|A0A087VX24_ECHMU;tr|A0A068WVQ1|A0A068WVQ1_ECHGR;tr|W6V1C8|W6V1C8_ECHGR	Tubulin alpha chain	103.31	0.018	-1.72559	-4.52212	53.1608	7.5401668548584	6.02207517623901	6.12242746353149	5.9630913734436	8.03035640716553	8.21468448638916	8.25066375732422	8.05442142486572
tr|W6UF53|W6UF53_ECHGR;tr|A0A068YLB9|A0A068YLB9_ECHMU;tr|A0A068WHG5|A0A068WHG5_ECHGR	Alpha/beta hydrolase, cell differentiation	39.68	0.008	-1.65909	-7.72153	45.6128	6.7706356048584	6.23065090179443	6.14920473098755	6.17455577850342	8.37723350524902	7.61466503143311	8.01828384399414	7.95121097564697
tr|W6UY26|W6UY26_ECHGR;tr|A0A068WCI4|A0A068WCI4_ECHGR;tr|A0A068Y8Y2|A0A068Y8Y2_ECHMU	Alpha-actinin, sarcomeric	103.86	0.0186667	-1.64431	-8.3985	44.0873	6.3547420501709	6.09199953079224	5.79347038269043	6.48542308807373	8.17972373962402	7.62150859832764	7.73094367980957	7.77071189880371
tr|A0A564YB75|A0A564YB75_HYMDI;tr|A0A0R3SV12|A0A0R3SV12_HYMDI	A_deaminase domain-containing protein	20.853	0.00466667	-1.64251	-6.86226	43.9049	6.76157999038696	6.42755365371704	5.6722583770752	6.25132656097412	7.97765064239502	7.70562410354614	8.02836799621582	7.9711275100708
tr|W6UL10|W6UL10_ECHGR;tr|A0A068YH70|A0A068YH70_ECHMU;tr|A0A068WXL4|A0A068WXL4_ECHGR	Hsp90 co-chaperone Cdc37	36.665	0.028	-1.62847	-8.60925	42.5083	6.91482257843018	6.26618814468384	6.60950613021851	6.12361288070679	8.06419563293457	8.00928115844727	8.29878807067871	8.05576038360596
tr|Q0PWB3|Q0PWB3_ECHGR;tr|A0A1X9RKG2|A0A1X9RKG2_ECHMU;sp|Q24799|MYPH_ECHGR;tr|W6U948|W6U948_ECHGR;tr|A0A0R3VXI4|A0A0R3VXI4_TAEAS;tr|A0A068Y2V7|A0A068Y2V7_ECHMU	Transgelin	21.245	0.00952381	-1.56997	-5.70995	37.1508	6.74513387680054	5.91151285171509	5.90699100494385	6.87841272354126	8.08859634399414	7.700279712677	8.0062952041626	7.92675399780273
tr|A0A0R3SRV9|A0A0R3SRV9_HYMDI	Ornithine--oxo-acid aminotransferase	45.43	0.00622222	-1.54764	-7.18083	35.2894	8.04076099395752	7.38192701339722	7.26422739028931	8.05053424835205	9.11604309082031	9.19343090057373	9.33619976043701	9.28235054016113
tr|A0A0R3SUN5|A0A0R3SUN5_HYMDI	Tubulin alpha chain	49.805	0.00757895	-1.45757	-5.84488	28.6795	6.63435173034668	6.31113910675049	5.99686241149902	5.62534332275391	7.56584787368774	7.26287794113159	7.73853492736816	7.83072328567505
tr|A0A564XXM5|A0A564XXM5_HYMDI;tr|A0A0R3SS83|A0A0R3SS83_HYMDI	Transgelin (transformation and shape-change sensitive actin cross-linking/gelling protein)	14.874	0.0413333	-1.38779	-3.60205	24.4223	6.50486660003662	5.84710454940796	5.20494508743286	6.92126512527466	7.6265664100647	7.39019298553467	7.34602022171021	7.66654586791992
tr|A0A564YFQ7|A0A564YFQ7_HYMDI	SCP domain-containing protein	23.235	0.0395814	-1.33679	-3.55983	21.7166	7.26180982589722	5.62688779830933	5.78428316116333	6.1136736869812	7.69949960708618	7.37834358215332	7.57478332519531	7.48119878768921
tr|A0A087VZ27|A0A087VZ27_ECHMU	Transforming growth factor beta 1 induced	27.192	0.0155	-1.21017	-4.6662	16.2246	6.61456727981567	7.62240076065063	7.14079093933105	7.74072599411011	8.53416538238525	8.38293552398682	8.51340389251709	8.52867221832275
tr|U6J1C5|U6J1C5_ECHGR;tr|A0A0R3WG23|A0A0R3WG23_TAEAS;tr|A0A068YDN5|A0A068YDN5_ECHMU;tr|A0A0R3S8Y8|A0A0R3S8Y8_HYMDI	Dynein light chain	10.213	0.0400471	-1.20885	-3.56351	16.175	7.38279104232788	6.23667430877686	6.04685020446777	7.16935110092163	7.80809593200684	7.79888534545898	8.00761985778809	8.05644702911377
tr|A0A0R3WG50|A0A0R3WG50_TAEAS;tr|U6J0N8|U6J0N8_ECHGR;tr|U6I0U1|U6I0U1_ECHMU	Ornithine--oxo-acid aminotransferase	45.318	0.0156757	-1.19527	-4.83384	15.6772	8.00633811950684	7.85687971115112	7.0779128074646	8.18912506103516	9.05854034423828	8.88552474975586	9.00804615020752	8.95921802520752
tr|A0A564YSF0|A0A564YSF0_HYMDI	Malate dehydrogenase	36.95	0.0175455	-1.18635	-4.6244	15.3585	8.40827369689941	7.33245849609375	7.39306592941284	7.66297483444214	9.06539249420166	8.74411296844482	8.91300773620605	8.819655418396
tr|U6J8B6|U6J8B6_ECHGR	Inorganic pyrophosphatase	33.675	0.0382472	-1.14955	-3.53639	14.1106	6.47882699966431	5.9699969291687	7.3206033706665	5.95285987854004	7.70759582519531	7.45023393630981	7.58560752868652	7.5770320892334
tr|A0A564YBG6|A0A564YBG6_HYMDI;tr|A0A564YC72|A0A564YC72_HYMDI	Annexin	37.062	0.017617	-1.14464	-4.51709	13.9522	6.32285356521606	6.26277112960815	6.90770149230957	7.0915265083313	7.35939884185791	7.91082715988159	7.90643739700317	7.98675394058228
tr|A0A564YVX8|A0A564YVX8_HYMDI;tr|A0A564YVV2|A0A564YVV2_HYMDI	Hypoxanthine phosphoribosyltransferase	22.147	0.00329412	-1.13819	-6.15648	13.7463	6.87464952468872	6.31142282485962	6.29120206832886	6.08379173278809	7.53312349319458	7.31806325912476	7.62352848052979	7.63909769058228
tr|A0A564YVZ6|A0A564YVZ6_HYMDI;tr|A0A564YVN5|A0A564YVN5_HYMDI;tr|A0A564YU22|A0A564YU22_HYMDI;tr|A0A564YU06|A0A564YU06_HYMDI;tr|A0A564YU14|A0A564YU14_HYMDI	GST N-terminal domain-containing protein	15.158	0.00311111	-1.1234	-6.09008	13.286	7.94838857650757	8.58409404754639	8.14813995361328	8.54813098907471	9.61495018005371	9.1689395904541	9.38519477844238	9.55325126647949
tr|A0A068YEN7|A0A068YEN7_ECHMU;tr|A0A068WSV4|A0A068WSV4_ECHGR;tr|W6UK15|W6UK15_ECHGR;tr|A0A0R3VYR3|A0A0R3VYR3_TAEAS	Elongin b	15.706	0.0235102	-1.11382	-4.39336	12.9964	6.455979347229	7.01865911483765	6.23141860961914	7.32473516464233	7.88161849975586	7.77327442169189	7.91231250762939	7.91888427734375
tr|U6JBD0|U6JBD0_ECHGR;tr|A0A068YGA3|A0A068YGA3_ECHMU;tr|A0A158R908|A0A158R908_TAEAS	Charged multivesicular body protein 4a	24.093	0.0460619	-1.10955	-3.36195	12.8692	7.26031017303467	5.98292589187622	6.40191984176636	7.26829719543457	7.99460315704346	7.65364646911621	7.92732429504395	7.77609062194824
tr|A0A564YVB5|A0A564YVB5_HYMDI	WD_REPEATS_REGION domain-containing protein	67.376	0.0242308	-1.1029	-4.29161	12.6735	6.35721063613892	7.36085844039917	6.33360862731934	6.9935507774353	7.97900152206421	7.72933483123779	7.90001201629639	7.84846019744873
tr|A0A564XZV1|A0A564XZV1_HYMDI;tr|A0A0R3W9W4|A0A0R3W9W4_TAEAS;tr|A0A068YL71|A0A068YL71_ECHMU;tr|A0A068WHD6|A0A068WHD6_ECHGR;tr|W6UU63|W6UU63_ECHGR	Collagen superfamily protein (fragment)	43.254	0.014	-1.08869	-7.85547	12.2656	6.39254570007324	5.9261736869812	6.13289403915405	5.84798860549927	7.13880777359009	6.98610877990723	7.25988054275513	7.26955986022949
tr|A0A0R3VUF9|A0A0R3VUF9_TAEAS	Pseudouridine synthase I, TruA	36.121	0.0112	-1.07929	-7.84922	12.0029	6.30731153488159	6.29931640625	6.0474739074707	5.99903917312622	7.45324182510376	6.95057916641235	7.36778450012207	7.19868469238281
tr|A0A564YK32|A0A564YK32_HYMDI;tr|A0A068Y0U4|A0A068Y0U4_ECHMU;tr|A0A0R3W267|A0A0R3W267_TAEAS;tr|W6UDY4|W6UDY4_ECHGR;tr|A0A564YIF3|A0A564YIF3_HYMDI;tr|A0A068X0X7|A0A068X0X7_ECHGR	Phosphotransferase	33.992	0.0132174	-1.07182	-5.61199	11.7983	6.58230972290039	5.77779340744019	6.30062246322632	6.11653661727905	7.43628978729248	7.01611375808716	7.33505630493164	7.27708196640015
tr|A0A068WWK6|A0A068WWK6_ECHGR;tr|A0A158R893|A0A158R893_TAEAS;tr|A0A068Y4S0|A0A068Y4S0_ECHMU	Peroxidasin	149.56	0.0213333	-1.06433	-4.46642	11.5967	6.91960620880127	6.52225589752197	6.86344194412231	7.59567260742188	7.91134405136108	7.89565992355347	8.2031421661377	8.14817047119141
tr|A0A158QFC3|A0A158QFC3_HYMDI	Peroxidase	150.52	0.0406829	-1.04061	-3.57717	10.9803	6.76109457015991	6.27081394195557	6.42089605331421	7.53620481491089	7.94433450698853	7.62626838684082	7.85658979415894	7.72427606582642
tr|A0A0R3SF53|A0A0R3SF53_HYMDI	Adenosylhomocysteinase	47.62	0.00373333	-1.03548	-6.53336	10.8512	6.48159122467041	6.33192014694214	5.76985883712769	6.09272766113281	7.22063112258911	7.1314263343811	7.2820782661438	7.18386745452881
tr|A0A564YG88|A0A564YG88_HYMDI;tr|A0A068Y7S5|A0A068Y7S5_ECHMU;tr|A0A068WEG4|A0A068WEG4_ECHGR;tr|A0A0R3VVB9|A0A0R3VVB9_TAEAS;tr|W6UT22|W6UT22_ECHGR	UTP--glucose-1-phosphate uridylyltransferase	56.757	0.00933333	-1.03363	-7.78795	10.805	6.64181089401245	6.42627716064453	6.10163545608521	6.18932199478149	7.53110837936401	7.31099033355713	7.32809400558472	7.32335519790649
tr|A0A0R3SQ94|A0A0R3SQ94_HYMDI	Aamy domain-containing protein	79.879	0.0157241	-1.02652	-5.17297	10.6297	6.28568267822266	5.62804222106934	6.24634647369385	6.41640758514404	7.34945249557495	6.94745826721191	7.28978967666626	7.09586668014526
tr|A0A087W014|A0A087W014_ECHMU	Aldo keto reductase family 1 member B4	34.12	0.0341408	-1.01706	-3.77851	10.4006	8.83238124847412	7.62374544143677	8.25851726531982	8.5856294631958	9.46694183349609	9.16811466217041	9.38690853118896	9.34654808044434
tr|A0A0R3W7V9|A0A0R3W7V9_TAEAS;tr|A0A0R3W7W0|A0A0R3W7W0_TAEAS;tr|A0A068YB38|A0A068YB38_ECHMU;tr|A0A068WGJ8|A0A068WGJ8_ECHGR;tr|W6UCH1|W6UCH1_ECHGR	Uncharacterized protein	28.989	0.0331765	-1.01547	-3.8342	10.3625	6.57355165481567	5.89790725708008	6.21965169906616	6.31348419189453	6.6001763343811	7.50092220306396	7.39408397674561	7.5712776184082
tr|A0A0R3SW61|A0A0R3SW61_HYMDI;tr|W6V798|W6V798_ECHGR;tr|Q56JA3|Q56JA3_ECHGR;tr|A7LKP5|A7LKP5_ECHMU;tr|A0A068WLH0|A0A068WLH0_ECHGR	Glucose-6-phosphate isomerase	61.762	0.034375	-1.01522	-3.90143	10.3567	6.71377944946289	5.62603378295898	5.81128787994385	5.87422943115234	7.17373991012573	6.80252075195313	7.19387578964233	6.91607475280762
tr|Q8T672|Q8T672_HYMDI	Tubulin alpha chain	50.279	0.0126667	-1.0148	-5.55996	10.3467	6.41143083572388	6.39148187637329	6.82620429992676	6.77099943161011	7.77035856246948	7.19270658493042	7.78276634216309	7.71349906921387
tr|A0A564Y3Y4|A0A564Y3Y4_HYMDI;tr|A0A564Y3M9|A0A564Y3M9_HYMDI	Adenylyl cyclase-associated protein	45.326	0.0422857	-1.00834	-3.47204	10.1939	6.6730580329895	7.75803327560425	6.76000022888184	7.62221384048462	8.3164529800415	8.03003311157227	8.29644584655762	8.20374011993408
tr|A0A0R3SYZ4|A0A0R3SYZ4_HYMDI;tr|U6JHL4|U6JHL4_ECHGR;tr|A0A087VXN4|A0A087VXN4_ECHMU	Dynein light chain	10.346	0.0184	-1.00099	-4.563	10.0228	6.50265407562256	6.05859565734863	5.99496793746948	6.87369823455811	7.42422819137573	7.13094472885132	7.43808317184448	7.4406099319458
tr|A0A0R3SV65|A0A0R3SV65_HYMDI;tr|A0A068Y3L6|A0A068Y3L6_ECHMU;tr|A0A068WHV3|A0A068WHV3_ECHGR	Alpha-1,4 glucan phosphorylase	97.553	0.0439565	-0.991876	-3.44124	9.81468	6.82816982269287	6.06965923309326	6.34438848495483	7.33433294296265	7.75986433029175	7.42026948928833	7.70084190368652	7.66307878494263
tr|A0A564YXM4|A0A564YXM4_HYMDI;tr|A0A068YIQ6|A0A068YIQ6_ECHMU;tr|A0A068WF16|A0A068WF16_ECHGR;tr|W6UN14|W6UN14_ECHGR	Secondary thiamine-phosphate synthase enzyme	16.783	0.0282667	-0.975663	-4.06921	9.45503	7.30213594436646	6.5677318572998	6.21231174468994	6.623703956604	7.71022748947144	7.44898462295532	7.80586099624634	7.64346265792847
tr|A0A158R773|A0A158R773_TAEAS	Calcium-dependent cysteine-type endopeptidase activity	92.536	0.024	-0.967168	-4.22674	9.27189	6.9121208190918	6.28512620925903	6.3382248878479	6.12231349945068	7.61075592041016	6.93758821487427	7.49002885818481	7.48808526992798
tr|A0A087VXV3|A0A087VXV3_ECHMU;tr|A0A068WTV2|A0A068WTV2_ECHGR;tr|A0A0R3W9G0|A0A0R3W9G0_TAEAS;tr|W6UFN6|W6UFN6_ECHGR	Adenosylhomocysteinase	47.909	0.01216	-0.965642	-5.5444	9.23936	6.54185390472412	5.79966115951538	6.07455444335938	5.96932888031006	7.15977764129639	7.08012104034424	7.15283870697021	6.85522842407227
tr|A0A564XW99|A0A564XW99_HYMDI	Myosin heavy chain	127.68	0.0421867	-0.961053	-3.65154	9.14224	6.6845531463623	6.538902759552	5.78777599334717	6.08660697937012	7.48633146286011	6.75511980056763	7.3719539642334	7.32864475250244
tr|A0A0R3WB24|A0A0R3WB24_TAEAS;tr|A0A0R3SJU2|A0A0R3SJU2_HYMDI	Ubiquitin-related modifier 1 homolog	10.734	0.0336716	-0.95839	-3.85691	9.08636	6.94636249542236	5.97389316558838	6.45160055160522	5.95897769927979	7.48557949066162	7.0927906036377	7.34127616882324	7.24474716186523
tr|A0A068WEH5|A0A068WEH5_ECHGR;tr|W6U4D3|W6U4D3_ECHGR;tr|A0A068YHX5|A0A068YHX5_ECHMU;tr|A0A0R3WC63|A0A0R3WC63_TAEAS;tr|A0A068WAV1|A0A068WAV1_ECHGR;tr|A0A068WAV4|A0A068WAV4_ECHGR	Tumor protein d52	16.464	0.0108571	-0.905528	-5.31615	8.04503	6.85681676864624	6.13770914077759	6.24457216262817	6.55773401260376	7.43495178222656	7.22190952301025	7.32682704925537	7.43525505065918
tr|A0A0R3VXB3|A0A0R3VXB3_TAEAS	SHSP domain-containing protein	29.09	0.0479596	-0.873378	-3.29377	7.47098	6.49461984634399	6.1600399017334	5.95888948440552	6.01753902435303	6.3313946723938	7.37348222732544	7.19747352600098	7.22224807739258
tr|A0A0R3SS41|A0A0R3SS41_HYMDI;tr|A0A0R3W9K4|A0A0R3W9K4_TAEAS	Coatomer subunit zeta	19.836	0.0170588	-0.86988	-5.00229	7.41106	6.51818990707397	5.90041208267212	6.2592716217041	5.78001499176025	6.93789386749268	6.91194009780884	7.10198736190796	6.98558807373047
tr|W6UFE0|W6UFE0_ECHGR;tr|A0A068XWY5|A0A068XWY5_ECHMU;tr|A0A068X1A9|A0A068X1A9_ECHGR;tr|A0A0R3VT33|A0A0R3VT33_TAEAS	Sj-Ts4 protein	34.169	0.0179535	-0.867484	-4.62822	7.37028	7.94595575332642	8.00603771209717	7.39142894744873	8.20090484619141	8.7024564743042	8.57820320129395	8.84681987762451	8.88678359985352
tr|W6ULN3|W6ULN3_ECHGR;tr|A0A564YR09|A0A564YR09_HYMDI;tr|A0A068YL28|A0A068YL28_ECHMU;tr|A0A068WJF8|A0A068WJF8_ECHGR	Adenylosuccinate synthetase	46.848	0.0165714	-0.865102	-4.98341	7.32997	6.97100687026978	6.39001083374023	6.36711359024048	6.78260183334351	7.6835241317749	7.29994297027588	7.59824323654175	7.38943195343018
tr|A0A068X3I9|A0A068X3I9_ECHGR;tr|A0A068XXM5|A0A068XXM5_ECHMU;tr|A0A0R3W182|A0A0R3W182_TAEAS	Annexin	48.46	0.0416316	-0.852093	-3.61655	7.11366	6.61076688766479	7.61970901489258	6.75278568267822	6.77104330062866	7.78496646881104	7.72193431854248	7.93885469436646	7.71692085266113
tr|A0A564YIH0|A0A564YIH0_HYMDI	BAR domain-containing protein	33.745	0.0152632	-0.834125	-4.7719	6.82535	6.69964027404785	5.98665523529053	6.25790119171143	5.99336099624634	7.12228155136108	6.92620372772217	7.07331514358521	7.15225791931152
tr|A0A0R3STP1|A0A0R3STP1_HYMDI	Spectrin beta chain	270.86	0.01	-0.830369	-5.75062	6.76657	6.58063793182373	6.24647378921509	5.986328125	6.32694005966187	7.23482084274292	7.00830221176147	6.96011877059937	7.25861310958862
tr|A0A0R3WAG0|A0A0R3WAG0_TAEAS	Epidermal growth factor domain containing protein	333.16	0.0386818	-0.827161	-3.54811	6.71678	7.1230673789978	6.53758001327515	7.19343090057373	6.29402494430542	7.46128845214844	7.50673484802246	7.74525451660156	7.74347066879272
tr|A0A564YZD8|A0A564YZD8_HYMDI	Histone domain-containing protein	14.253	0.0331429	-0.82316	-3.80326	6.65518	6.65399265289307	6.71202564239502	5.9343409538269	6.1314263343811	7.16223573684692	6.93158483505249	7.21598100662231	7.41462230682373
tr|A0A564YB16|A0A564YB16_HYMDI	Arginyl-tRNA synthetase	72.985	0.018381	-0.801483	-4.63638	6.33116	7.62078142166138	6.90928840637207	7.03406667709351	7.30213594436646	8.10632705688477	7.8173999786377	8.12807559967041	8.0204029083252
tr|A0A0R3WBX2|A0A0R3WBX2_TAEAS;tr|A0A068Y8F7|A0A068Y8F7_ECHMU;tr|A0A068WEE5|A0A068WEE5_ECHGR	Indoleamine 23 dioxygenase 2	43.917	0.0175758	-0.800813	-5.03524	6.32139	6.35169649124146	5.82096862792969	6.10231971740723	6.35751581192017	7.2290415763855	6.78121662139893	6.93155956268311	6.89393377304077
tr|A0A564Y8M5|A0A564Y8M5_HYMDI;tr|A0A564Y8B2|A0A564Y8B2_HYMDI;tr|A0A564YAI1|A0A564YAI1_HYMDI	Nucleic acid binding protein	38.423	0.0252	-0.787691	-4.3142	6.13326	6.49764156341553	6.21849155426025	6.3627142906189	7.00466537475586	7.4357967376709	7.13100862503052	7.33199405670166	7.33547782897949
tr|A0A0R3SV64|A0A0R3SV64_HYMDI	Alpha-1,4 glucan phosphorylase	97.497	0.0420541	-0.786409	-3.66019	6.11518	6.75089073181152	6.14603042602539	6.12604522705078	6.28215360641479	7.49362516403198	6.72305297851563	7.14989614486694	7.08418273925781
tr|A0A0R3SGL6|A0A0R3SGL6_HYMDI	Prefoldin (PFD) is a chaperone interacting exclusively with type II chaperonins	17.632	0.0299355	-0.786195	-4.04447	6.11216	6.53171491622925	5.8563756942749	5.92900609970093	5.88607168197632	6.99829435348511	6.76039218902588	7.02583837509155	6.56342172622681
tr|A0A068YHD9|A0A068YHD9_ECHMU	Expressed protein	8.1925	0.0295082	-0.766317	-4.04567	5.83871	6.16941976547241	6.56722736358643	6.02320051193237	6.71578598022461	7.31812620162964	6.86739110946655	7.21500253677368	7.14038228988647
tr|A0A068YBK7|A0A068YBK7_ECHMU;tr|W6UYH7|W6UYH7_ECHGR;tr|A0A068W7S5|A0A068W7S5_ECHGR	Calcium/phospholipid-binding protein	231.13	0.0450947	-0.750592	-3.39812	5.63109	7.24676942825317	6.22614431381226	6.50766897201538	6.70934629440308	7.55333662033081	7.37261724472046	7.43432950973511	7.3320140838623
tr|W6V0A0|W6V0A0_ECHGR;tr|A0A0R3WCR5|A0A0R3WCR5_TAEAS;tr|A0A564YNJ3|A0A564YNJ3_HYMDI;tr|A0A068WCA0|A0A068WCA0_ECHGR;tr|A0A068YJD2|A0A068YJD2_ECHMU	Ca2+ sensor protein	43.663	0.0403951	-0.746134	-3.58271	5.57358	6.6954550743103	6.40130662918091	6.02214193344116	6.93242311477661	7.42061567306519	7.08767509460449	7.29789161682129	7.22968196868896
tr|A0A0R3W1T5|A0A0R3W1T5_TAEAS	Pyridoxal phosphate-dependent decarboxylase	59.157	0.0408101	-0.716816	-3.59993	5.20974	6.68267488479614	6.46281576156616	5.89954853057861	6.6808066368103	7.30773115158081	6.96463203430176	7.22013425827026	7.10061168670654
tr|A0A564YGM5|A0A564YGM5_HYMDI;tr|A0A564YGU9|A0A564YGU9_HYMDI	Vitellogenin domain-containing protein	311.02	0.0167805	-0.716594	-4.64342	5.20708	6.61557149887085	6.33932495117188	6.51248693466187	6.70212888717651	7.47751188278198	6.93381595611572	7.47601985931396	7.14854097366333
tr|A0A0R3W5W1|A0A0R3W5W1_TAEAS;tr|W6USB0|W6USB0_ECHGR;tr|A0A068YDL5|A0A068YDL5_ECHMU;tr|A0A068WG28|A0A068WG28_ECHGR	BAR domain-containing protein	33.975	0.0161111	-0.700314	-4.86041	5.0155	6.49328565597534	6.08203840255737	6.65575408935547	6.31159973144531	6.97757291793823	6.96271944046021	7.28287124633789	7.12077140808105
tr|A0A0R3W7C7|A0A0R3W7C7_TAEAS	EF-hand, calcium binding protein	37.244	0.0237736	-0.667178	-4.26982	4.64706	7.24246692657471	7.19970035552979	7.66652727127075	7.76493787765503	8.15271663665771	7.96315479278564	8.22850322723389	8.19796943664551
tr|A0A564YYG4|A0A564YYG4_HYMDI	PNP_UDP_1 domain-containing protein	33.613	0.0243448	-0.653045	-4.14929	4.49826	6.58437824249268	6.37988662719727	6.07374238967896	6.74243450164795	6.97409677505493	7.00953578948975	7.2311635017395	7.17782497406006
tr|A0A068W7L4|A0A068W7L4_ECHGR;tr|A0A068YD55|A0A068YD55_ECHMU;tr|W6UWR3|W6UWR3_ECHGR	Cat eye syndrome critical region protein 5	49.477	0.0435745	-0.628241	-3.42146	4.24856	6.45593166351318	5.86682462692261	6.0641713142395	6.61790132522583	7.03466844558716	6.73338174819946	6.87308216094971	6.8766622543335
tr|A0A068Y478|A0A068Y478_ECHMU;tr|A0A068WLA6|A0A068WLA6_ECHGR;tr|A0A158R9C7|A0A158R9C7_TAEAS;tr|W6UJ67|W6UJ67_ECHGR	Collagen type XI alpha 2	162.79	0.004	-0.561675	-6.69995	3.64481	7.66467952728271	7.43614673614502	7.669837474823	7.65401268005371	8.17190170288086	8.00099754333496	8.29697227478027	8.20150661468506
tr|A0A0R3S992|A0A0R3S992_HYMDI;tr|A0A564XWN9|A0A564XWN9_HYMDI	START domain-containing protein	32.64	0.0405238	-0.52789	-3.56881	3.37202	6.19229459762573	6.00381851196289	6.24594116210938	6.2045693397522	7.06565427780151	6.62415838241577	6.4042763710022	6.66409635543823
tr|A0A564YWR6|A0A564YWR6_HYMDI	PALP domain-containing protein	55.489	0.0158974	-0.494474	-4.67199	3.1223	7.31312894821167	7.21434020996094	7.17817068099976	7.01973915100098	7.87281465530396	7.45135641098022	7.70117044448853	7.6779351234436
tr|A0A564YVS3|A0A564YVS3_HYMDI	Uncharacterized protein	53.021	0.0112593	-0.490221	-5.34197	3.09187	7.67523765563965	7.37867021560669	7.28137445449829	7.34482431411743	7.89981508255005	7.86645269393921	7.99138116836548	7.88334321975708
tr|A0A068XX27|A0A068XX27_ECHMU;tr|U6JN02|U6JN02_ECHGR;tr|A0A0R3WDP8|A0A0R3WDP8_TAEAS	Triosephosphate isomerase	27.179	0.0410909	-0.475877	-3.61043	2.99142	8.32448863983154	7.92552328109741	7.8985333442688	8.30000782012939	8.65916442871094	8.40720367431641	8.68681526184082	8.59887790679932
tr|A0A068WQS1|A0A068WQS1_ECHGR;tr|A0A087W0Y1|A0A087W0Y1_ECHMU;tr|A0A0R3W7I7|A0A0R3W7I7_TAEAS;tr|W6UEH2|W6UEH2_ECHGR	Lysyl oxidase	55.437	0.0341818	-0.450045	-3.88849	2.81868	8.31814670562744	7.97548246383667	8.29207897186279	8.50090885162354	8.69208908081055	8.63162612915039	8.81101131439209	8.75207138061523
tr|Q56JA2|Q56JA2_ECHGR;tr|A0A068X1L3|A0A068X1L3_ECHGR;tr|W6U831|W6U831_ECHGR;sp|Q04820|MDHC_ECHGR	Malate dehydrogenase (Fragment)	32.63	0.0409	-0.363817	-3.59104	2.31109	8.82641792297363	8.45187854766846	8.76425075531006	8.85730266571045	9.18828105926514	8.99721622467041	9.10636138916016	9.06325817108154
tr|A0A068Y611|A0A068Y611_ECHMU;tr|A0A0R3W6V5|A0A0R3W6V5_TAEAS;tr|A0A564YNA5|A0A564YNA5_HYMDI	Inorganic pyrophosphatase	32.964	0.0347077	-0.351905	-3.88987	2.24856	7.96546030044556	7.59421586990356	7.67297458648682	7.74984455108643	8.17181396484375	7.98918724060059	8.15830230712891	8.07081317901611
tr|A0A068WI53|A0A068WI53_ECHGR;tr|A0A068Y5K9|A0A068Y5K9_ECHMU;tr|W6U9V0|W6U9V0_ECHGR	Proteasome prosome macropain - core complex	29.603	0	1.50286	10.0495	31.8314	8.30418872833252	7.97903347015381	7.84217214584351	7.6302752494812	6.37979459762573	6.3856029510498	6.58244037628174	6.396409034729
tr|A0A564YLF5|A0A564YLF5_HYMDI;tr|A0A564YM29|A0A564YM29_HYMDI;tr|W6UKD6|W6UKD6_ECHGR;tr|A0A564YL34|A0A564YL34_HYMDI;tr|A0A068YBC2|A0A068YBC2_ECHMU;tr|A0A068WS81|A0A068WS81_ECHGR;tr|A0A0R3W8M7|A0A0R3W8M7_TAEAS	Ig-like domain-containing protein	17.08	0.007	1.40529	7.36515	25.4265	7.6983528137207	7.10893678665161	7.67143201828003	7.59099769592285	5.76788187026978	6.40012311935425	6.19080781936646	6.08976078033447
tr|A0A0R3SXH5|A0A0R3SXH5_HYMDI;tr|W6ULS3|W6ULS3_ECHGR;tr|A0A0R3WF15|A0A0R3WF15_TAEAS;tr|A0A087W230|A0A087W230_ECHMU	Small GTPase	21.84	0.00509091	1.25538	6.9928	18.0045	8.38612461090088	7.65402221679688	8.15983772277832	8.04871368408203	7.04438304901123	6.62467384338379	6.86374521255493	6.69436836242676
tr|A0A564YLX7|A0A564YLX7_HYMDI	P-type domain-containing protein	100.83	0.04832	1.2242	3.28933	16.757	7.01380586624146	6.55776929855347	7.95446920394897	7.73282766342163	6.0143666267395	6.51517963409424	6.20580530166626	5.62673664093018
tr|A0A0R3WBX3|A0A0R3WBX3_TAEAS	SH2 domain-containing protein	11.625	0.0147097	1.18699	5.08919	15.3813	7.76908159255981	7.35449266433716	7.3200216293335	7.25968933105469	6.31768703460693	5.79054689407349	6.09514760971069	6.75192928314209
tr|A0A087W0F3|A0A087W0F3_ECHMU;tr|A0A0R3VXK6|A0A0R3VXK6_TAEAS;tr|W6U277|W6U277_ECHGR;tr|A0A068WSF8|A0A068WSF8_ECHGR	Glycerol kinase	60.996	0.0229091	0.871193	4.23295	7.4335	8.73705768585205	8.49536418914795	8.46097278594971	8.68395614624023	7.67561340332031	7.30414581298828	7.66859102249146	8.24422740936279
tr|A0A564YZ02|A0A564YZ02_HYMDI	Myosin motor domain-containing protein	119.87	0.0294603	0.782655	4.04334	6.06255	7.28575992584229	7.32331418991089	7.18400955200195	7.08532619476318	6.28638744354248	6.79807043075562	6.6780309677124	5.98529958724976
tr|A0A564Y5F0|A0A564Y5F0_HYMDI	Proteasome subunit beta type-8	30.088	0.0239322	0.770424	4.14612	5.89419	7.44991016387939	6.85002708435059	7.15228843688965	6.69538545608521	6.417405128479	6.24062395095825	6.35825872421265	6.04962778091431
tr|U6JGS5|U6JGS5_ECHGR;tr|A0A0R3SG10|A0A0R3SG10_HYMDI;tr|A0A087VYW8|A0A087VYW8_ECHMU;tr|A0A0R3W858|A0A0R3W858_TAEAS	26S protease regulatory subunit 7	48.256	0.0247059	0.753284	4.30796	5.66609	7.41163635253906	7.75519609451294	6.94302940368652	7.25707817077637	6.67214393615723	6.55174255371094	6.47697639465332	6.65294218063354
tr|A0A564ZBA3|A0A564ZBA3_HYMDI	Leuk-A4-hydro_C domain-containing protein/peptidase	70.916	0.041012	0.722345	3.57193	5.27648	7.79173278808594	7.0193657875061	7.57096290588379	7.45351696014404	6.38659906387329	6.78689336776733	6.93280839920044	6.83989906311035
tr|A0A564YZB3|A0A564YZB3_HYMDI;tr|A0A068YJ98|A0A068YJ98_ECHMU;tr|A0A068WK20|A0A068WK20_ECHGR;tr|A0A0R3VWC8|A0A0R3VWC8_TAEAS;tr|W6U538|W6U538_ECHGR	Dynein light chain roadblock	11.004	0.0152	0.634764	5.1687	4.31285	7.36942005157471	6.92613649368286	7.20935392379761	7.44046831130981	6.66800355911255	6.46937990188599	6.61715745925903	6.65178203582764
tr|A0A564YIG6|A0A564YIG6_HYMDI;tr|A0A0R3VZD6|A0A0R3VZD6_TAEAS;tr|A0A068XUU2|A0A068XUU2_ECHMU	AA_TRNA_LIGASE_II domain-containing protein	62.328	0.0138182	0.606062	5.62255	4.03703	8.17597579956055	7.95196866989136	8.29387092590332	7.94844722747803	7.61824703216553	7.31147813796997	7.543372631073	7.47291707992554
tr|A0A077RCZ4|A0A077RCZ4_ECHMU;tr|U6JIW6|U6JIW6_ECHGR;tr|A0A0R3W128|A0A0R3W128_TAEAS	T complex protein 1 subunit zeta	59.918	0.0035	0.594869	6.33179	3.93432	8.84568119049072	8.53972816467285	8.45524120330811	8.55609703063965	8.11437702178955	7.92493009567261	7.99794101715088	7.98002147674561
tr|A0A0R3SAA2|A0A0R3SAA2_HYMDI;tr|A9QUT6|A9QUT6_ECHGR;tr|A0A068Y4X1|A0A068Y4X1_ECHMU;tr|A0A068WM02|A0A068WM02_ECHGR;tr|A0A0R3WDA5|A0A0R3WDA5_TAEAS;tr|W6UW51|W6UW51_ECHGR	BTB domain-containing protein	41.695	0.0233333	0.57443	4.2672	3.75345	7.36573123931885	6.83761358261108	7.0394139289856	6.94298458099365	6.62273216247559	6.28647899627686	6.44814968109131	6.53066062927246
tr|U6JH31|U6JH31_ECHGR;tr|A0A0R3WA89|A0A0R3WA89_TAEAS;tr|A0A087W0U1|A0A087W0U1_ECHMU	Proteasome subunit alpha type	28.396	0.0411111	0.550047	3.70278	3.54851	7.95734882354736	7.61618137359619	7.3626708984375	7.41828489303589	7.21576976776123	6.92472887039185	6.97817134857178	7.0356297492981
tr|W6UM50|W6UM50_ECHGR	Heat shock protein HSP 90-alpha	84.425	0.00430769	0.52174	6.79416	3.32461	8.78557205200195	8.87190532684326	8.67772579193115	8.85238838195801	8.43570137023926	8.12784957885742	8.27770042419434	8.25937843322754
tr|A0A564YST0|A0A564YST0_HYMDI	Proteasome subunit alpha type	29.932	0.0235789	0.508486	4.22535	3.22468	9.06785202026367	8.72495555877686	8.55827617645264	8.76644992828369	8.35079097747803	8.10373497009277	8.32901096343994	8.30005168914795
tr|A0A0R3SCK0|A0A0R3SCK0_HYMDI	Proteasome endopeptidase complex	27.654	0.0326957	0.496207	3.81672	3.13478	8.6510066986084	8.1347188949585	8.39066982269287	8.60302543640137	8.07463359832764	7.81225156784058	7.98266458511353	7.92504358291626
tr|A0A0R3SAK2|A0A0R3SAK2_HYMDI;tr|A0A564YM55|A0A564YM55_HYMDI	T-complex protein 1 subunit delta	57.829	0.044043	0.488236	3.42723	3.07777	8.69753456115723	8.12856101989746	8.07452392578125	8.31703948974609	7.82859563827515	7.80531072616577	7.76650953292847	7.86429738998413
tr|U6JNT7|U6JNT7_ECHGR;tr|A0A0R3W1D9|A0A0R3W1D9_TAEAS;tr|A0A068Y534|A0A068Y534_ECHMU	Chaperonin containing TCP1 subunit 5 epsilon	59.883	0.0450833	0.459385	3.38647	2.87995	8.46017551422119	7.92688226699829	8.00117111206055	8.00445079803467	7.79278373718262	7.50406265258789	7.61940622329712	7.63888835906982
tr|A0A068W9E5|A0A068W9E5_ECHGR;tr|A0A068YCM8|A0A068YCM8_ECHMU;tr|W6UQT7|W6UQT7_ECHGR	Proteasome subunit alpha type	29.333	0.0056	0.434714	7.15349	2.72091	8.37850666046143	8.22922134399414	8.19301319122314	8.38327693939209	7.87832641601563	7.76383209228516	7.93152379989624	7.87147951126099
tr|A0A158QBV1|A0A158QBV1_HYMDI	Proteasome subunit alpha type	28.469	0.0391264	0.398669	3.5576	2.5042	8.66943740844727	8.76306819915771	8.29398059844971	8.63749980926514	8.21510887145996	8.0588436126709	8.25420951843262	8.24114799499512
tr|U6JK90|U6JK90_ECHGR;tr|A0A068YAT9|A0A068YAT9_ECHMU	T-complex protein 1 subunit theta	59.398	0.01425	0.352542	5.078	2.25187	8.34958839416504	8.11567687988281	8.23719215393066	8.23016738891602	7.99222183227539	7.74736499786377	7.89364528656006	7.88922309875488
tr|A0A0R3VY20|A0A0R3VY20_TAEAS;tr|U6FVJ9|U6FVJ9_ECHGR	HATPase_c domain-containing protein	84.805	0.0462449	0.341582	3.35774	2.19575	9.58631706237793	9.32641792297363	9.28359508514404	9.37119674682617	9.25258636474609	8.88643455505371	9.05785655975342	9.00432109832764
tr|A0A564YBL1|A0A564YBL1_HYMDI;tr|A0A564YAS9|A0A564YAS9_HYMDI	Post-proline cleaving enzyme	81.101	0.0413151	0.327378	3.68227	2.12509	7.57797431945801	7.59885597229004	7.8362922668457	7.7456521987915	7.53346681594849	7.22222185134888	7.33984899520874	7.35372400283813
