# Supplementary material for: Label-free quantitative proteomics and immunoblotting identifies immunoreactive and other excretory-secretory (E/S) proteins of Anoplocephala perfoliata
Source: Front Immunol. 2022 Nov 16;13:1045468. doi: 10.3389/fimmu.2022.1045468 (PMC9709427; doi:10.3389/fimmu.2022.1045468)
Supplement: Supplementary file 4 [file Table_4.xlsx]

## Sheet: Table S4
Table S4. Clustered protein profiles within the A. Perfoliata E/S proteins (n, 338) produced by SWs and LWs at three- and eight-hour time points. Hierarchical clustering analysis was conducted with log2 transformed, imputed (random draws from the normal distribution, width = 0.3, down shift = 1.8) and z-score normalized LFQ data, accepting proteins identified in at least 3/4 replicates and in at …
UniProtKD	Protein name	MW	Cluster	LWs_3h1	LWs_3h2	LWs_3h3	LWs_3h4	SWs_8h1	SWs_8h2	SWs_8h3	LWs_8h1	SWs_3h1	SWs_3h2	SWs_3h3	SWs_3h4	Pept	Razor + uniq pept	Uniq pept	Seq cover [%]	Uniq + razor seq cover [%]	Uniq seq cover [%]	Q-value	Score	Intens	MS/MS count	ID
		kDa	No	LFQ intensity 7	LFQ intensity 8	LFQ intensity 6	LFQ intensity 5	LFQ intensity 12	LFQ intensity 10	LFQ intensity 9	LFQ intensity 11	LFQ intensity 4	LFQ intensity 3	LFQ intensity 2	LFQ intensity 1	N	N	N	N	N	N	N	N	N	N	T
				#!{Type}E	E	E	E	E	E	E	E	E	E	E	E
A0A564YX14_HYMDI	Amidohydro-rel domain-containing protein OS=Hymenolepis diminuta OX=6216 GN=WMSIL1_LOCUS10222 PE=3 SV=1	64.604	1	0.332854092121124	0.63532829284668	0.578152418136597	-0.918040573596954	-0.452776938676834	-1.00849807262421	-1.4299476146698	-0.161339610815048	0.625756561756134	0.815616130828857	-1.00451505184174	1.98741030693054	7	7	3	NaN	NaN	NaN	0	95.367	1202300000	59	626
A0A564YWD9_HYMDI	Transposon TY3-I Gag-Pol	27.702	1	0.112279653549194	1.0265326499939	-0.718007981777191	-1.63239312171936	-0.24643586575985	-0.912792921066284	-1.74137926101685	-0.578880369663239	0.918054521083832	0.963799774646759	-2.31512451171875	1.17682981491089	1	1	1	NaN	NaN	NaN	0.0093458	NaN	311170000	12	621
A0A564Y704_HYMDI	Glucose-6-phosphate 1-dehydrogenase OS=Hymenolepis diminuta OX=6216 GN=WMSIL1_LOCUS3301 PE=3 SV=1	59.217	1	0.329531580209732	-0.0467680543661118	-0.169607192277908	-0.619452595710754	-0.553813695907593	-0.367580115795135	-1.48818707466125	-0.501868844032288	1.21138060092926	1.87091982364655	-0.960171282291412	1.29561674594879	6	6	2	NaN	NaN	NaN	0	107.75	1897800000	43	545
A0A158R8E9_TAEAS	Coronin OS=Taenia asiatica OX=60517 GN=TASK_LOCUS5312 PE=3 SV=1	55.971	1	0.252835184335709	-0.378414571285248	-0.821399569511414	0.898018300533295	-0.7817263007164	-0.403147876262665	-1.65890312194824	0.33793568611145	-0.336932629346848	1.88024592399597	-2.08668661117554	1.01148891448975	3	3	3	NaN	NaN	NaN	0	23.095	1073600000	22	492
A0A0R3VSW8_TAEAS	Fructose-bisphosphate aldolase OS=Taenia asiatica OX=60517 GN=TASK_LOCUS293 PE=3 SV=1	39.712	1	0.482948869466782	0.377120196819305	1.35018754005432	-0.549170255661011	0.00609208922833204	-1.8602283000946	-1.53564238548279	1.03098583221436	0.54658979177475	0.794953107833862	-0.811998426914215	0.168161883950233	8	8	2	NaN	NaN	NaN	0	221.81	9466200000	90	383
A0A0R3SQ50_HYMDI	Glyceraldehyde-3-phosphate dehydrogenase OS=Hymenolepis diminuta OX=6216 GN=HDID_LOCUS7172 PE=3 SV=2	36.045	1	-0.125747844576836	0.141148686408997	0.11994007229805	-0.834639668464661	-0.660012900829315	-0.338886231184006	-0.873557209968567	0.0117803877219558	1.81927144527435	0.69305956363678	-1.58059990406036	1.62824368476868	10	1	1	34.5	NaN	NaN	0	131.46	4576400000	43	341
A0A068WQX1_ECHGR	Armadillo type fold OS=Echinococcus granulosus OX=6210 GN=EgrG_000222600 PE=4 SV=1	75.777	1	0.984143912792206	-0.41531229019165	-0.110504262149334	-0.565038979053497	-1.56269633769989	-0.487662434577942	-1.50621914863586	-0.73238867521286	0.594399690628052	-0.492848992347717	-1.03155100345612	2.25676321983337	7	7	3	NaN	NaN	4	0	56.389	668760000	15	122
A0A068W9E5_ECHGR	Proteasome subunit alpha type OS=Echinococcus granulosus OX=6210 GN=EgrG_000864950 PE=3 SV=1	29.333	1	-0.262785583734512	-0.127362295985222	-0.142937168478966	-1.26165986061096	-0.399893641471863	-0.259358257055283	-1.05962038040161	0.969140529632568	1.15264785289764	-0.286386519670486	-0.609077036380768	2.28729248046875	3	3	1	NaN	NaN	NaN	0	20.467	1466100000	22	40
W6V411_ECHGR	Vacuolar proton pump subunit B OS=Echinococcus granulosus OX=6210 GN=EGR_04253 PE=3 SV=1	53.985	1	-0.73113214969635	-0.265139847993851	-1.07151901721954	-0.145434588193893	0.433729648590088	-1.65844261646271	0.228163421154022	-0.361312985420227	0.665477633476257	1.9221328496933	-2.03365850448608	0.983477711677551	4	4	4	NaN	NaN	NaN	0	45.497	427230000	11	86
A0A564ZE56_HYMDI	An oxidoreductase	27.821	1	-0.401605725288391	0.00382559443823993	-0.36238768696785	-0.246184661984444	-0.739592492580414	-1.2582927942276	2.499263048172	0.525008082389832	-0.12421540170908	1.10347104072571	-0.861689031124115	-0.137599945068359	5	5	4	NaN	NaN	NaN	0	48.348	2189100000	38	672
A0A564Z705_HYMDI	26S proteasome non-ATPase regulatory subunit 1 OS=Hymenolepis diminuta OX=6216 GN=WMSIL1_LOCUS13157 PE=3 SV=1	132.76	1	-1.03002059459686	-0.624666154384613	-1.0003399848938	-1.13426554203033	-0.391711592674255	1.81990575790405	0.21692468225956	1.05841040611267	0.683215022087097	0.402548044919968	-2.10542988777161	-1.48945903778076	2	2	2	NaN	NaN	NaN	0	59.647	152720000	13	649
A0A564YPJ4_HYMDI	Papain-like cysteine peptidase	167.03	1	-0.527333974838257	-0.0139069426804781	-0.131851300597191	0.482062429189682	-1.63927054405212	-1.5368891954422	-0.64070588350296	0.99774569272995	0.847193658351898	1.64911842346191	-2.18097448348999	-1.12543284893036	5	5	4	NaN	NaN	NaN	0	31.667	368930000	8	598
A0A158R7I3_TAEAS	Aactin cross-linking proteins (immunoglobulin-like fold)	308.01	1	-0.471936583518982	-0.75974828004837	-1.42212998867035	-0.33151239156723	-0.626292586326599	0.0965884700417519	-0.14272928237915	1.77128827571869	0.949762880802155	1.67428481578827	-0.884059727191925	0.146484419703484	16	7	4	8	4	NaN	0	129.81	2976300000	60	490
A0A068WF73_ECHGR	Elongation factor 2 OS=Echinococcus granulosus OX=6210 GN=EgrG_000865300 PE=3 SV=1	94.029	1	-1.71836400032043	0.288390100002289	-1.14830720424652	-1.00961482524872	0.525714218616486	-0.316035211086273	-0.106399148702621	1.26254558563232	1.30486285686493	0.969107091426849	-2.04946255683899	-0.0518993772566319	7	3	3	NaN	NaN	NaN	0	21.525	1816300000	14	73
U6J6U1_ECHGR	Ras protein Rab 2A OS=Echinococcus granulosus OX=6210 GN=EGR_02294 PE=4 SV=1	23.435	1	0.0338096395134926	-0.399344444274902	-0.289013177156448	-1.1719605922699	-0.842203319072723	0.0619495809078217	-0.566978096961975	1.60310077667236	1.29227674007416	1.37795066833496	-1.0995876789093	-1.18742167949677	3	3	3	NaN	NaN	NaN	0	22.902	448210000	17	183
W6UM50_ECHGR	Heat shock protein HSP 90-alpha OS=Echinococcus granulosus OX=6210 GN=EGR_10560 PE=3 SV=1	84.425	1	-0.854770421981812	-0.739749372005463	-0.747034728527069	-0.465720772743225	-0.541388154029846	-0.338394284248352	-0.684646844863892	-0.593769907951355	1.21082484722137	1.4624445438385	2.00817060470581	0.284034460783005	16	2	2	NaN	NaN	NaN	0	173.1	4084000000	28	693
U6JNT7_ECHGR	Chaperonin containing TCP1 subunit 5 epsilon OS=Echinococcus granulosus OX=6210 GN=EGR_04470 PE=3 SV=1	59.883	1	-0.902125120162964	-0.452340364456177	-1.11137056350708	-0.2347022742033	0.0486209504306316	-0.583024561405182	-0.987160742282867	-0.217001229524612	1.11059153079987	1.04572415351868	0.0471003539860249	2.23568773269653	6	3	3	NaN	NaN	NaN	0	30.726	938050000	18	684
A0A564Z965_HYMDI	Glutamine--fructose-6-phosphate transaminase (isomerizing) OS=Hymenolepis diminuta OX=6216 GN=WMSIL1_LOCUS13644 PE=4 SV=1	79.011	1	-0.156032755970955	-0.474412083625793	-0.408614367246628	-0.151778265833855	-0.893586754798889	-0.986088871955872	-1.20236659049988	-0.759624421596527	1.29503440856934	0.892290472984314	1.77343332767487	1.07174587249756	10	10	4	NaN	NaN	NaN	0	192.31	4691300000	83	654
A0A564Z4Y9_HYMDI	Chaperonin Cpn60/TCP-1 family	59.612	1	-0.956212103366852	-0.737849473953247	-0.288553237915039	-1.437251329422	-0.978801667690277	-0.382651209831238	-1.88467156887054	-0.450458616018295	1.08010411262512	-1.88769948482513	0.969966053962708	1.74445605278015	7	7	4	NaN	NaN	NaN	0	48.904	519430000	17	643
A0A564YST0_HYMDI	Proteasome subunit alpha type OS=Hymenolepis diminuta OX=6216 GN=WMSIL1_LOCUS9218 PE=3 SV=1	29.932	1	-0.60751485824585	-0.510882079601288	-0.75842148065567	-0.876435697078705	-0.382150232791901	-1.10576951503754	-0.663495421409607	-0.20499424636364	1.56556403636932	0.625018060207367	1.65112888813019	1.26795256137848	4	4	1	18	18	NaN	0	132.66	4143100000	43	611
A0A564YIS3_HYMDI	Spectrin/Filamin related cytoskeletal protein	94.618	1	-0.171656504273415	-0.10752347111702	-0.404142707586288	-0.347013086080551	0.166434571146965	-1.69832813739777	-1.43451046943665	-0.0101256361231208	0.888429045677185	2.07277035713196	0.713738203048706	0.331927806138992	11	11	5	NaN	NaN	8	0	200.27	4146400000	74	580
A0A564YIG6_HYMDI	Seryl-tRNA synthetase OS=Hymenolepis diminuta OX=6216 GN=WMSIL1_LOCUS6345 PE=3 SV=1	62.328	1	-0.638826012611389	-0.702930688858032	-0.565059304237366	-0.543265998363495	-0.219191923737526	-0.353749513626099	-0.824645400047302	-1.27948224544525	1.12203180789948	1.18963968753815	1.82928502559662	0.986194491386414	5	5	1	NaN	NaN	NaN	0	52.52	747490000	18	577
A0A158QBV1_HYMDI	Proteasome subunit alpha type OS=Hymenolepis diminuta OX=6216 GN=HDID_LOCUS542 PE=3 SV=1	28.469	1	-0.712784051895142	-0.355653166770935	-0.701508760452271	-1.42401432991028	-0.230526968836784	-0.735575973987579	-0.495598256587982	-0.407641440629959	1.21002233028412	1.38300752639771	0.781525373458862	1.68874764442444	6	6	2	NaN	NaN	NaN	0	323.31	2903300000	57	475
A0A0R3WAL7_TAEAS	Proteasome subunit alpha type OS=Taenia asiatica OX=60517 GN=TASK_LOCUS7609 PE=3 SV=1	25.745	1	-0.782790958881378	-0.931697607040405	-0.947330117225647	-0.652899205684662	-0.366095095872879	-0.357180684804916	-0.307919442653656	-0.689770340919495	0.763333678245544	0.800174593925476	1.97305524349213	1.49911987781525	8	8	2	39.7	39.7	NaN	0	323.31	6072900000	63	448
A0A0R3W6P8_TAEAS	Proteasome subunit alpha type OS=Taenia asiatica OX=60517 GN=TASK_LOCUS5892 PE=3 SV=1	26.064	1	-0.842641353607178	-0.900704920291901	-0.668982028961182	-0.922439277172089	-0.224850818514824	-0.545567870140076	-0.449550539255142	0.15877640247345	2.47057223320007	0.339654266834259	0.539510726928711	1.04622304439545	6	6	6	35.3	35.3	35.3	0	208.69	6478500000	70	429
A0A0R3VY20_TAEAS	HATPase_c domain-containing protein OS=Taenia asiatica OX=60517 GN=TASK_LOCUS2315 PE=3 SV=1	84.805	1	-0.852792084217072	-0.824150741100311	-0.780650973320007	-0.114274471998215	-0.810402393341064	-0.480196833610535	-1.02702379226685	-0.32343989610672	1.17915177345276	1.57767772674561	1.34769797325134	1.10840380191803	17	17	3	NaN	NaN	NaN	0	303.42	18783000000	194	402
A0A0R3SXH5_HYMDI	Small GTPase Rho	21.84	1	-1.60738217830658	-1.01728403568268	-1.18626594543457	-0.610782504081726	-0.523161292076111	-1.51078307628632	0.306272238492966	-0.217332914471626	-0.724949479103088	1.02381229400635	0.492401272058487	1.76452338695526	5	5	2	NaN	NaN	NaN	0	64.051	736000000	18	377
A0A0R3SPX6_HYMDI	CCT-alpha OS=Hymenolepis diminuta OX=6216 GN=HDID_LOCUS7069 PE=3 SV=1	59.728	1	-1.23020589351654	-0.427218854427338	-1.37750208377838	-0.411313503980637	0.383161574602127	-0.501231968402863	-0.572070240974426	-0.454591155052185	1.33395886421204	0.336391299962997	1.18846392631531	1.73215794563293	10	10	2	21	21	NaN	0	192.2	1538200000	40	340
A0A0R3SCQ3_HYMDI	CCT-beta OS=Hymenolepis diminuta OX=6216 GN=HDID_LOCUS2385 PE=3 SV=1	57.525	1	-1.09267258644104	-0.684269368648529	-0.292740911245346	-0.404343992471695	0.613669991493225	-0.78281831741333	-0.376361101865768	0.183686032891273	1.54029774665833	-1.39227199554443	1.32482194900513	1.36300253868103	11	11	4	NaN	NaN	NaN	0	119.71	2183000000	45	303
A0A0R3SCK0_HYMDI	Proteasome subunit alpha type-6 OS=Hymenolepis diminuta OX=6216 GN=HDID_LOCUS2318 PE=3 SV=1	27.654	1	-0.867384672164917	-0.726879894733429	-0.611939251422882	-0.757490336894989	-0.409124195575714	-0.745694041252136	-0.756503641605377	-0.379838794469833	1.7659364938736	1.48378932476044	0.985578835010529	1.01955008506775	6	6	3	32	32	NaN	0	86.668	1903500000	43	300
A0A0R3SAK2_HYMDI	T-complex protein 1 subunit delta OS=Hymenolepis diminuta OX=6216 GN=HDID_LOCUS1385 PE=3 SV=1	57.829	1	-0.962872684001923	-0.815489649772644	-0.625175714492798	-0.920613527297974	-0.380674660205841	-0.618186056613922	-0.519056975841522	-0.457282781600952	1.0675904750824	1.35627245903015	1.2789351940155	1.59655380249023	8	8	5	NaN	NaN	NaN	0	57.003	1521500000	26	287
A0A077RCZ4_ECHMU	T complex protein 1 subunit zeta OS=Echinococcus multilocularis OX=6211 GN=EmuJ_000140900 PE=3 SV=1	59.918	1	-0.974116504192352	-0.907690465450287	-0.530600130558014	-0.787849724292755	-0.290442019701004	-0.512897491455078	-1.15993773937225	0.0648344084620476	1.00955474376678	1.51381504535675	1.30855882167816	1.26677107810974	10	10	10	NaN	NaN	NaN	0	75.359	2589900000	46	245
U6JK90_ECHGR	CCT-theta OS=Echinococcus granulosus OX=6210 GN=EGR_04641 PE=3 SV=1	59.398	1	-1.1822315454483	-0.805687606334686	-0.974705278873444	-1.19672989845276	-0.134489879012108	-0.0966836512088776	-0.494695901870728	-0.0473924055695534	1.193892121315	1.58280396461487	1.22276186943054	0.933158218860626	5	5	1	NaN	NaN	NaN	0	72.952	1376700000	34	216
A0A0R3W8N4_TAEAS	CCT-beta OS=Taenia asiatica OX=60517 GN=TASK_LOCUS6736 PE=3 SV=1	58.965	1	-0.966086328029633	-0.648309469223022	-0.515868961811066	-1.20781052112579	0.0120529774576426	-0.809530198574066	-0.88601553440094	-0.542495250701904	1.20543992519379	1.02197313308716	0.0943815335631371	2.03445816040039	9	2	2	NaN	NaN	NaN	0	120.43	338850000	13	195
A0A068YJS2_ECHMU	Tubulin beta 4A class IVa OS=Echinococcus multilocularis OX=6211 GN=EmuJ_001126150 PE=3 SV=1	70.672	1	0.092710979282856	-0.410424500703812	-0.470979988574982	-1.07758295536041	-0.53463077545166	-0.48496425151825	-0.20534585416317	-1.49684846401215	0.98251610994339	1.30774199962616	0.336278527975082	1.96152913570404	3	2	2	NaN	NaN	NaN	0	75.506	2745900000	42	98
A0A482CY58_ECHGR	Tubulin alpha chain (Fragment) OS=Echinococcus granulosus OX=6210 PE=2 SV=1	50.171	1	-0.00842121429741383	-0.10093879699707	-0.344428449869156	-0.460754156112671	-0.729048788547516	-1.29942536354065	-0.925325214862823	-1.09924638271332	1.15945947170258	1.18413722515106	1.61616170406342	1.00782990455627	23	23	7	71.8	71.8	NaN	0	323.31	49994000000	391	64
A0A068Y9N0_ECHMU	Proteasome subunit alpha type OS=Echinococcus multilocularis OX=6211 GN=EmuJ_000750500 PE=3 SV=1	28.996	1	-1.07583045959473	-1.17912447452545	-0.658549666404724	-0.678463578224182	0.35163950920105	0.0821104496717453	0.545424461364746	-1.2067346572876	1.55633795261383	0.997112393379211	-0.220268413424492	1.48634648323059	8	8	4	31	31	NaN	0	231.96	4327700000	64	33
A0A0R3SDV0_HYMDI	T-complex protein 1 subunit gamma OS=Hymenolepis diminuta OX=6216 GN=HDID_LOCUS2890 PE=3 SV=1	58.957	1	-0.79770290851593	-0.675368964672089	-0.659743845462799	-0.944003880023956	-0.178008109331131	-0.835991680622101	-0.638503968715668	0.561217248439789	0.654731333255768	1.07229018211365	0.0869651883840561	2.35411953926086	10	10	2	NaN	NaN	NaN	0	142.4	1617200000	86	61
A0A564ZC44_HYMDI	CCT-theta OS=Hymenolepis diminuta OX=6216 GN=WMSIL1_LOCUS14553 PE=3 SV=1	59.168	1	-0.820391476154327	-0.473346412181854	-0.8184654712677	-1.60253202915192	-1.33209979534149	-0.45005276799202	0.260227501392365	1.00625669956207	1.51064312458038	1.10446667671204	0.283194214105606	-1.70860767364502	4	2	2	NaN	NaN	NaN	0	71.115	292300000	5	663
A0A564YPQ1_HYMDI	Myosin motor domain-containing protein OS=Hymenolepis diminuta OX=6216 GN=WMSIL1_LOCUS8394 PE=3 SV=1	96.134	1	-0.802880883216858	-1.140380859375	-1.05742883682251	-1.03149819374084	-0.350436329841614	1.20877754688263	0.550096333026886	-0.143670678138733	0.148067608475685	-0.114924408495426	2.13924741744995	0.595031201839447	14	3	0	NaN	NaN	0	0	172.02	3806500000	24	599
A0A564YPA0_HYMDI	Kinesin-like protein OS=Hymenolepis diminuta OX=6216 GN=WMSIL1_LOCUS7990 PE=3 SV=1	112.83	1	-1.03904664516449	-0.747318208217621	-1.20037961006165	-0.395730286836624	-0.186799675226212	-0.047297477722168	-0.125808790326118	0.068350151181221	1.66376960277557	2.04920315742493	0.588242590427399	-0.627184867858887	18	18	6	21	21	NaN	0	323.31	2662900000	99	597
A0A564Y111_HYMDI	Heat shock protein 70 family	53.088	1	-0.454096794128418	-1.11345863342285	-1.42551720142365	-0.174402698874474	-0.268122225999832	-1.24686181545258	-1.0487779378891	-0.565259218215942	1.189324259758	1.33441567420959	1.23378086090088	-1.41017270088196	17	2	0	40.2	NaN	0	0	20.484	3156900000	21	518
A0A158RA37_TAEAS	Malic enzyme OS=Taenia asiatica OX=60517 GN=TASK_LOCUS8352 PE=3 SV=1	64.823	1	-0.117706894874573	0.685178160667419	-0.374658107757568	0.847140371799469	-1.96688008308411	-0.425827324390411	-1.21846759319305	1.60068595409393	-0.0473693981766701	1.03132152557373	0.49123626947403	-0.504652917385101	5	5	5	NaN	NaN	NaN	0	177.47	2640200000	76	498
A0A0R3W8M4_TAEAS	Myosin	246.62	1	-0.739990413188934	-1.02713596820831	-1.24637579917908	-0.276056945323944	-0.798560202121735	0.123288415372372	-1.21308302879333	0.859090805053711	1.45157492160797	1.14162015914917	0.917483747005463	0.808144271373749	30	30	15	NaN	NaN	NaN	0	323.31	9680600000	189	441
A0A0R3W4M5_TAEAS	Proteasome subunit alpha type-6 OS=Taenia asiatica OX=60517 GN=TASK_LOCUS4996 PE=3 SV=1	27.483	1	-0.144774973392487	-0.230624333024025	-0.938915491104126	-0.00393030978739262	-0.0936334729194641	-0.230724707245827	-0.226817756891251	0.3023342192173	0.337098151445389	0.206952929496765	2.65157103538513	-1.62853538990021	5	2	2	NaN	NaN	NaN	0	15.835	1328600000	14	420
A0A0R3W3I8_TAEAS	Vesicle-fusing ATPase OS=Taenia asiatica OX=60517 GN=TASK_LOCUS4485 PE=4 SV=1	88.949	1	-0.943865239620209	-1.17123258113861	-1.07804358005524	-0.588230073451996	-0.851807057857513	0.38677915930748	-0.915631830692291	0.958812475204468	1.01903736591339	1.26241374015808	0.718455493450165	1.20331203937531	25	25	6	35.8	35.8	NaN	0	323.31	3187200000	129	419
A0A068YEE3_ECHMU	Dynein heavy chain OS=Echinococcus multilocularis OX=6211 GN=EmuJ_000832000 PE=3 SV=1	535.19	1	-0.428558498620987	-0.355603277683258	-0.497961133718491	-0.626067817211151	-1.71603333950043	0.673551201820374	-0.256993442773819	1.35801720619202	0.639694452285767	0.385482877492905	1.79852175712585	-0.974049985408783	13	13	4	NaN	NaN	NaN	0	82.072	350280000	30	38
A0A0R3SQ56_HYMDI	Small GTPase Rho	21.888	1	-1.2597541809082	-0.972917318344116	-0.890809595584869	-0.463909775018692	-1.08718597888947	0.161561846733093	-0.753729462623596	0.335216850042343	0.302405416965485	1.0700021982193	1.97689056396484	0.609312176704407	3	3	3	NaN	NaN	NaN	0	79.455	671470000	15	342
A0A564XZM5_HYMDI	Thioredoxin-like protein	30.593	1	0.236336037516594	0.421840965747833	-0.42263525724411	1.22340095043182	-0.213429316878319	-0.308031141757965	-1.39300143718719	-1.18672275543213	-1.46383690834045	1.43582332134247	0.869637191295624	0.800618410110474	3	3	3	17	17	17	0	45.547	560240000	32	514
A0A0R3WE21_TAEAS	Annexin OS=Taenia asiatica OX=60517 GN=TASK_LOCUS9043 PE=3 SV=1	41.228	1	0.541023433208466	0.470333784818649	0.0888528823852539	1.11397898197174	1.1559374332428	-1.40254485607147	-1.24201560020447	-1.93818926811218	-0.0266753658652306	0.160657003521919	0.654377520084381	0.424264013767242	4	4	4	NaN	NaN	NaN	0	81.64	4394800000	26	462
A0A0R3VWM8_TAEAS	T-complex protein 1 subunit eta OS=Taenia asiatica OX=60517 GN=TASK_LOCUS1823 PE=3 SV=1	60.665	1	-0.469876766204834	0.247484982013702	-1.30485236644745	1.81816327571869	-0.259204983711243	-1.45455241203308	0.0901028141379356	-0.87730473279953	0.268065065145493	-0.680262506008148	-0.35353010892868	1.67091524600983	8	8	3	19	19	NaN	0	62.563	417140000	21	397
A0A0R3SWR9_HYMDI	Actin-related protein 2 OS=Hymenolepis diminuta OX=6216 GN=HDID_LOCUS10142 PE=3 SV=1	44.54	1	0.502420544624329	0.170061975717545	0.0470536611974239	1.82737219333649	-0.167262107133865	-1.29675424098969	-1.55839467048645	-0.942013323307037	-0.219881057739258	1.05282020568848	-0.423244714736938	1.00782144069672	14	14	4	46	46	NaN	0	323.31	5166800000	127	375
A0A0R3S9P1_HYMDI	14_3_3 domain-containing protein OS=Hymenolepis diminuta OX=6216 GN=HDID_LOCUS983 PE=3 SV=1	29.008	1	-0.581010699272156	-0.556706309318542	-0.987744092941284	1.05057191848755	-0.608483076095581	0.465589493513107	0.0313536413013935	-1.65101158618927	-0.0794143602252007	-0.212799862027168	1.49286568164825	1.63678932189941	7	6	3	34.9	NaN	NaN	0	323.31	7336000000	68	284
A0A0R3S7Q1_HYMDI	Actin-related protein 2/3 complex subunit 4 OS=Hymenolepis diminuta OX=6216 GN=HDID_LOCUS90 PE=3 SV=1	19.403	1	-0.947401642799377	-1.14328622817993	-0.849999964237213	1.26263642311096	1.83309936523438	0.509931802749634	-0.7142373919487	-0.411523461341858	-0.967735171318054	0.119725354015827	0.223412096500397	1.08537888526917	8	8	8	32.3	32.3	32.3	0	55.713	8377700000	59	273
A0A068Y9Y6_ECHMU	SPONdin extracellular matrix glycoprotein OS=Echinococcus multilocularis OX=6211 GN=EmuJ_000929500 PE=4 SV=1	108.73	1	0.0728758201003075	-0.323577463626862	-0.0798877477645874	0.217744916677475	-1.55669629573822	0.46830740571022	0.204452380537987	-2.15822219848633	0.781886756420135	1.59593117237091	0.259169578552246	0.518015801906586	6	6	1	NaN	NaN	2	0	51.536	1015900000	44	211
TBB1_ECHMU	Tubulin beta-1 chain OS=Echinococcus multilocularis OX=6211 GN=TUB-1 PE=3 SV=1	50.21	1	0.0321492739021778	-0.177334010601044	0.33823224902153	0.56594580411911	-0.32408219575882	-0.18234384059906	0.480731159448624	-2.65116047859192	-0.00997608620673418	1.01949262619019	-0.463100373744965	1.37144577503204	8	2	2	NaN	NaN	NaN	0	284.02	4497800000	46	32
U6J063_ECHGR	Calpain-A OS=Echinococcus granulosus OX=6210 GN=EGR_00412 PE=3 SV=1	92.079	1	0.42465952038765	0.273534864187241	-0.138748660683632	-0.174131900072098	0.703778564929962	0.179326251149178	-0.320207744836807	-2.74394392967224	1.35333180427551	0.61839234828949	-0.479558795690536	0.303567826747894	4	4	1	NaN	NaN	NaN	0	323.31	9759900000	84	209
W6UE99_ECHGR	Phosphoglycerate kinase OS=Echinococcus granulosus OX=6210 GN=EGR_05752 PE=3 SV=1	44.227	1	0.559422373771667	0.341101497411728	0.332755416631699	1.49805283546448	-0.54945981502533	-1.39706432819366	-1.57883608341217	0.0743577480316162	0.347748041152954	-1.00907278060913	1.5184862613678	-0.137491121888161	7	7	7	NaN	NaN	NaN	0	323.31	4759500000	48	688
A0A564YHU5_HYMDI	Von Willebrand factor 5A	67.271	1	0.25604709982872	-0.0608661137521267	0.110566399991512	0.13447442650795	-0.998744904994965	-1.16404318809509	-1.59403944015503	-0.755995392799377	1.29295217990875	1.73044419288635	0.855412364006042	0.193792477250099	8	8	8	NaN	NaN	NaN	0	80.617	15184000000	68	567
A0A564Y6T9_HYMDI	Bile acid beta-glucosidase	110.57	1	0.626496076583862	0.302603006362915	-0.0300720632076263	0.971383154392242	-0.579382419586182	-1.36866915225983	-1.71881628036499	-0.60567706823349	1.6660897731781	-0.314470320940018	1.07969129085541	-0.0291759930551052	3	3	3	NaN	NaN	NaN	0	112.54	7350300000	43	544
A0A564Y5L9_HYMDI	Gelsolin, an actin-modulating protein	41.234	1	0.71138060092926	0.717013537883759	0.47726708650589	0.738970100879669	-0.248292237520218	-1.68979203701019	-1.6608065366745	-1.33959996700287	0.79278963804245	0.183835133910179	0.979749619960785	0.337485015392303	5	5	5	NaN	NaN	NaN	0	323.31	4269900000	55	539
A0A564Y3W8_HYMDI	Mitogen-activated protein kinase OS=Hymenolepis diminuta OX=6216 GN=WMSIL1_LOCUS2641 PE=3 SV=1	42.5	1	0.284950375556946	0.218100130558014	0.0158447232097387	1.39627838134766	-0.311605840921402	-1.12023758888245	-0.964094996452332	-1.99279522895813	0.480296343564987	0.063027523458004	1.49948024749756	0.430755972862244	6	6	3	NaN	NaN	NaN	0	87.661	1658100000	40	531
A0A564XXL9_HYMDI	Actin-related protein 3	47.556	1	0.808980166912079	0.42996147274971	0.463768422603607	1.25896942615509	-0.0727121010422707	-1.5978217124939	-1.32689881324768	-1.74480390548706	0.751884579658508	0.363595277070999	0.134320676326752	0.530756533145905	13	13	10	39.2	39.2	33.7	0	323.31	5358700000	97	507
A0A158R6M4_TAEAS	WD_REPEATS_REGION domain-containing protein OS=Taenia asiatica OX=60517 GN=TASK_LOCUS523 PE=4 SV=1	77.394	1	0.164002478122711	-0.0817000046372414	-0.469139635562897	0.147640466690063	-0.505839288234711	-1.56294703483582	-1.34736132621765	-0.546773254871368	1.1810816526413	1.97978067398071	0.686347842216492	0.354907363653183	3	3	1	NaN	NaN	NaN	0	102.7	887390000	22	486
A0A158QBP5_HYMDI	Ser/Thr-protein phosphatase PP2A 65 kDa regulatory subunit	66.165	1	-0.135542050004005	-0.0186041034758091	0.505167245864868	-0.543751537799835	0.5615274310112	-1.6606410741806	-1.30440545082092	-1.26112484931946	0.960599839687347	0.806625127792358	1.43732011318207	0.65282928943634	7	7	7	NaN	NaN	NaN	0	52.489	631400000	29	474
A0A0S4MLX1_ECHMU	Heat shock protein 70 OS=Echinococcus multilocularis OX=6211 PE=3 SV=1	67.811	1	0.228785693645477	0.318053364753723	-0.0750543177127838	0.608265459537506	-0.515398144721985	-2.13930344581604	-1.58648753166199	-0.06505087018013	0.594044923782349	0.455272495746613	1.38668203353882	0.790190458297729	2	2	2	NaN	NaN	NaN	0	48.518	7612300000	52	473
A0A0R3WDJ2_TAEAS	Heat shock protein 70 family	71.084	1	0.74994832277298	0.566923260688782	-0.521163165569305	1.51707780361176	-0.341594964265823	-2.05783653259277	-1.28692817687988	-0.459896713495255	0.786663711071014	0.821125626564026	0.0607873536646366	0.164893507957458	20	20	2	37.7	37.7	6	0	323.31	27102000000	195	460
A0A0R3W6D0_TAEAS	Serine/threonine-protein phosphatase OS=Taenia asiatica OX=60517 GN=TASK_LOCUS5743 PE=3 SV=1	35.562	1	0.574873805046082	-0.247496142983437	-0.180206537246704	0.437949895858765	-0.552447915077209	-0.735403418540955	-1.65165722370148	-1.51216101646423	0.211585998535156	1.23125815391541	1.09908056259155	1.32462394237518	11	11	11	52.4	52.4	52.4	0	288.84	2683100000	59	426
A0A0R3SI21_HYMDI	Actin	42.09	1	0.317234009504318	-1.56115972995758	0.473497867584229	0.193817555904388	-1.07511484622955	-1.01058578491211	-1.01460635662079	-1.42988073825836	0.795524120330811	1.60476410388947	1.0837607383728	0.061589352786541	4	3	3	NaN	NaN	NaN	0	38.644	593520000	25	322
A0A0R3SHN7_HYMDI	GTP-binding nuclear protein OS=Hymenolepis diminuta OX=6216 GN=HDID_LOCUS4450 PE=3 SV=1	24.469	1	0.233563140034676	0.421370208263397	0.328792214393616	0.779773831367493	-0.514197587966919	-1.45198178291321	-1.7139767408371	-1.34131789207458	1.09678709506989	0.885067224502563	0.904252111911774	0.371868222951889	9	9	9	40.5	40.5	40.5	0	72.472	1939000000	40	319
A0A0R3SBE1_HYMDI	RNA helicase OS=Hymenolepis diminuta OX=6216 GN=HDID_LOCUS1784 PE=4 SV=1	49.254	1	0.0397446267306805	0.0829260945320129	-0.0512038059532642	0.768702268600464	-0.330903798341751	-0.900715410709381	-1.22680830955505	-0.576883852481842	1.29510080814362	-0.354043334722519	2.21612739562988	-0.962042629718781	7	7	7	NaN	NaN	NaN	0	62.073	831610000	43	292
A0A068YIL7_ECHMU	UDP-glucose 4-epimerase OS=Echinococcus multilocularis OX=6211 GN=EmuJ_000984800 PE=3 SV=1	38.651	1	-0.472717255353928	-0.382169753313065	0.620712161064148	0.767057120800018	-0.845176756381989	-0.218754157423973	-0.343970835208893	0.108913220465183	1.20129835605621	-1.73739624023438	1.96543419361115	-0.663230061531067	5	5	5	NaN	NaN	NaN	0	40.456	4463500000	17	238
U6IW87_ECHGR	Rab GDP dissociation inhibitor OS=Echinococcus granulosus OX=6210 GN=EGR_07503 PE=3 SV=1	50.21	1	0.899838030338287	-0.314092636108398	-0.208232372999191	0.465955436229706	-0.783380329608917	-0.971022725105286	-0.794410705566406	-1.24867510795593	-0.748138129711151	1.42360532283783	1.81086027622223	0.467692911624908	6	6	5	NaN	NaN	NaN	0	94.153	1703300000	37	221
A0A0R3VV32_TAEAS	Tubulin beta chain OS=Taenia asiatica OX=60517 GN=TASK_LOCUS1222 PE=3 SV=1	49.858	1	0.347850501537323	0.240537047386169	0.376955211162567	-0.113595746457577	-0.3414486348629	-1.87610018253326	-1.28208446502686	-1.13638687133789	1.19640469551086	1.00206518173218	1.24111092090607	0.344692140817642	18	18	4	46.1	46.1	NaN	0	323.31	17249000000	220	31
A0A068WQS1_ECHGR	Lysyl oxidase OS=Echinococcus granulosus OX=6210 GN=EgrG_000217900 PE=4 SV=1	55.437	1	1.0479850769043	1.06735253334045	1.01184105873108	0.918172895908356	-0.680231750011444	-1.38805830478668	-1.21273219585419	-1.4720698595047	0.383621603250504	0.561998665332794	0.315335720777512	-0.553215444087982	4	4	4	NaN	NaN	NaN	0	179.76	3175400000	47	121
A0A564Z6I2_HYMDI	Immunoglobulin-fold containing protein	479.39	1	1.17159056663513	0.289870768785477	0.430916726589203	-0.413582324981689	-1.61423742771149	-1.85755145549774	-2.19733691215515	-1.00961112976074	0.280376583337784	1.44074189662933	0.337155908346176	-0.669907569885254	14	14	5	NaN	NaN	NaN	0	150.93	728300000	36	645
A0A564YBL1_HYMDI	Post-proline cleaving enzyme OS=Hymenolepis diminuta OX=6216 GN=WMSIL1_LOCUS4216 PE=3 SV=1	81.101	1	-1.34944367408752	-0.569639086723328	-0.647254407405853	-1.07413768768311	-1.43479120731354	-0.875437259674072	-1.81801581382751	-2.67142081260681	-0.275380253791809	1.73672103881836	0.630989968776703	-1.54081618785858	3	3	2	NaN	NaN	NaN	0	49.313	327240000	18	556
A0A564Y3I1_HYMDI	Non-specific serine/threonine protein kinase OS=Hymenolepis diminuta OX=6216 GN=WMSIL1_LOCUS2165 PE=3 SV=1	66.664	1	0.218561738729477	-0.0631043836474419	-0.157471746206284	1.98517143726349	-1.63223505020142	-1.29467761516571	-0.828495502471924	-1.21315574645996	-0.12999601662159	0.866907358169556	0.616260409355164	-1.97352039813995	4	4	2	NaN	NaN	NaN	0	51.715	317050000	14	527
A0A0R3WFN6_TAEAS	F-actin-capping protein subunit beta OS=Taenia asiatica OX=60517 GN=TASK_LOCUS9680 PE=3 SV=1	30.879	1	-0.0694274604320526	-0.141628533601761	-1.05467450618744	1.99618518352509	-1.24880516529083	0.678084313869476	-0.1933374106884	-0.825817406177521	-0.486912876367569	-0.0325134471058846	1.37884736061096	-1.53781485557556	5	5	4	NaN	NaN	NaN	0	110.18	996200000	48	468
A0A068YDZ6_ECHMU	Actin OS=Echinococcus multilocularis OX=6211 GN=EmuJ_000916000 PE=3 SV=1	42.253	1	0.0190526992082596	-1.71079540252686	0.123786881566048	1.68651711940765	-1.36253643035889	-0.837237000465393	-0.739233195781708	-1.15644598007202	0.861242353916168	1.35152542591095	0.280522376298904	-0.227194130420685	2	2	2	NaN	NaN	NaN	0	42.888	552100000	24	227
A0A068Y478_ECHMU	Collagen type XI alpha 2 OS=Echinococcus multilocularis OX=6211 GN=EmuJ_000524200 PE=4 SV=1	162.79	1	1.07442820072174	1.10742592811584	0.00959530938416719	0.882452130317688	-1.16986179351807	-2.06544089317322	-1.9867217540741	-1.8998726606369	-0.255442142486572	0.545581519603729	-0.504763543605804	-1.68941569328308	3	3	2	NaN	NaN	NaN	0	37.161	820860000	18	103
A0A068Y4K6_ECHMU	6-phosphogluconolactonase OS=Echinococcus multilocularis OX=6211 GN=EmuJ_000445200 PE=3 SV=1	26.756	1	0.751327872276306	0.623557209968567	0.12717604637146	1.14537167549133	-0.446836322546005	-1.79870092868805	-1.46128416061401	-1.18419563770294	-1.19024848937988	-0.145193412899971	0.927493631839752	-1.3675549030304	2	2	2	NaN	NaN	NaN	0	12.411	239800000	14	112
W6UFA4_ECHGR	Actin, cytoplasmic 2 OS=Echinococcus granulosus OX=6210 GN=EGR_08301 PE=3 SV=1	41.86	1	0.348383754491806	0.367515385150909	0.542993485927582	0.239810839295387	-0.277882903814316	-1.22940945625305	-0.952219188213348	-1.43648993968964	1.86399364471436	1.24312973022461	0.174496859312057	-0.884322226047516	27	27	7	63.9	63.9	NaN	0	323.31	191430000000	723	689
W6U3W3_ECHGR	1,5-anhydro-D-fructose reductase OS=Echinococcus granulosus OX=6210 GN=EGR_09846 PE=4 SV=1	26.419	1	0.259592771530151	0.48657763004303	0.66226327419281	0.268431305885315	-1.90117537975311	-1.09552025794983	-0.96671462059021	-0.436951577663422	1.32335948944092	1.20684123039246	0.193296208977699	-1.03289544582367	4	1	1	NaN	NaN	NaN	0	NaN	1142800000	22	685
G0LXZ8_HYDTA	Phosphoenolpyruvate carboxykinase (GTP) (Fragment) OS=Hydatigena taeniaeformis OX=6205 GN=pepck PE=3 SV=1	53.414	1	0.678864777088165	0.282955974340439	0.897441685199738	0.661328017711639	-0.345085322856903	0.0517277978360653	-0.686058521270752	-2.54305958747864	0.928748369216919	0.855935394763947	-0.748574912548065	-0.0342238135635853	13	3	1	NaN	NaN	NaN	0	247.59	16465000000	77	677
A5LIC9_9CEST	Elongation factor 1-alpha	48.798	1	0.116176322102547	0.569533228874207	0.414760768413544	-1.24916279315948	-0.823131799697876	-1.27442729473114	-1.074498295784	0.353799134492874	1.65321707725525	1.55031681060791	0.184754997491837	-0.421338140964508	7	2	2	NaN	NaN	NaN	0	34.065	5731200000	69	673
A0A564ZCX3_HYMDI	TOG domain-containing protein OS=Hymenolepis diminuta OX=6216 GN=WMSIL1_LOCUS14791 PE=4 SV=1	126.67	1	0.360158205032349	0.402982532978058	0.594254732131958	0.560179054737091	-1.32387578487396	-1.79917979240417	-2.27839541435242	-1.6722663640976	1.08482444286346	1.15662944316864	-0.517135381698608	-0.518837451934814	4	4	2	NaN	NaN	NaN	0	41.637	215760000	25	667
A0A564Y227_HYMDI	Calcium/calmodulin-dependent protein kinase OS=Hymenolepis diminuta OX=6216 GN=WMSIL1_LOCUS2220 PE=3 SV=1	59.296	1	-0.205604195594788	-0.318383902311325	-0.679461419582367	0.824862062931061	0.521449863910675	-0.627354025840759	-1.82475996017456	-0.527210474014282	1.48796653747559	1.73775100708008	-0.451072365045547	0.0618168264627457	8	8	2	22	22	NaN	0	77.75	550950000	28	521
A0A158R6W4_TAEAS	EF-hand calcium binding protein	30.465	1	0.855304062366486	0.957958817481995	1.26492643356323	0.387563973665237	-0.297572821378708	-0.413551419973373	-0.49789896607399	-2.32681274414063	0.0611146092414856	0.851701378822327	-0.966692209243774	0.123958818614483	2	2	2	NaN	NaN	NaN	0	24.778	2193000000	22	487
A0A0R3WDE3_TAEAS	Uncharacterized protein OS=Taenia asiatica OX=60517 GN=TASK_LOCUS8783 PE=4 SV=2	43.365	1	0.412284016609192	0.452410846948624	0.549565672874451	-0.0518549233675003	0.342384606599808	-0.820866644382477	-0.208944544196129	-2.06841588020325	1.55857932567596	0.806644797325134	0.423928618431091	-1.39571595191956	4	4	4	NaN	NaN	NaN	0	212.21	13642000000	84	458
A0A0R3W1X8_TAEAS	Uncharacterized protein OS=Taenia asiatica OX=60517 GN=TASK_LOCUS3773 PE=4 SV=1	108.37	1	-1.11545586585999	-0.854044079780579	-0.697657227516174	-2.02433443069458	-1.67640399932861	-0.385968953371048	-0.490462929010391	-1.99862384796143	0.917823791503906	1.85320734977722	-0.342897981405258	-1.14801859855652	5	1	1	NaN	NaN	NaN	0	27.988	289360000	18	409
A0A0R3VWM0_TAEAS	Tubulin beta chain OS=Taenia asiatica OX=60517 GN=TASK_LOCUS1815 PE=3 SV=1	49.629	1	0.5086310505867	0.0947569981217384	0.663464248180389	0.990173399448395	-0.603676557540894	-0.733972609043121	-0.586321771144867	-1.92292475700378	1.46430063247681	0.998274803161621	-1.30762052536011	-1.4880096912384	14	2	0	38.5	NaN	0	0	202.6	2076400000	27	395
A0A0R3VVR9_TAEAS	Transket_pyr domain-containing protein OS=Taenia asiatica OX=60517 GN=TASK_LOCUS1496 PE=4 SV=1	65.288	1	0.196174591779709	0.706145763397217	0.361493408679962	-0.0551882609724998	0.040826577693224	-1.13006496429443	-0.554584503173828	-2.11040854454041	1.61230134963989	0.823026120662689	0.11027830094099	-1.17231225967407	4	4	1	6	6	NaN	0	25.528	1345900000	41	391
Q94815_TAESA	A Myosin-like protein OS=Taenia saginata OX=6206 GN=orf PE=2 SV=1	65.193	1	0.249710351228714	0.165126010775566	0.546297609806061	0.393412232398987	0.370411276817322	-1.22366392612457	-1.51640355587006	-1.22247695922852	0.792315065860748	1.808109998703	-1.97563791275024	-0.36283802986145	4	4	3	7	7	NaN	0	211.44	4342000000	61	380
A0A0R3SS39_HYMDI	Uncharacterized protein OS=Hymenolepis diminuta OX=6216 GN=HDID_LOCUS8063 PE=4 SV=1	31.408	1	-0.266205221414566	0.316050827503204	0.417412519454956	0.072559267282486	-0.195781394839287	-1.43205916881561	-1.21632087230682	-1.00538218021393	1.37751972675323	1.77422559261322	-1.85659897327423	0.15798082947731	6	6	6	NaN	NaN	NaN	0	41.8	1896200000	46	355
A0A0R3SBI6_HYMDI	Tr-type G domain-containing protein OS=Hymenolepis diminuta OX=6216 GN=HDID_LOCUS1841 PE=3 SV=1	94.141	1	0.597252786159515	0.743308305740356	0.825942754745483	0.093664787709713	0.0837232992053032	-1.43025898933411	-1.45194673538208	-0.585828006267548	1.15124261379242	1.39534902572632	-1.26430404186249	-0.158145755529404	10	10	6	NaN	NaN	NaN	0	77.946	4002500000	64	293
U6J0Y2_ECHGR	F-actin-capping protein subunit beta OS=Echinococcus granulosus OX=6210 GN=EGR_00374 PE=3 SV=1	31.201	1	-0.321071714162827	-1.45141422748566	-1.25822639465332	0.364664018154144	0.131151095032692	-2.07763075828552	0.348172575235367	-2.0709924697876	0.571400046348572	1.61532461643219	-2.39922833442688	-1.76665794849396	3	1	1	NaN	NaN	NaN	0	174.15	564830000	18	213
Q56JA2_ECHGR	Malate dehydrogenase (Fragment) OS=Echinococcus granulosus OX=6210 GN=MDH PE=2 SV=1	32.63	1	0.574804186820984	0.495449095964432	1.64607059955597	0.495846271514893	-0.935034453868866	-1.53152561187744	-1.33279526233673	0.0640410706400871	0.953682780265808	0.851052343845367	-0.559017956256866	-0.722572982311249	5	5	2	NaN	NaN	NaN	0	257.56	9503800000	102	175
W6UFQ0_ECHGR	Ubiquitin-like modifier-activating enzyme OS=Echinococcus granulosus OX=6210 GN=EGR_05361 PE=3 SV=1	120.47	1	0.999756872653961	0.351131498813629	0.535399734973907	1.13817644119263	0.170558094978333	-1.12287700176239	-0.905315637588501	-2.10357046127319	0.614324808120728	0.934404909610748	-0.707724153995514	0.0957349091768265	6	6	3	NaN	NaN	NaN	0	50.592	953780000	28	133
A0A068XZF4_ECHMU	Vesicle-fusing ATPase OS=Echinococcus multilocularis OX=6211 GN=EmuJ_000486200 PE=3 SV=1	48.974	1	-0.921016693115234	-0.48910528421402	-0.836552798748016	-0.628588557243347	-0.677746415138245	0.467384427785873	-0.71580171585083	-2.10888004302979	1.03567481040955	1.84473550319672	-1.46927857398987	-1.71404922008514	4	4	4	NaN	NaN	NaN	0	37.144	219690000	14	91
W6V1T8_ECHGR	Glyceraldehyde-3-phosphate dehydrogenase OS=Echinococcus granulosus OX=6210 GN=EGR_05325 PE=3 SV=1	36.128	1	0.0988618656992912	0.200852155685425	0.181261599063873	0.320302814245224	-1.31629240512848	-1.52820551395416	-1.28748595714569	0.142303332686424	1.66551756858826	1.51455986499786	0.022219855338335	-0.0138952080160379	15	15	2	44.6	44.6	NaN	0	323.31	52970000000	229	101
A0A564YG88_HYMDI	UTP--glucose-1-phosphate uridylyltransferase OS=Hymenolepis diminuta OX=6216 GN=WMSIL1_LOCUS6021 PE=3 SV=1	56.757	2	-0.699946105480194	-0.404903560876846	-0.0708944201469421	-0.297098517417908	-1.09313559532166	-0.522189497947693	-2.19829988479614	1.99503207206726	-1.50808572769165	-1.97001028060913	-1.98570227622986	-2.02604460716248	2	2	2	NaN	NaN	NaN	0	25.846	178220000	7	572
A0A564XWB3_HYMDI	Uncharacterized protein OS=Hymenolepis diminuta OX=6216 GN=WMSIL1_LOCUS440 PE=3 SV=1	72.694	2	-0.651700258255005	-0.697481334209442	-1.44463050365448	-1.02239596843719	-1.82392132282257	-2.34050989151001	-1.69433701038361	1.44226944446564	-0.0930878520011902	-1.52589476108551	-2.12616348266602	-2.01460027694702	3	3	1	NaN	NaN	NaN	0	21.543	63543000	7	503
A0A0R3SV65_HYMDI	Alpha-1,4 glucan phosphorylase OS=Hymenolepis diminuta OX=6216 GN=HDID_LOCUS9440 PE=3 SV=1	97.553	2	0.226895704865456	0.292806833982468	0.81185394525528	0.238220065832138	-1.31820690631866	-1.14143049716949	-1.31914877891541	-0.718029975891113	1.60883271694183	-1.7009185552597	-1.4696102142334	-1.76804161071777	5	5	4	8	8	NaN	0	34.782	271480000	13	370
A0A0R3SPH4_HYMDI	26S proteasome non-ATPase regulatory subunit 2 OS=Hymenolepis diminuta OX=6216 GN=HDID_LOCUS6861 PE=3 SV=1	108.92	2	-1.51199054718018	-1.15147316455841	-1.40375888347626	0.371698468923569	-1.37398040294647	-0.0712439343333244	-2.11356544494629	-0.297716945409775	1.37124288082123	-1.41693139076233	-2.07521772384644	-2.04531717300415	3	3	3	NaN	NaN	NaN	0	19.218	230200000	8	336
W6V2B5_ECHGR	Proteasome subunit beta type-3 OS=Echinococcus granulosus OX=6210 GN=EGR_05037 PE=4 SV=1	21.781	2	0.501194000244141	-0.0580401383340359	-0.418679505586624	1.40046048164368	-0.722338557243347	-0.303251206874847	-1.77574014663696	1.35701549053192	0.0193795822560787	-2.1335301399231	-1.91471827030182	-1.62881660461426	3	3	3	NaN	NaN	NaN	0	25.482	308650000	17	65
A0A0R3SIL8_HYMDI	GDP-D-mannose dehydratase OS=Hymenolepis diminuta OX=6216 GN=HDID_LOCUS4781 PE=3 SV=1	40.741	2	-0.661360383033752	-0.354331105947495	-0.128137663006783	-1.43092346191406	-2.07496976852417	-0.987855970859528	-0.338317662477493	0.435045957565308	2.03495693206787	-1.33926773071289	-1.91887056827545	-2.14686679840088	2	2	2	NaN	NaN	NaN	0	13.637	103590000	4	324
A0A564YZB5_HYMDI	UBC core domain-containing protein OS=Hymenolepis diminuta OX=6216 GN=WMSIL1_LOCUS11106 PE=3 SV=1	18.934	2	0.544941008090973	0.53298944234848	-0.570829153060913	0.646189033985138	-0.0968590974807739	-1.60987305641174	-1.9614200592041	-1.60971117019653	0.904988944530487	-1.68891942501068	-2.36431217193604	-2.40437340736389	3	3	3	24	24	24	0	30.731	990780000	12	634
A0A564YUN5_HYMDI	Uncharacterized protein (Fragment) OS=Hymenolepis diminuta OX=6216 GN=WMSIL1_LOCUS9521 PE=3 SV=1	48.572	2	-0.515943884849548	-1.20191836357117	-1.48798835277557	-0.631521940231323	-1.4814350605011	-1.48726570606232	-1.83561336994171	-0.341866075992584	1.4893319606781	-1.44999563694	-2.03470373153687	-1.41957449913025	2	2	2	6	6	6	0	13.927	120080000	8	616
A0A564YJU5_HYMDI	Geranylgeranyl transferase type-2 subunit beta OS=Hymenolepis diminuta OX=6216 GN=WMSIL1_LOCUS6775 PE=3 SV=1	40.517	2	-0.871065258979797	1.27496683597565	-0.947963774204254	-0.62304413318634	-1.85112845897675	-1.88687658309937	-2.01843476295471	-2.04666090011597	0.296041071414948	-1.22108197212219	-1.98335468769073	-1.61851739883423	1	1	1	NaN	NaN	NaN	0	NaN	65453000	4	582
A0A564YDE5_HYMDI	Uncharacterized protein OS=Hymenolepis diminuta OX=6216 GN=WMSIL1_LOCUS4880 PE=3 SV=1	515.04	2	-0.539032459259033	-0.511571645736694	-1.56482243537903	-1.00583243370056	-0.0890295580029488	-2.10597348213196	0.322199493646622	-1.76766681671143	1.82326650619507	-1.86991238594055	-2.24991679191589	-1.70399534702301	6	4	4	NaN	1	1	0	22.711	148570000	5	561
A0A564YBT3_HYMDI	CS domain-containing protein OS=Hymenolepis diminuta OX=6216 GN=WMSIL1_LOCUS4923 PE=4 SV=1	41.491	2	-0.848239481449127	0.837802827358246	-1.39925336837769	-2.00604462623596	-0.074738085269928	0.429280191659927	-1.70070660114288	-1.69101858139038	0.498673617839813	-1.55694544315338	-2.06302976608276	-1.86219370365143	2	2	2	NaN	NaN	NaN	0	33.502	345730000	15	558
A0A564Y9D0_HYMDI	Actin-related protein 2/3 complex subunit OS=Hymenolepis diminuta OX=6216 GN=WMSIL1_LOCUS4312 PE=3 SV=1	41.326	2	0.211034432053566	-0.571855306625366	-0.71865314245224	-1.30636286735535	-0.584841012954712	-2.16846919059753	-2.26388192176819	-1.77720510959625	1.66431510448456	-1.81077587604523	-2.44480657577515	-1.64996409416199	2	2	2	NaN	NaN	NaN	0	12.508	112340000	9	549
A0A0R3SFX5_HYMDI	3-hydroxy-3-methylglutaryl coenzyme A synthase OS=Hymenolepis diminuta OX=6216 GN=HDID_LOCUS3767 PE=3 SV=1	53.17	2	-1.32611620426178	-1.26072609424591	-1.78689301013947	-1.59846818447113	-1.46925842761993	-2.12852430343628	-2.1676983833313	-2.16677141189575	0.70710676908493	-2.19059920310974	-0.70710676908493	-1.97867298126221	2	2	2	NaN	NaN	NaN	0	13.581	42561000	4	314
U6J881_ECHGR	Ubiquitin conjugating enzyme E2 G1 OS=Echinococcus granulosus OX=6210 GN=EGR_06083 PE=3 SV=1	19.097	2	0.70710676908493	-0.70710676908493	-1.60042977333069	-1.71601128578186	-1.45348191261292	-1.63837790489197	-1.92812752723694	-2.08841991424561	-1.16035413742065	-2.00441074371338	-1.93542087078094	-1.38859009742737	1	1	1	NaN	NaN	NaN	0	12.496	37288000	4	267
U6JJN6_ECHGR	Tubulin beta chain OS=Echinococcus granulosus OX=6210 GN=EGR_07583 PE=3 SV=1	49.834	2	-1.01254737377167	0.0607420913875103	-1.00872111320496	-1.48570144176483	-1.46270823478699	-1.8836966753006	1.10617589950562	-1.23414242267609	0.854350566864014	-1.28050494194031	-1.59450614452362	-1.13456606864929	14	2	2	34.8	NaN	NaN	0	17.486	785550000	12	249
A0A068YK45_ECHMU	Kinesin-like protein OS=Echinococcus multilocularis OX=6211 GN=EmuJ_001025000 PE=3 SV=1	112.75	2	-1.24865829944611	-0.940789699554443	-1.50062739849091	-1.47732305526733	-1.632648229599	-1.46117258071899	-1.80272221565247	-1.74922120571136	0.70710676908493	-0.70710676908493	-2.20028281211853	-1.98083913326263	16	4	4	NaN	NaN	NaN	0	119.87	262340000	7	241
A0A0R3VZE9_TAEAS	Eukaryotic peptide chain release factor subunit 1 OS=Taenia asiatica OX=60517 GN=TASK_LOCUS2794 PE=3 SV=1	38.341	2	-0.468331456184387	-0.325530916452408	-0.208724200725555	-0.186492756009102	-0.799984455108643	-1.79203355312347	-1.85305988788605	-1.97140622138977	1.98906373977661	-2.11720395088196	-2.02541422843933	-1.56727933883667	3	3	3	NaN	NaN	NaN	0	46.308	92990000	6	224
U6JMK8_ECHGR	Actin OS=Echinococcus granulosus OX=6210 GN=EGR_05821 PE=3 SV=1	41.744	2	-0.852288365364075	-0.454778045415878	-1.41574490070343	-2.11611843109131	-1.22517037391663	-1.92188405990601	-2.05203342437744	-1.49318695068359	1.14656400680542	-0.691785991191864	-1.98371207714081	-1.60283100605011	21	3	3	54.5	NaN	NaN	0	72.018	179220000	4	217
A0A158QD85_HYMDI	Serine/threonine-protein phosphatase OS=Hymenolepis diminuta OX=6216 GN=HDID_LOCUS2568 PE=3 SV=1	37.357	2	0.25100964307785	-0.728925168514252	-0.85947197675705	-0.272759199142456	-1.49806129932404	-1.90974926948547	-1.98620784282684	-2.11691951751709	1.61014676094055	-1.46963942050934	-1.78412628173828	-1.63087892532349	6	3	3	NaN	NaN	NaN	0	16.911	103240000	4	43
A0A0R3VU72_TAEAS	Aldedh domain-containing protein OS=Taenia asiatica OX=60517 GN=TASK_LOCUS844 PE=3 SV=1	50.456	2	1.16519403457642	0.201324254274368	0.203017607331276	-1.14640998840332	-1.40635013580322	-0.967437088489532	-2.70971846580505	-2.42540383338928	0.804251253604889	-1.34009838104248	-2.21023225784302	-1.60347557067871	2	2	2	NaN	NaN	NaN	0	12.664	99167000	6	194
A0A564ZC58_HYMDI	Aspartate transaminase OS=Hymenolepis diminuta OX=6216 GN=WMSIL1_LOCUS14002 PE=3 SV=1	44.785	2	0.613415122032166	0.772312045097351	1.2344719171524	-0.684249520301819	-1.391233086586	-1.88937294483185	-1.69208824634552	-2.15623593330383	-1.25186514854431	-1.90853607654572	-2.01288890838623	-0.684084415435791	3	3	3	NaN	NaN	NaN	0	44.311	284180000	13	664
A0A564Z6L2_HYMDI	Fibrillar collagen NC1 domain-containing protein OS=Hymenolepis diminuta OX=6216 GN=WMSIL1_LOCUS12507 PE=4 SV=1	166.36	2	0.434790253639221	0.570946931838989	1.56031215190887	0.832925856113434	-1.3457647562027	-1.95542192459106	-1.2374564409256	-2.05869340896606	-0.367234081029892	-1.09807658195496	-2.30354809761047	-0.69620817899704	4	4	4	NaN	NaN	NaN	0	182.48	991070000	18	646
A0A564YYG4_HYMDI	PNP_UDP_1 domain-containing protein OS=Hymenolepis diminuta OX=6216 GN=WMSIL1_LOCUS10410 PE=3 SV=1	33.613	2	1.22544121742249	0.252271056175232	0.573696136474609	-0.999366641044617	-1.36149227619171	-1.89419710636139	-1.64847564697266	-1.95832109451294	-1.052041888237	-1.51527535915375	-2.52538657188416	-1.74269652366638	2	2	2	NaN	NaN	NaN	0	22.992	57257000	5	630
A0A564YIV2_HYMDI	Protein kinase domain-containing protein OS=Hymenolepis diminuta OX=6216 GN=WMSIL1_LOCUS6262 PE=3 SV=1	55.564	2	1.15459156036377	-1.17365574836731	-0.591037154197693	-1.86435663700104	-1.78405046463013	-2.83052682876587	-1.57913517951965	-0.563554346561432	-2.50634384155273	-2.06968259811401	-1.36057102680206	-1.89093720912933	4	4	4	NaN	NaN	NaN	0	29.02	241380000	8	581
A0A564YF52_HYMDI	Uncharacterized protein OS=Hymenolepis diminuta OX=6216 GN=WMSIL1_LOCUS5369 PE=4 SV=1	59.711	2	0.70710676908493	-0.976326823234558	-1.19209551811218	-0.70710676908493	-1.7851630449295	-2.34094572067261	-1.94053542613983	-1.86591863632202	-1.8625819683075	-1.72530055046082	-2.09887766838074	-1.61377263069153	3	2	2	6	NaN	NaN	0	14.908	40303000	4	563
A0A564YB16_HYMDI	Arginyl-tRNA synthetase OS=Hymenolepis diminuta OX=6216 GN=WMSIL1_LOCUS4546 PE=3 SV=1	72.985	2	0.684698045253754	0.363795280456543	0.20593573153019	0.991601407527924	-0.470775842666626	-1.77525460720062	-2.04808330535889	-2.16116118431091	-1.64427936077118	-1.86048901081085	-1.9329719543457	-1.65938234329224	5	5	4	NaN	NaN	NaN	0	55.541	603720000	15	551
A0A158QFC3_HYMDI	Peroxidase OS=Hymenolepis diminuta OX=6216 GN=HDID_LOCUS8636 PE=4 SV=1	150.52	2	0.670924365520477	0.51223236322403	0.162260413169861	0.918981969356537	-1.34333157539368	-1.78521966934204	-1.91326749324799	-2.17854857444763	-0.479179441928864	-1.3915194272995	-1.50968527793884	-1.45365786552429	3	2	2	NaN	NaN	NaN	0	13.022	326840000	13	482
A0A0R3WG50_TAEAS	Ornithine--oxo-acid aminotransferase OS=Taenia asiatica OX=60517 GN=TASK_LOCUS9844 PE=3 SV=1	45.318	2	0.616385996341705	0.643015146255493	0.696740925312042	0.534217119216919	-0.836022257804871	-2.20073556900024	-2.24860024452209	-1.65433692932129	-1.98866236209869	-1.94868505001068	-2.13833618164063	-1.37886786460876	2	2	2	NaN	NaN	NaN	0	14.043	4327800000	29	470
A0A0R3W7B7_TAEAS	Uncharacterized protein OS=Taenia asiatica OX=60517 GN=TASK_LOCUS6161 PE=3 SV=2	103.31	2	0.640073597431183	0.345555990934372	1.01290142536163	-0.526050806045532	-1.1990225315094	-1.85626947879791	-2.18701100349426	-1.40427839756012	-2.13878750801086	-1.36349439620972	-2.39963293075562	-1.47248029708862	10	2	0	NaN	NaN	0	0	18.228	597310000	9	433
A0A0R3SUN5_HYMDI	Tubulin alpha chain OS=Hymenolepis diminuta OX=6216 GN=HDID_LOCUS9220 PE=3 SV=1	49.805	2	0.56023770570755	0.8025221824646	0.149529740214348	0.212416663765907	-1.68733143806458	-1.67455017566681	-1.85467183589935	-1.48690140247345	-1.83438169956207	-1.95697069168091	-1.7247062921524	-1.99067163467407	1	1	1	NaN	NaN	NaN	0	NaN	180080000	13	365
A0A0R3SRV9_HYMDI	Ornithine--oxo-acid aminotransferase OS=Hymenolepis diminuta OX=6216 GN=HDID_LOCUS7955 PE=3 SV=1	45.43	2	1.09150898456573	1.1308765411377	1.12987387180328	0.631978273391724	-0.358318507671356	-2.42089247703552	-1.26999354362488	-2.44230175018311	-0.387953668832779	-1.64461231231689	-1.09684562683105	-0.871126234531403	5	5	5	NaN	NaN	NaN	0	156.67	7380800000	46	354
A0A0R3SQ94_HYMDI	1,4-alpha-glucan branching enzyme OS=Hymenolepis diminuta OX=6216 GN=HDID_LOCUS7224 PE=3 SV=1	79.879	2	1.40365028381348	-0.723517119884491	-0.710875272750854	0.0307421069592237	-1.19608247280121	-2.04339146614075	-1.66478323936462	-1.4799952507019	-1.662642121315	-1.61990368366241	-1.54357373714447	-1.69503211975098	2	2	2	5	5	5	0	11.486	66589000	3	345
A0A0R3WFA3_TAEAS	Peptidase S1 domain-containing protein OS=Taenia asiatica OX=60517 GN=TASK_LOCUS9543 PE=4 SV=1	53.902	2	0.37413102388382	0.83099240064621	0.0939853265881538	1.52892231941223	-0.67728328704834	-1.235795378685	-0.914952456951141	-2.12877345085144	-1.96285092830658	-1.51778495311737	-1.77399837970734	-1.72929573059082	3	3	3	NaN	NaN	NaN	0	17.368	609670000	14	261
U6J793_ECHGR	Protein arginine N methyltransferase 8 OS=Echinococcus granulosus OX=6210 GN=EGR_02885 PE=4 SV=1	39.909	2	0.528588891029358	-0.0146347163245082	0.8806312084198	-1.39458537101746	-1.24383115768433	-2.04278588294983	-2.30396127700806	-2.0677752494812	-1.84843337535858	-1.33571994304657	-1.83375096321106	-1.31335854530334	2	2	2	NaN	NaN	NaN	0	96.583	130530000	8	240
A0A068WWK6_ECHGR	Peroxidase OS=Echinococcus granulosus OX=6210 GN=EgrG_000733600 PE=4 SV=1	149.56	2	0.687322437763214	0.390829056501389	0.686522901058197	0.283632606267929	-1.62025034427643	-2.29195857048035	-2.41020917892456	-1.95294272899628	-0.0953642874956131	-2.44305920600891	-2.31858921051025	-1.72111701965332	4	4	3	NaN	NaN	NaN	0	68.16	603400000	18	150
A0A0R3VYS6_TAEAS	Uncharacterized protein OS=Taenia asiatica OX=60517 GN=TASK_LOCUS2571 PE=4 SV=1	NaN	2	-0.588406562805176	0.703488290309906	1.5892139673233	0.230832770466805	0.792005717754364	-1.05804717540741	-1.3037633895874	-2.20233297348022	-0.365323573350906	-1.85588550567627	-2.48862957954407	-1.15410196781158	1	1	1	NaN	NaN	NaN	0	33.965	654520000	22	141
W6U5W8_ECHGR	Dynamin GTPase OS=Echinococcus granulosus OX=6210 GN=EGR_08549 PE=3 SV=1	106.82	2	1.12300086021423	0.314949035644531	-0.118548311293125	0.982017695903778	0.0613916739821434	-1.06592893600464	-2.35014581680298	-2.24761867523193	-1.80609786510468	0.509215772151947	-1.8735967874527	-1.5535295009613	5	5	5	NaN	NaN	NaN	0	32.526	97607000	9	114
W6UUR4_ECHGR	Calumenin-B OS=Echinococcus granulosus OX=6210 GN=EGR_00297 PE=4 SV=1	36.779	2	0.491408437490463	1.1905745267868	0.862556457519531	-1.31589376926422	-1.41771113872528	-2.50009989738464	-0.379073172807693	-1.47223603725433	-1.99800074100494	-1.65312528610229	-1.71685802936554	-0.849572479724884	2	1	1	NaN	NaN	NaN	0	NaN	330730000	11	58
W6ULN3_ECHGR	Adenylosuccinate synthetase OS=Echinococcus granulosus OX=6210 GN=EGR_03221 PE=3 SV=1	46.848	2	0.496833741664886	0.510292232036591	0.269643694162369	0.50288200378418	-1.7796516418457	-1.82739448547363	-1.93796491622925	-1.9191620349884	-2.2394688129425	-1.72745418548584	-2.25835633277893	-1.40257179737091	2	2	2	NaN	NaN	NaN	0	15.533	161210000	9	95
A0A158R773_TAEAS	Calpain	92.536	2	1.07400095462799	0.134841620922089	-0.64705628156662	1.27341663837433	-1.64214050769806	-1.14572775363922	-1.87135326862335	-0.689475059509277	-1.90864872932434	-1.6880007982254	-1.79476547241211	-1.70234513282776	4	1	0	NaN	NaN	0	0	27.542	151000000	8	488
A0A0R3W814_TAEAS	Sodium/solute symporterharacterized protein OS=Taenia asiatica OX=60517 GN=TASK_LOCUS6459 PE=3 SV=1	75.474	2	0.841643154621124	0.609334826469421	-1.25957036018372	1.16023981571198	-1.00224947929382	-0.868435561656952	-2.54984402656555	-0.483211904764175	-2.30301904678345	-1.68759191036224	-2.22914814949036	-1.68293654918671	1	1	1	NaN	NaN	NaN	0	101.73	341000000	9	439
A0A0R3SSK6_HYMDI	EF-hand calcium binding protein	24.089	2	-0.0662940070033073	-0.336377292871475	-0.877464890480042	2.14285445213318	-0.641610145568848	0.0950881540775299	-2.54105973243713	-0.316196322441101	-2.03468036651611	-1.75326180458069	-1.7562198638916	-1.68545401096344	2	2	2	NaN	NaN	NaN	0	25.289	345240000	8	359
A0A0R3SPL5_HYMDI	Zing finger protein ZPR1 and ZPR1-like proteinscharacterized protein OS=Hymenolepis diminuta OX=6216 GN=HDID_LOCUS6916 PE=3 SV=2	49.275	2	-1.44641602039337	-0.363126844167709	-0.601594030857086	1.78112745285034	-1.33211445808411	-0.391641229391098	-1.87789452075958	-0.424765378236771	-2.44939589500427	-1.88154590129852	-2.11956405639648	-2.09007859230042	3	3	3	NaN	NaN	NaN	0	17.151	102320000	8	337
A0A0R3SI46_HYMDI	2-phospho-D-glycerate hydro-lyase OS=Hymenolepis diminuta OX=6216 GN=HDID_LOCUS4609 PE=3 SV=1	46.806	2	-0.240145787596703	-0.449854493141174	-1.07376825809479	1.46346127986908	-1.40863442420959	-2.12894701957703	-1.53264784812927	-0.773461043834686	-1.28970587253571	-2.3555109500885	-1.88122475147247	-1.56253170967102	3	1	1	NaN	NaN	NaN	0	14.144	973000000	12	323
A0A0R3SGN1_HYMDI	Protein kinase domain-containing protein OS=Hymenolepis diminuta OX=6216 GN=HDID_LOCUS4067 PE=3 SV=1	42.099	2	0.664240777492523	-1.59725332260132	-2.01114654541016	0.703109681606293	0.250816434621811	-2.10325074195862	-1.63564109802246	0.110775291919708	-1.07856214046478	-1.72894215583801	-1.89287984371185	-2.04902482032776	4	4	4	NaN	NaN	NaN	0	114.64	139010000	7	318
U6JDG7_ECHGR	Tegumental protein OS=Echinococcus granulosus OX=6210 GN=EGR_05835 PE=4 SV=1	20.875	2	-0.475517064332962	-0.777270495891571	-1.35035538673401	1.728386759758	-1.75558662414551	-0.423966079950333	-1.64718055725098	-0.0516331195831299	-1.74291098117828	-1.12368869781494	-2.34755897521973	-1.41679871082306	1	1	1	NaN	NaN	NaN	0	NaN	53543000	5	251
U6JII8_ECHGR	Elongin-C OS=Echinococcus granulosus OX=6210 GN=EGR_10345 PE=3 SV=1	13.26	2	-0.641624808311462	-0.632840275764465	-1.58375704288483	1.46659982204437	-0.192134693264961	-2.83584547042847	-1.86114144325256	-1.18699467182159	-1.9756383895874	-1.91731190681458	-1.63403654098511	-1.43519520759583	3	3	3	NaN	NaN	NaN	0	18.235	344110000	6	247
U6IWR5_ECHGR	Fimbrin OS=Echinococcus granulosus OX=6210 GN=EGR_00251 PE=4 SV=1	68.669	2	-0.148125231266022	-0.244812592864037	-1.03532743453979	1.93807804584503	-0.456569582223892	0.727098107337952	0.00324807595461607	-1.62869465351105	-1.53018856048584	-1.95471012592316	-2.06503200531006	-0.288728296756744	4	4	2	6	6	NaN	0	33.306	1328600000	15	202
I3NX81_ECHGR	Phosphoenolpyruvate carboxykinase (GTP) (Fragment) OS=Echinococcus granulosus OX=6210 PE=2 SV=1	72.27	2	-0.225270792841911	-0.345855593681335	-0.709424018859863	2.0061023235321	-1.68568277359009	-0.501872360706329	-2.11143016815186	-0.22367949783802	-2.29137206077576	-1.75819480419159	-1.97180902957916	-1.53309309482574	12	1	0	NaN	NaN	0	0	41.68	3425900000	14	174
A0A087W246_ECHMU	Serine/threonine protein phosphatase 2A regulatory subunit OS=Echinococcus multilocularis OX=6211 GN=EmuJ_000253800 PE=3 SV=1	58.596	2	-0.271825641393661	-1.07485270500183	-1.49991822242737	1.10780942440033	-0.835983872413635	-1.77790069580078	-2.30672764778137	-1.71614706516266	-2.17402172088623	-1.9984644651413	-2.61905336380005	-1.77181959152222	3	3	3	NaN	NaN	NaN	0	18.799	113980000	4	126
A0A068WYM6_ECHGR	Uncharacterized protein OS=Echinococcus granulosus OX=6210 GN=EgrG_000573000 PE=4 SV=1	170.02	2	-0.358014851808548	-0.439282953739166	-0.350868254899979	1.46048974990845	-1.37121546268463	1.23010969161987	-1.93254446983337	-2.24400186538696	-0.171217903494835	-1.38706707954407	-2.21942973136902	-1.65337264537811	3	3	3	NaN	NaN	NaN	0	71.454	410800000	19	163
A0A0R3W203_TAEAS	Serine-type endopeptidase inhibitor	283.18	2	-1.18346583843231	-0.272199660539627	-0.854606032371521	1.44677996635437	-1.60636901855469	-1.56076562404633	-1.87376201152802	-1.9951251745224	-0.319974303245544	-1.87116324901581	-2.39406895637512	-1.65688800811768	2	2	2	NaN	NaN	NaN	0	14.221	37599000	3	410
A0A0R3VST6_TAEAS	Calponin	140.25	2	-0.104352377355099	-1.16482794284821	-1.31515610218048	2.02254748344421	-2.02405881881714	-0.856349468231201	-1.4180006980896	-2.4074125289917	-0.468215525150299	0.219663038849831	-0.939036071300507	0.125742882490158	4	2	1	NaN	NaN	NaN	0	29.744	113930000	9	382
A0A0R3SLC3_HYMDI	Glutathione transferase OS=Hymenolepis diminuta OX=6216 GN=HDID_LOCUS5736 PE=3 SV=1	25.671	2	0.464920222759247	-0.726725101470947	-0.90676361322403	1.61412227153778	0.853391766548157	-2.43084359169006	-1.00738441944122	-2.01502776145935	-0.291561216115952	-1.30237853527069	-2.10490226745605	-1.25765287876129	3	3	3	NaN	NaN	NaN	0	50.819	1403100000	15	333
A0A068YGB8_ECHMU	Mitogen-activated protein kinase OS=Echinococcus multilocularis OX=6211 GN=EmuJ_000891000 PE=3 SV=1	42.196	2	0.365812689065933	-1.50103628635406	-0.41936931014061	0.40621954202652	-1.4922171831131	-1.83101725578308	-1.48748886585236	-2.11666965484619	-1.22162234783173	-1.7266389131546	-2.20103287696838	1.13955426216125	4	1	1	15	NaN	NaN	0	NaN	508950000	8	42
A0A564XVM9_HYMDI	Glycosyl transferase, family 8	36.246	2	0.16459783911705	-0.974474668502808	0.333479315042496	1.80232620239258	-1.81090819835663	-1.36269903182983	-2.09116005897522	-0.868270874023438	-0.0404617451131344	-2.09982514381409	-1.56703174114227	-0.0289717465639114	2	2	2	NaN	NaN	NaN	0	12.806	430020000	8	145
A0A564Y730_HYMDI	Growth factor receptor-bound protein 2 (Grb2) is an SH2 and SH3 domain-containing adaptor protein characterized protein OS=Hymenolepis diminuta OX=6216 GN=WMSIL1_LOCUS3074 PE=4 SV=1	28.333	2	1.47558224201202	-0.24732631444931	-0.911208927631378	0.74440586566925	-0.27339169383049	0.343798100948334	-1.3107682466507	-1.74865484237671	0.632716238498688	0.356259882450104	-2.03324127197266	0.938587725162506	7	7	4	31.2	31.2	NaN	0	113.77	751190000	28	546
A0A564YRL5_HYMDI	Tubulin alpha chain OS=Hymenolepis diminuta OX=6216 GN=WMSIL1_LOCUS8949 PE=3 SV=1	48.554	2	2.19699001312256	0.237254336476326	-0.0288998037576675	-1.2681930065155	-1.53598773479462	-0.658517241477966	-0.788382828235626	-1.79240036010742	0.345044076442719	0.390351235866547	-2.36550951004028	-0.425646781921387	13	3	3	42.3	NaN	NaN	0	38.816	303450000	14	326
W6UHB1_ECHGR	Dynein light chain OS=Echinococcus granulosus OX=6210 GN=EGR_04637 PE=3 SV=1	11.803	2	0.273039281368256	-0.436349391937256	0.423954993486404	-0.0350212082266808	0.770963668823242	0.855298161506653	0.792984485626221	-2.70540404319763	-0.304278641939163	0.428373038768768	-1.57975363731384	-0.0635602846741676	1	1	1	NaN	NaN	NaN	0	NaN	12391000000	29	215
A0A0R3W265_TAEAS	Transcription factor BTF3 OS=Taenia asiatica OX=60517 GN=TASK_LOCUS3881 PE=3 SV=1	15.797	2	0.613793015480042	-1.30676639080048	0.156454905867577	-1.40442156791687	-0.490632325410843	0.924696207046509	0.343856781721115	-2.1443612575531	-0.408218055963516	0.941377401351929	-2.07105684280396	-2.08132791519165	2	2	2	NaN	NaN	NaN	0	31.227	90962000	10	259
W6U9Y5_ECHGR	Estradiol 17 beta-dehydrogenase OS=Echinococcus granulosus OX=6210 GN=EGR_09847 PE=4 SV=1	37.698	2	1.19155299663544	1.11998701095581	0.736152768135071	1.77462601661682	-0.81936639547348	-0.677250862121582	-1.10778713226318	-1.68700075149536	-0.602600038051605	-0.689846336841583	-0.391567230224609	-0.533900797367096	4	1	1	NaN	NaN	NaN	0	31.066	6365000000	34	687
A0A564YWE3_HYMDI	YjeF N-terminal domain-containing protein OS=Hymenolepis diminuta OX=6216 GN=WMSIL1_LOCUS10430 PE=4 SV=1	15.608	2	1.33863091468811	0.933834612369537	-0.15373732149601	1.95932710170746	-0.510660707950592	-0.772720992565155	-0.921270310878754	-0.682725369930267	-1.24804556369781	-0.230013206601143	-0.425905823707581	0.713286697864532	2	2	2	NaN	NaN	NaN	0	16.097	254330000	18	622
A0A564YVZ6_HYMDI	Glutathione transferase OS=Hymenolepis diminuta OX=6216 GN=WMSIL1_LOCUS9637 PE=4 SV=1	15.158	2	0.828536808490753	1.24478089809418	1.02658069133759	1.4475564956665	-1.60031592845917	0.216678485274315	-0.636075735092163	0.433530330657959	-0.848571240901947	-1.0110080242157	-0.370313495397568	-0.731379210948944	3	3	3	NaN	NaN	NaN	0	77.2	15367000000	80	614
A0A564YPT0_HYMDI	GDP-4-keto-6-deoxy-D-mannose-3,5-epimerase-4-reductase OS=Hymenolepis diminuta OX=6216 GN=WMSIL1_LOCUS8276 PE=3 SV=1	35.262	2	1.05576920509338	0.908668160438538	-0.417168885469437	1.84054839611053	-1.13131499290466	0.166701629757881	-0.485588639974594	-0.917551398277283	-0.181746318936348	-1.70644080638885	-1.34874057769775	0.510423421859741	4	4	4	NaN	NaN	NaN	0	26.873	453100000	20	601
A0A564YMZ8_HYMDI	Rab GDP dissociation inhibitor OS=Hymenolepis diminuta OX=6216 GN=WMSIL1_LOCUS7885 PE=3 SV=1	47.893	2	0.923247814178467	0.073842354118824	-0.0844800472259521	2.43016815185547	-0.356933861970901	-0.876907825469971	-1.55249488353729	-0.635046780109406	-0.190161421895027	0.276291310787201	0.447284489870071	-0.454809248447418	5	4	4	NaN	NaN	NaN	0	323.31	1593900000	35	594
A0A564YBI7_HYMDI	Serine/threonine-protein phosphatase OS=Hymenolepis diminuta OX=6216 GN=WMSIL1_LOCUS4229 PE=3 SV=1	36.887	2	0.918066084384918	0.880459666252136	0.39350038766861	1.47225213050842	-0.711998820304871	-1.15752124786377	-1.8858757019043	-0.334204018115997	-0.902877390384674	0.59883987903595	0.135790422558784	0.593568563461304	7	7	1	NaN	NaN	4	0	84.229	762750000	49	555
A0A0R3VXB0_TAEAS	2-phospho-D-glycerate hydro-lyase OS=Taenia asiatica OX=60517 GN=TASK_LOCUS2055 PE=3 SV=1	46.528	2	0.574183404445648	0.637722134590149	0.988873541355133	1.06571662425995	-1.38923811912537	-1.31136429309845	-1.32630026340485	0.0697298869490623	0.163942292332649	0.633538663387299	-1.69885420799255	-1.49604201316833	6	1	1	NaN	NaN	NaN	0.0047847	NaN	5575600000	20	398
A0A0R3SSB0_HYMDI	Thioredoxin domain-containing protein OS=Hymenolepis diminuta OX=6216 GN=HDID_LOCUS8160 PE=4 SV=1	13.427	2	1.12315809726715	1.25119006633759	0.920521557331085	1.19209766387939	-0.666198670864105	-0.841118931770325	-1.64101362228394	-0.968293607234955	-0.882190644741058	0.0129892956465483	-0.0821601748466492	0.581019163131714	4	4	4	NaN	NaN	NaN	0	301.23	3309100000	73	358
A0A0R3SQN2_HYMDI	Aldo_ket_red domain-containing protein OS=Hymenolepis diminuta OX=6216 GN=HDID_LOCUS7393 PE=4 SV=1	35.746	2	0.824774265289307	-0.0523075237870216	0.28697082400322	2.25307154655457	-0.764374196529388	-0.992817461490631	-1.07150316238403	-0.915057063102722	0.56105250120163	-0.438883364200592	-1.42179274559021	0.309073656797409	5	4	4	NaN	NaN	NaN	0	27.476	9647400000	22	347
A0A0R3SB81_HYMDI	RNA helicase OS=Hymenolepis diminuta OX=6216 GN=HDID_LOCUS1698 PE=3 SV=1	44.28	2	0.551999390125275	0.815273523330688	0.776152372360229	2.26480722427368	-0.812008380889893	-0.630854368209839	-0.57291853427887	0.255521655082703	0.0158366337418556	-0.514639258384705	-1.44433414936066	-0.704836189746857	5	5	3	NaN	NaN	NaN	0	49.244	4639600000	17	291
A0A068Y6F2_ECHMU	2-phospho-D-glycerate hydro-lyase OS=Echinococcus multilocularis OX=6211 GN=EmuJ_000514200 PE=3 SV=1	46.56	2	0.953850388526917	0.926437020301819	1.32502150535583	1.27239990234375	-0.30691534280777	-1.64576435089111	-1.33902847766876	0.0527705959975719	0.363644540309906	-0.303476363420486	-0.958276987075806	-0.340662449598312	11	11	5	NaN	NaN	NaN	0	323.31	22698000000	220	203
A0A068XX27_ECHMU	Triosephosphate isomerase OS=Echinococcus multilocularis OX=6211 GN=EmuJ_000416400 PE=3 SV=1	27.179	2	1.24683058261871	0.994329392910004	1.06595253944397	1.84768390655518	-1.17401468753815	-0.27020063996315	-0.709722459316254	-0.366020351648331	-0.649536192417145	-0.868416607379913	-0.652716279029846	-0.464169263839722	10	10	10	51.6	51.6	51.6	0	159.75	2790600000	83	182
A0A068Y321_ECHMU	Arp2/3 complex 34 kDa subunit OS=Echinococcus multilocularis OX=6211 GN=EmuJ_000359700 PE=3 SV=1	37.317	2	1.09519577026367	0.598240911960602	0.842521250247955	1.44355297088623	-0.878385007381439	-0.704669773578644	-1.28807139396667	-0.197187870740891	0.458624422550201	-1.56078004837036	-1.9922708272934	0.19095866382122	5	5	2	NaN	NaN	4	0	34.837	1994300000	39	193
G0LXZ9_DIPCN	Phosphoenolpyruvate carboxykinase (GTP) (Fragment)	54.298	2	0.901340305805206	0.872479319572449	0.670243918895721	0.972176134586334	-0.462547272443771	-0.492629259824753	-1.22505152225494	1.10848581790924	0.365270018577576	0.291913956403732	-1.7480297088623	-1.25365173816681	15	15	5	NaN	NaN	NaN	0	323.31	26377000000	177	678
A0A0R3WDD2_TAEAS	Tubulin alpha chain OS=Taenia asiatica OX=60517 GN=TASK_LOCUS8771 PE=3 SV=1	50.253	2	0.562923491001129	0.318203330039978	-0.0688682720065117	-1.51890850067139	-0.177645549178123	-0.943728029727936	-1.77932512760162	1.72538495063782	1.01199960708618	-2.17507600784302	-0.696817219257355	0.047872893512249	14	3	0	47.8	NaN	0	0	26.35	225130000	14	457
A0A0R3W2S3_TAEAS	Amidohydro-rel domain-containing protein OS=Taenia asiatica OX=60517 GN=TASK_LOCUS4158 PE=3 SV=1	64.432	2	0.0763469114899635	0.476368397474289	-0.795829176902771	0.138799607753754	-0.0705625936388969	-2.36962294578552	-1.75347828865051	1.3998658657074	1.40488231182098	-1.1666214466095	0.736100375652313	-0.445872038602829	5	1	1	NaN	NaN	NaN	0	41.68	494340000	14	413
A0A0R3SCG6_HYMDI	Elongation factor 1-alpha OS=Hymenolepis diminuta OX=6216 GN=HDID_LOCUS2274 PE=3 SV=1	48.928	2	0.736138641834259	0.879101574420929	1.16533052921295	0.485884815454483	1.14776313304901	-1.80968630313873	-1.50918281078339	-0.391941487789154	0.443306893110275	-0.842022180557251	0.0881575495004654	-0.392850458621979	11	11	6	NaN	NaN	NaN	0	126.51	17041000000	95	298
A0A0R3WB19_TAEAS	Actin-related protein 3, ATPase	39.9	2	0.785849750041962	0.42720839381218	0.708774328231812	1.38310635089874	-0.964617192745209	0.439064979553223	-0.79768031835556	1.4170435667038	-0.0433516800403595	-1.50331735610962	-0.784488141536713	-1.0675927400589	8	2	2	NaN	NaN	NaN	0	15.946	47590000000	55	25
A0A1W5YQD0_ECHGR	Tubulin beta chain (Fragment) OS=Echinococcus granulosus OX=6210 PE=3 SV=1	46.665	2	0.715283930301666	1.51767647266388	0.134174481034279	-0.832041800022125	0.406339466571808	-0.0266331434249878	-0.312080323696136	1.40460216999054	-0.217775300145149	-1.78884792327881	-1.36362969875336	0.362931668758392	7	5	5	13	NaN	NaN	0	95.542	4816300000	82	30
A0A564Z4L3_HYMDI	Mo25-like protein, involved in both polarised growth and cytokinesis.	42.201	2	-0.409339785575867	2.00232434272766	-0.313136518001556	0.51112574338913	-0.0975818186998367	-0.947995781898499	-0.745396256446838	-1.9797203540802	-2.47721600532532	-1.73918008804321	-2.35092115402222	-1.68076980113983	2	2	1	NaN	NaN	NaN	0	12.956	159400000	11	642
A0A564YXM4_HYMDI	Uncharacterised protein family UPF0047	16.783	2	-0.101842537522316	1.22938513755798	0.675910294055939	-1.69553518295288	0.132180884480476	0.0835608243942261	-1.17910897731781	0.855449616909027	-2.03149104118347	-1.69113087654114	-2.58964562416077	-1.41176021099091	3	3	3	NaN	NaN	NaN	0	60.697	431770000	21	628
A0A564YVB5_HYMDI	WD_REPEATS_REGION domain-containing protein OS=Hymenolepis diminuta OX=6216 GN=WMSIL1_LOCUS9515 PE=4 SV=1	67.376	2	0.256366193294525	0.506639003753662	1.42388451099396	0.77707713842392	0.169489532709122	-0.749434053897858	-1.96640086174011	-0.637872993946075	-1.74614930152893	-1.7140805721283	-1.95116722583771	-1.47509789466858	4	4	3	NaN	NaN	NaN	0	29.641	425020000	14	618
A0A564YSF0_HYMDI	Malate dehydrogenase, cytoplasmic OS=Hymenolepis diminuta OX=6216 GN=WMSIL1_LOCUS8449 PE=3 SV=1	36.95	2	0.85457307100296	0.668528914451599	0.450857102870941	1.06638932228088	0.0427330881357193	0.191792666912079	-0.284908473491669	-2.16303396224976	-2.38699269294739	-0.978398621082306	-2.13796067237854	-0.826931715011597	3	2	2	NaN	NaN	NaN	0	15.713	4409600000	22	609
A0A564YPL3_HYMDI	Sj-Ts4 protein homolog	24.816	2	0.851800560951233	0.608610987663269	0.359960794448853	1.60218584537506	-0.89975243806839	-0.812850415706635	-0.484030574560165	-1.2259247303009	-3.118901014328	-1.86921036243439	-2.56091642379761	-1.66146349906921	2	2	2	NaN	NaN	NaN	0	20.516	5850800000	21	596
A0A564YM43_HYMDI	Adenylate kinase/UMP-CMP kinase	22.162	2	0.34066578745842	0.676838159561157	0.072660468518734	0.406892389059067	0.587663948535919	0.711196839809418	0.62628972530365	-1.43194794654846	-1.99025940895081	-1.8416200876236	-2.29143929481506	-1.82742667198181	4	4	4	NaN	NaN	NaN	0	24.701	395530000	14	593
A0A0R3VZN2_TAEAS	SHSP domain-containing protein OS=Taenia asiatica OX=60517 PE=3 SV=1	13.104	2	0.407914102077484	0.515585124492645	0.268551170825958	-0.392346501350403	0.614247739315033	-0.129157155752182	1.16258430480957	-0.0200955793261528	-2.56454539299011	-1.63148891925812	-2.18490076065063	0.137262269854546	3	3	2	NaN	NaN	NaN	0	135.02	1768200000	27	404
A0A087W014_ECHMU	Aldo keto reductase family 1 member B4 OS=Echinococcus multilocularis OX=6211 GN=EmuJ_000155600 PE=4 SV=1	34.12	2	0.771116077899933	1.02765965461731	0.821743369102478	0.67708694934845	-0.731129765510559	0.515476644039154	-0.642983317375183	0.782475113868713	0.0324273034930229	-1.84457325935364	-2.74713325500488	-1.40929877758026	6	6	2	NaN	NaN	NaN	0	39.189	14371000000	31	258
U6J1C5_ECHGR	Dynein light chain OS=Echinococcus granulosus OX=6210 GN=EGR_03187 PE=3 SV=1	10.213	2	0.959821701049805	1.42237496376038	0.822791159152985	-0.332649737596512	-0.628585994243622	-0.201213642954826	-0.410383969545364	-1.63215446472168	-2.25348043441772	-1.20145523548126	-1.68577682971954	-1.9392477273941	2	2	2	37.1	37.1	37.1	0	323.31	554210000	11	225
W6UFE0_ECHGR	Sj-Ts4 protein OS=Echinococcus granulosus OX=6210 GN=EGR_08263 PE=4 SV=1	34.169	2	0.491943001747131	1.00712871551514	0.599182486534119	0.181303828954697	-1.37210464477539	1.09848189353943	-0.392464816570282	0.0694548562169075	-1.12771844863892	-1.48833405971527	-1.92731142044067	-1.44062983989716	2	2	2	NaN	NaN	NaN	0	173.82	3771700000	28	173
A0A068YEN7_ECHMU	Elongin b OS=Echinococcus multilocularis OX=6211 GN=EmuJ_001098900 PE=4 SV=1	15.706	2	0.392201811075211	0.730808317661285	0.68376362323761	0.0283583104610443	0.62241119146347	0.35411262512207	0.168941155076027	-0.525817334651947	-2.45477986335754	-1.77664875984192	-2.40818548202515	-1.6978565454483	2	2	2	NaN	NaN	NaN	0	12.432	612240000	12	128
A0A068WWN8_ECHGR	Expressed protein OS=Echinococcus granulosus OX=6210 GN=EgrG_000304300 PE=4 SV=1	32.351	2	-0.300691306591034	0.54694002866745	2.04682445526123	-0.573129415512085	0.516975700855255	-0.961042702198029	-0.847313702106476	-0.428562998771667	-1.88995623588562	-1.31554162502289	-2.03481602668762	-1.88925778865814	3	3	3	NaN	NaN	NaN	0	18.643	467870000	10	151
Q56J98_ECHGR	14-3-3 protein OS=Echinococcus granulosus OX=6210 GN=EGR_03128 PE=2 SV=1	27.945	2	0.248291805386543	0.944713294506073	1.226686835289	-1.60381126403809	1.36696374416351	0.329796850681305	0.528593420982361	-0.703515708446503	0.40372222661972	-0.329397916793823	-1.34152901172638	-1.07051432132721	10	2	2	NaN	NaN	NaN	0	29.209	22731000000	63	679
A0A0R3WGD8_TAEAS	Phosphogluconate dehydrogenase (NADP(+)-dependent, decarboxylating) OS=Taenia asiatica OX=60517 GN=TASK_LOCUS9932 PE=3 SV=1	34.276	2	1.45130383968353	1.64191794395447	0.0069967033341527	0.187357425689697	-0.232154861092567	-1.4369957447052	-1.38040411472321	-0.338892668485641	-0.0453945994377136	0.14626607298851	-2.31991481781006	-1.39222252368927	2	2	1	NaN	NaN	NaN	0	22.156	3030300000	16	471
A0A0R3W7C7_TAEAS	The EH domain was subsequently found in several proteins implicated in endocytosis, vesicle transport and signal transduction	37.244	2	1.39916980266571	1.45425796508789	0.618860185146332	0.100027240812778	-0.699132204055786	-1.03027081489563	-0.623883724212646	-1.73072099685669	-0.264786094427109	0.540127277374268	-2.08535599708557	-1.49436962604523	5	5	4	NaN	NaN	NaN	0	86.414	870470000	32	434
A0A0R3W6Y6_TAEAS	Short-chain dehydrogenase/reductase SDR	30.991	2	1.02467107772827	1.12947499752045	1.22042870521545	0.808446168899536	-0.0509632527828217	-0.625887274742126	-0.226707711815834	-0.934655427932739	-0.193508431315422	-0.154580101370811	-2.25478506088257	0.258066415786743	2	2	2	NaN	NaN	NaN	0	62.298	4729100000	56	431
A0A0R3SDH0_HYMDI	Nucleoside diphosphate kinase OS=Hymenolepis diminuta OX=6216 GN=HDID_LOCUS2733 PE=3 SV=1	17.372	2	0.810157179832458	0.864638090133667	0.789282858371735	1.1892421245575	0.482210695743561	-0.971838593482971	-0.798883497714996	-1.88348710536957	-0.00622403854504228	0.498368442058563	-2.23616528511047	-0.973466217517853	3	3	3	NaN	NaN	NaN	0	33.175	1890700000	35	306
A0A068YA10_ECHMU	IST1 homolog OS=Echinococcus multilocularis OX=6211 PE=3 SV=1	30.122	2	0.15662544965744	1.28054487705231	0.846815288066864	-0.271278768777847	1.24632382392883	-0.28054341673851	-0.353597491979599	0.0681599229574203	0.105533078312874	-0.0953117534518242	-2.59847593307495	-0.104795210063457	3	3	3	NaN	NaN	NaN	0	37.237	445320000	21	74
EG13_ECHGR	Antigen EG13 OS=Echinococcus granulosus OX=6210 GN=EG13 PE=2 SV=1	46.689	2	1.1072815656662	1.14604425430298	1.07222437858582	-1.94371867179871	0.405628323554993	-0.549589037895203	0.320912688970566	-0.205278649926186	-1.30211400985718	0.482866913080215	-1.83072006702423	-0.647256433963776	2	2	1	NaN	NaN	NaN	0	16.244	570060000	19	26
W6UR32_ECHGR	Collagen alpha-2(I) chain OS=Echinococcus granulosus OX=6210 GN=EGR_01301 PE=4 SV=1	126.86	2	1.199951171875	1.60561859607697	1.05674731731415	-1.12617743015289	0.175971329212189	-0.975263178348541	-0.537111580371857	-1.11315953731537	0.00892083439975977	-0.295497447252274	-2.24988603591919	-1.7607159614563	3	3	1	3	3	0.9	0	27.594	1004100000	22	36
U6ITU2_ECHGR	Alpha tocopherol transfer protein OS=Echinococcus granulosus OX=6210 GN=EGR_05518 PE=4 SV=1	38.52	2	0.598645746707916	1.04325878620148	0.88007664680481	0.325123637914658	1.49583148956299	-1.05737328529358	-0.231104984879494	-1.25979948043823	-0.34239536523819	0.31500169634819	0.09075628221035	-1.85802114009857	2	2	2	NaN	NaN	NaN	0	13.191	6833600000	36	681
A0A564YDG5_HYMDI	FERM domain-containing protein OS=Hymenolepis diminuta OX=6216 GN=WMSIL1_LOCUS4760 PE=4 SV=1	65.511	2	0.300322204828262	0.992596685886383	0.788483262062073	0.9144526720047	0.748935341835022	-1.04018139839172	-0.853621542453766	-0.21037320792675	0.342666238546371	-1.78904461860657	-1.78639280796051	-1.98328030109406	4	3	3	NaN	NaN	NaN	0	30.295	755710000	30	559
A0A158QC03_HYMDI	HSP20-like chaperone	52.241	2	0.389245241880417	0.52873033285141	0.0689223259687424	1.36602795124054	0.534116864204407	0.14029885828495	1.2333265542984	-0.584663867950439	-1.90943431854248	-1.28573668003082	-0.480833202600479	-1.43858563899994	7	7	6	NaN	NaN	NaN	0	53.904	625950000	32	476
A0A0R3WA17_TAEAS	Annexin(or lipocortin), bind to phospholipids in a calcium-dependent manner	100.92	2	0.665251851081848	1.32623469829559	1.15705382823944	0.310322523117065	0.994861841201782	-0.439549446105957	-0.163765490055084	0.347221314907074	0.0127285737544298	-1.13221037387848	-1.62144136428833	-1.45670795440674	3	3	3	NaN	NaN	NaN	0	80.687	13706000000	50	443
A0A0R3SQN8_HYMDI	Histidine phosphatase superfamily, clade-1	28.551	2	0.852821707725525	1.26570618152618	1.10769379138947	0.525050699710846	0.466169565916061	-0.89991283416748	-0.146883562207222	0.846480190753937	-0.139581963419914	-0.943942546844482	-1.1591968536377	-1.77440440654755	5	5	5	NaN	NaN	NaN	0	165.64	6064400000	91	348
A0A0R3SCJ7_HYMDI	Calponin-homology (CH) domain-containing protein OS=Hymenolepis diminuta OX=6216 GN=HDID_LOCUS2314 PE=3 SV=1	24.463	2	0.166962161660194	0.855609118938446	0.639312863349915	-0.401408612728119	1.04244923591614	0.506160259246826	1.25740993022919	-1.78933846950531	-0.125179246068001	-0.749397456645966	-1.68500399589539	-1.40257978439331	2	2	1	NaN	NaN	NaN	0	35.871	3364800000	22	299
A0A0R3S7K6_HYMDI	Fructose-bisphosphate aldolase OS=Hymenolepis diminuta OX=6216 GN=HDID_LOCUS25 PE=3 SV=1	39.627	2	0.658392369747162	0.330544859170914	2.02761673927307	0.515776455402374	0.323908895254135	-0.0275151319801807	-0.221434205770493	-0.290358334779739	-0.626228630542755	-0.775433361530304	-2.1851122379303	0.269842445850372	6	3	3	NaN	NaN	NaN	0	307.18	3550000000	53	271
A0A068Y611_ECHMU	Inorganic diphosphatase OS=Echinococcus multilocularis OX=6211 GN=EmuJ_000487400 PE=3 SV=1	32.964	2	1.07616257667542	1.09618306159973	0.830837666988373	0.329627841711044	1.26767706871033	-0.835460543632507	0.290722250938416	-1.17823874950409	-1.14947867393494	-0.511031687259674	-1.21700072288513	-1.54948580265045	4	4	2	NaN	NaN	NaN	0	56.62	1024100000	34	201
A0A068XY23_ECHMU	Actin-related protein 2/3 complex subunit 3 OS=Echinococcus multilocularis OX=6211 GN=EmuJ_000456000 PE=3 SV=1	20.683	2	-0.241012915968895	0.176054120063782	0.975764691829681	-0.248385518789291	2.03636240959167	-0.367892175912857	-0.295029640197754	-0.308229833841324	-2.30516362190247	0.189173012971878	0.25728440284729	0.13107505440712	5	5	5	NaN	NaN	NaN	0	38.867	2552800000	30	105
A0A068X3I9_ECHGR	Annexin OS=Echinococcus granulosus OX=6210 GN=EgrG_000330300 PE=3 SV=1	48.46	2	1.07565879821777	-1.81550168991089	0.848459005355835	-0.707209765911102	0.686651587486267	-1.04420793056488	-0.170891761779785	0.339124739170074	-1.83694815635681	-1.36439669132233	0.787917017936707	-1.64421427249908	3	3	2	NaN	NaN	NaN	0	23.936	409330000	18	177
A0A564XW99_HYMDI	Myosin, subunit A	127.68	3	-1.39374351501465	-1.09549558162689	-1.28183507919312	-1.24628067016602	-1.10994303226471	0.70710676908493	-0.70710676908493	-1.98202073574066	-2.35154461860657	-1.74548661708832	-2.24080586433411	-1.58256924152374	8	3	3	NaN	NaN	NaN	0	16.732	298120000	2	502
A0A0R3SGL6_HYMDI	Prefoldin (PFD), a chaperone that interacts exclusively with type II chaperonins	17.632	3	-0.635968089103699	-1.33716285228729	-0.770032525062561	-0.889785349369049	-0.10737382620573	1.596395611763	0.806764185428619	-1.98383378982544	-1.99532496929169	-1.9418853521347	-1.235955119133	-1.67751610279083	2	2	2	NaN	NaN	NaN	0	12.219	119210000	4	317
A0A0R3SGD2_HYMDI	Tubulin-specific chaperone A OS=Hymenolepis diminuta OX=6216 GN=HDID_LOCUS3952 PE=3 SV=1	13.045	3	-0.702133536338806	-0.512497782707214	-0.808000445365906	-0.855403900146484	0.917745888233185	0.239824578166008	1.72046518325806	-2.03297543525696	-1.61243522167206	-2.17027759552002	-2.41814279556274	-1.39897692203522	2	2	2	NaN	NaN	NaN	0	17.775	1450200000	11	316
A0A564YJV7_HYMDI	T-complex protein 1 subunit eta OS=Hymenolepis diminuta OX=6216 GN=WMSIL1_LOCUS6391 PE=3 SV=1	55.817	3	-1.07732236385345	-1.23898351192474	-1.22103989124298	-0.997117102146149	-1.07029604911804	0.684177339076996	1.00294327735901	-2.59962677955627	-2.24501371383667	-1.84015119075775	-0.616824626922607	-2.11865639686584	7	2	2	NaN	NaN	NaN	0	25.633	210630000	5	295
U6J0Q2_ECHGR	Elongation factor 1-beta OS=Echinococcus granulosus OX=6210 GN=EGR_02060 PE=3 SV=1	24.504	3	-0.695753335952759	-1.44473278522491	-1.15278923511505	-0.790835916996002	0.645589530467987	0.950306117534637	1.11512124538422	-1.24994266033173	-2.16825008392334	1.19811141490936	-2.0817973613739	-0.0198071878403425	1	1	1	NaN	NaN	NaN	0	NaN	1156700000	12	218
A0A068WPN2_ECHGR	Expressed conserved protein OS=Echinococcus granulosus OX=6210 GN=EgrG_000124000 PE=4 SV=1	26.255	3	-1.65583848953247	-1.18421971797943	-1.3671133518219	-1.45296573638916	-0.908101797103882	-0.16361677646637	1.07171857357025	-2.20081329345703	-2.53152680397034	-0.867670476436615	-1.78143417835236	-1.21834218502045	1	1	1	NaN	NaN	NaN	0	16.384	311840000	6	116
W6UGM0_ECHGR	Calpain OS=Echinococcus granulosus OX=6210 GN=EGR_04488 PE=3 SV=1	80.175	3	-0.656766891479492	-1.40789580345154	-1.25423467159271	-1.8969429731369	0.68607372045517	0.97698849439621	0.401600480079651	-2.42154335975647	-2.03221082687378	-1.50718927383423	-1.71182060241699	-1.45887768268585	2	2	2	NaN	NaN	NaN	0	12.499	653710000	11	161
W6UY34_ECHGR	IQ motif, EF-hand binding site containing protein	119.99	3	-0.34302294254303	-0.468351662158966	-0.809954524040222	0.0127156851813197	0.368358701467514	1.7411835193634	1.30795562267303	1.36006224155426	-1.32066142559052	-0.79476410150528	-0.943964779376984	-0.109556414186954	11	11	0	NaN	NaN	0	0	182.8	3236100000	41	695
B8ZWJ6_ECHMU	Tropomyosin 2 OS=Echinococcus multilocularis OX=6211 GN=tpm2 PE=2 SV=1	28.319	3	-0.235745459794998	-0.295663207769394	-0.696635246276855	-0.100835233926773	0.866585373878479	1.72273862361908	1.34129703044891	0.88262665271759	-1.60906541347504	-1.0712354183197	-0.353382617235184	-0.450684994459152	7	7	7	NaN	NaN	NaN	0	64.31	6441500000	53	674
A0A564YX75_HYMDI	Dynein light chain OS=Hymenolepis diminuta OX=6216 GN=WMSIL1_LOCUS10425 PE=3 SV=1	10.622	3	-0.00125942856539041	-0.0322246178984642	0.034914318472147	-0.618321180343628	0.660026133060455	1.34705018997192	1.4593003988266	0.943387150764465	-0.50747275352478	-1.69814574718475	-1.48093664646149	-0.106317952275276	3	1	1	NaN	12	12	0	NaN	7026600000	20	627
A0A564YU73_HYMDI	LIM zinc-binding domain-containing protein OS=Hymenolepis diminuta OX=6216 GN=WMSIL1_LOCUS9634 PE=4 SV=1	8.691	3	-0.00637793075293303	0.444552570581436	-0.197894915938377	-0.137126758694649	0.552052199840546	1.49892735481262	1.50048065185547	-0.284855127334595	-0.464272856712341	-0.432445406913757	-2.33190011978149	-0.141139715909958	2	2	1	25	25	NaN	0	26.061	4155600000	42	615
A0A564YIC3_HYMDI	EF-hand, calcium binding domain containing protein, superfamily of calcium sensors and calcium signal modulators	16.615	3	-0.609140455722809	-0.531942665576935	-0.786430299282074	-0.59960925579071	0.700263977050781	1.69445097446442	1.39360821247101	1.35700404644012	-1.19283413887024	-0.748260080814362	-0.412235349416733	-0.264874964952469	10	10	6	46.6	46.6	NaN	0	323.31	27542000000	135	576
A0A564YAP3_HYMDI	Annexin OS=Hymenolepis diminuta OX=6216 GN=WMSIL1_LOCUS4424 PE=3 SV=1	39.062	3	-0.633468985557556	0.362906575202942	-0.414711385965347	-2.16698694229126	1.13008344173431	0.0123373260721564	0.448217034339905	0.904448568820953	-0.787361323833466	-2.17385363578796	1.2892450094223	-0.14470936357975	6	6	6	NaN	NaN	NaN	0	70.093	17246000000	253	550
A0A564Y2K5_HYMDI	Myosin_tail_1 domain-containing protein (Fragment) OS=Hymenolepis diminuta OX=6216 GN=WMSIL1_LOCUS2347 PE=4 SV=1	79.34	3	-0.885528862476349	-0.775163948535919	-1.09776830673218	-1.04890108108521	0.00600384501740336	1.72311270236969	0.776333689689636	1.77313315868378	-0.485604107379913	-0.366389364004135	0.465409278869629	-0.0846371054649353	8	1	0	NaN	2	0	0	323.31	1506600000	23	523
A0A158R9X6_TAEAS	Dynein light chain, type 1/2	52.65	3	-0.239573910832405	0.547636985778809	0.673649549484253	-0.488768368959427	0.612090349197388	0.789760589599609	1.12246513366699	1.26830112934113	-0.321469128131866	-1.97451555728912	-0.769126832485199	-1.22044992446899	6	6	1	NaN	NaN	NaN	0	127.31	16528000000	85	497
A0A158QF44_HYMDI	EF-hand, calcium binding domain containing protein, superfamily of calcium sensors and calcium signal modulators	282.46	3	-0.526581466197968	-0.538193464279175	-0.561720550060272	-0.565903782844543	0.766917586326599	1.6371111869812	1.46147155761719	1.35441017150879	-0.570578336715698	-1.20094537734985	-0.660237848758698	-0.595749616622925	72	72	14	31.9	31.9	NaN	0	323.31	16743000000	346	481
A0A0R3WF90_TAEAS	14_3_3 domain-containing protein OS=Taenia asiatica OX=60517 GN=TASK_LOCUS9529 PE=3 SV=1	27.29	3	-0.478769987821579	-0.0613426677882671	-0.180238664150238	0.630242824554443	1.2522052526474	1.07199883460999	0.414292097091675	-0.0699027702212334	0.0288525484502316	-2.70856022834778	0.275718629360199	-0.174495980143547	11	11	3	NaN	NaN	NaN	0	323.31	58327000000	269	465
A0A0R3WAW4_TAEAS	EF-hand, calcium binding domain containing protein, superfamily of calcium sensors and calcium signal modulators	NaN	3	-0.566550612449646	-0.136413663625717	-0.436346054077148	-1.55257332324982	0.599020600318909	1.53474521636963	1.61667656898499	1.07957792282104	-0.329578340053558	-0.819128751754761	-0.880104720592499	-0.109324775636196	8	4	4	45.2	NaN	NaN	0	139.28	3925100000	81	450
A0A0R3W7B2_TAEAS	EF-hand, calcium binding domain containing protein, superfamily of calcium sensors and calcium signal modulators	20.375	3	-0.033329714089632	-0.330859273672104	-0.702427625656128	-0.557741820812225	-0.0497562102973461	1.55510950088501	1.51312398910522	1.0553822517395	-1.03831779956818	-1.7109180688858	-0.174523234367371	0.474258065223694	7	7	2	51.4	51.4	NaN	0	303.69	3787800000	96	432
A0A0R3SWU8_HYMDI	P25-alpha , tubulin-polymerization promoting protein	18.241	3	-0.493683367967606	-0.138382405042648	-0.286529332399368	-1.17702853679657	0.843545973300934	1.43472027778625	1.63309717178345	1.14693689346313	-0.872738897800446	-1.13870704174042	-0.532282948493958	-0.418947696685791	5	5	5	NaN	NaN	NaN	0	46.767	17361000000	55	376
A0A0R3SWH3_HYMDI	14_3_3 domain-containing protein OS=Hymenolepis diminuta OX=6216 GN=HDID_LOCUS10031 PE=3 SV=1	29.121	3	-1.04261744022369	-0.587072849273682	0.510732412338257	-1.12527668476105	-0.519083619117737	1.54122424125671	1.62369358539581	-0.899600088596344	-0.439446449279785	-0.652594327926636	0.611159682273865	0.978881657123566	6	5	5	NaN	NaN	NaN	0	323.31	1998300000	63	373
A0A0R3SSX2_HYMDI	Actin-related protein 2/3 complex subunit 5 OS=Hymenolepis diminuta OX=6216 GN=HDID_LOCUS8435 PE=3 SV=1	16.417	3	-0.485566079616547	-0.197446241974831	-0.277553200721741	-0.175344482064247	1.28851354122162	0.882964372634888	2.19823670387268	0.0949334427714348	-0.605712413787842	-1.48344552516937	-0.603485345840454	-0.636094629764557	2	2	2	17	17	17	0	323.31	6279500000	35	360
A0A0R3SLX3_HYMDI	Superoxide dismutase [Cu-Zn] OS=Hymenolepis diminuta OX=6216 GN=HDID_LOCUS5936 PE=3 SV=1	16.283	3	0.30777969956398	0.550729215145111	0.333694577217102	0.0460911355912685	0.854327023029327	1.10637092590332	0.968697667121887	0.670749008655548	-0.788604438304901	-2.16701126098633	-1.10864722728729	-0.774176359176636	2	2	2	NaN	NaN	NaN	0	13.174	5096000000	22	334
A0A0R3SIU2_HYMDI	Calponin	30.931	3	0.0741729065775871	-0.0269413143396378	-0.320043057203293	-0.817720532417297	1.16041588783264	1.39032208919525	1.68858098983765	0.247433587908745	-1.33480036258698	-1.35239636898041	-0.64482456445694	-0.0641992017626762	8	8	3	NaN	NaN	NaN	0	323.31	2147100000	40	327
U6JEE0_ECHGR	14-3-3 protein epsilon OS=Echinococcus granulosus OX=6210 GN=EGR_01834 PE=3 SV=1	29.218	3	-0.081931434571743	0.0915980935096741	-0.265105813741684	-0.16114616394043	0.000789189361967146	1.0486581325531	1.77415466308594	0.387305289506912	0.624925255775452	-1.55491518974304	-1.91836416721344	0.0540321953594685	6	2	2	NaN	NaN	NaN	0	12.553	1339200000	23	266
A0A068YDD8_ECHMU	Ubiquitin-fold modifier 1 OS=Echinococcus multilocularis OX=6211 GN=EmuJ_001050500 PE=3 SV=1	NaN	3	-0.380260199308395	-0.387224614620209	-0.707380354404449	-0.299515247344971	0.582852959632874	2.06980085372925	1.08560860157013	1.17548394203186	-1.06172716617584	-1.18199193477631	-0.393972247838974	-0.501674771308899	4	4	4	75.3	75.3	75.3	0	80.193	1227000000	32	222
A0A0R3W2K8_TAEAS	Calmodulin OS=Taenia asiatica OX=60517 GN=TASK_LOCUS4069 PE=3 SV=1	16.819	3	0.0836113467812538	0.114466302096844	-0.671586394309998	0.773248255252838	0.443006902933121	1.81876170635223	0.826187968254089	0.341403037309647	-1.93723142147064	-1.32014131546021	-0.133952140808105	-0.337774187326431	10	10	10	81.2	81.2	81.2	0	323.31	14072000000	117	84
A0A068Y354_ECHMU	14-3-3 protein beta:alpha OS=Echinococcus multilocularis OX=6211 GN=EmuJ_000364000 PE=3 SV=1	27.393	3	0.0646500214934349	0.455023467540741	0.893098890781403	-0.13958078622818	1.24530947208405	0.716392695903778	0.893833935260773	-0.571229517459869	-0.995699942111969	-2.40368127822876	-0.0991431996226311	-0.05897381529212	7	4	4	NaN	NaN	NaN	0	209.92	8661300000	118	28
W6UTR2_ECHGR	Spectrin beta chain OS=Echinococcus granulosus OX=6210 GN=EGR_01169 PE=3 SV=1	507.77	3	-1.11560606956482	-0.810272634029388	-0.539811253547668	-1.02389681339264	0.888481199741364	1.4103798866272	1.41784811019897	0.623640120029449	0.351047962903976	-1.78117299079895	-1.20750272274017	0.00569220306351781	6	4	0	NaN	NaN	0	0	33.586	765150000	19	83
A0A564Y0X4_HYMDI	U6 snRNA-associated Sm-like protein LSm8 OS=Hymenolepis diminuta OX=6216 GN=LSM8 PE=3 SV=1	12.247	3	-1.03929877281189	-1.10829377174377	-1.32073509693146	-1.53986501693726	0.0429255478084087	0.718674540519714	0.880093514919281	0.804586887359619	-1.40698170661926	-1.41993272304535	-1.36305952072144	-1.71238219738007	3	3	3	37.8	37.8	37.8	0	21.346	284940000	8	517
A0A564XZ20_HYMDI	Calreticulin OS=Hymenolepis diminuta OX=6216 GN=WMSIL1_LOCUS785 PE=3 SV=1	44.488	3	-0.660233378410339	-0.526062786579132	-1.60492885112762	-0.84814178943634	-1.40871095657349	1.17765212059021	-0.523998737335205	1.38078451156616	-2.3431978225708	-1.58136987686157	-1.88660788536072	-1.38838160037994	1	1	1	NaN	NaN	NaN	0	52.954	130600000	8	513
A0A158QGB9_HYMDI	EF-hand, calcium binding domain containing protein, superfamily of calcium sensors and calcium signal modulators	20.533	3	-0.390819579362869	-0.743355095386505	-1.37731719017029	-0.476523160934448	-0.717980563640594	1.84280908107758	0.77586954832077	0.72540283203125	-1.67817938327789	-1.38837575912476	-1.80851757526398	0.361914128065109	7	2	2	49.7	13	13	0	25.769	567540000	11	484
A0A0R3WA44_TAEAS	FERM domain-containing protein OS=Taenia asiatica OX=60517 GN=TASK_LOCUS7380 PE=4 SV=3	318.69	3	-1.4103832244873	-1.33717322349548	-1.11020541191101	-1.35747003555298	-1.1783105134964	0.41878405213356	0.108273878693581	0.892758548259735	-1.41981649398804	-1.10228407382965	-2.19518423080444	-1.69958138465881	1	1	1	0.7	0.7	0.7	0	NaN	18074000	5	446
A0A0R3W319_TAEAS	Heat shock protein 70 family	71.988	3	-1.52264201641083	-1.1576863527298	-1.18937683105469	-1.2753940820694	-1.43831479549408	0.51518976688385	0.11533284932375	0.807792246341705	-1.43389642238617	-1.63460838794708	-1.87073266506195	-2.18916821479797	4	3	3	NaN	NaN	NaN	0	35.176	197290000	7	417
A0A0R3STP1_HYMDI	Spectrin beta chain OS=Hymenolepis diminuta OX=6216 GN=HDID_LOCUS8787 PE=3 SV=2	270.86	3	-0.726385176181793	-0.962489247322083	-0.726510405540466	-0.685044407844543	-1.62638247013092	1.51004588603973	0.839787185192108	0.750596165657043	-1.8384884595871	-1.41677582263947	-1.68240737915039	-1.57453608512878	8	8	4	NaN	NaN	NaN	0	64.924	246030000	14	362
U6J921_ECHGR	Syntaxin-7 OS=Echinococcus granulosus OX=6210 GN=EGR_05134 PE=4 SV=1	26.485	3	-0.879886746406555	-0.623982191085815	-0.900927543640137	-0.738595008850098	-1.20194292068481	1.29533123970032	1.1404857635498	0.707574665546417	-1.98540365695953	-1.57611978054047	-2.45983123779297	-1.8378974199295	2	2	2	NaN	NaN	NaN	0	16.664	249080000	9	243
U6J5Z8_ECHGR	14-3-3 protein zeta OS=Echinococcus granulosus OX=6210 GN=EGR_03190 PE=3 SV=1	29.412	3	-1.60707116127014	-1.08790445327759	-0.879596173763275	-1.38068425655365	-1.63618874549866	0.880007863044739	1.12557125091553	-1.16537845134735	-0.0380784310400486	-1.77007126808167	-1.80263221263885	-1.6957905292511	3	2	2	NaN	NaN	NaN	0	12.874	554230000	10	242
A0A068WIZ6_ECHGR	Titin OS=Echinococcus granulosus OX=6210 GN=EgrG_000226000 PE=4 SV=1	82.38	3	-0.859651923179626	-0.983727037906647	-0.381064653396606	-0.427526980638504	-0.709822058677673	1.60104334354401	1.27182137966156	1.00638520717621	-0.51745730638504	-1.80263924598694	-1.87200236320496	-1.74396133422852	2	2	1	NaN	NaN	NaN	0	15.773	199000000	7	94
W6U774_ECHGR	Prefoldin subunit 3 OS=Echinococcus granulosus OX=6210 GN=EGR_08087 PE=3 SV=1	21.905	3	-0.98387610912323	-1.29341220855713	-1.29150450229645	-0.820926547050476	-0.359242737293243	1.53675150871277	0.892722904682159	-0.265428990125656	-2.16031122207642	-2.21050834655762	-1.76435816287994	-1.4614782333374	2	2	1	NaN	NaN	NaN	0	16.008	192120000	8	75
A0A068YB74_ECHMU	Lamin dm0 OS=Echinococcus multilocularis OX=6211 GN=EmuJ_000973500 PE=4 SV=1	69.322	3	-1.27564907073975	-1.05011188983917	-1.95356690883636	-1.70002901554108	-1.49448668956757	0.592137217521667	0.38497206568718	0.517377436161041	-1.92480957508087	-0.97568154335022	-1.83578741550446	-1.98842811584473	4	4	2	4	4	2	0	52.364	742250000	11	48
A0A068W862_ECHGR	Spectrin beta chain OS=Echinococcus granulosus OX=6210 GN=EgrG_000849000 PE=3 SV=1	268.19	3	-1.44201099872589	-1.26189982891083	-1.78655815124512	-1.94888651371002	-1.74666786193848	-0.638896763324738	1.15242993831635	-0.513533115386963	-1.73652637004852	-1.67895996570587	-1.52350831031799	-1.79495513439178	6	2	1	3	NaN	0.7	0	14.443	60106000	5	39
A0A068WEH5_ECHGR	Tumor protein d52 OS=Echinococcus granulosus OX=6210 GN=EgrG_000949820.1 PE=3 SV=1	16.464	3	-1.13658845424652	-0.530766427516937	-0.638417601585388	-0.780717074871063	-0.441797018051147	2.10105967521667	0.302353113889694	-0.0117147099226713	-1.58540177345276	-1.63673901557922	-2.31792497634888	-1.25988829135895	1	1	1	NaN	NaN	NaN	0	NaN	312900000	8	44
A0A564Z2R3_HYMDI	Calpain	89.953	3	-0.488814502954483	-0.101656265556812	-0.340587228536606	0.0568841807544231	1.0056186914444	0.945461213588715	0.854805886745453	1.39100706577301	-1.81380414962769	0.596422076225281	-1.36802935600281	-0.737307488918304	6	6	6	NaN	NaN	NaN	0	89.014	1774800000	59	639
A0A564YII4_HYMDI	Uncharacterized protein OS=Hymenolepis diminuta OX=6216 GN=WMSIL1_LOCUS6334 PE=4 SV=1	249.37	3	0.484070271253586	-0.21469983458519	-0.785960137844086	-1.51450133323669	0.304367691278458	0.888741493225098	0.545353591442108	1.60766363143921	-2.31189012527466	-1.42529988288879	-1.46543765068054	0.110264539718628	3	3	3	NaN	NaN	NaN	0	154.67	1715700000	29	579
A0A564YBG6_HYMDI	Annexin OS=Hymenolepis diminuta OX=6216 GN=WMSIL1_LOCUS4446 PE=3 SV=1	37.062	3	-0.876824855804443	-0.103116825222969	0.239624723792076	-1.04306268692017	0.354498833417892	-1.07779824733734	0.684961497783661	1.82171750068665	-1.40707397460938	-1.86765730381012	-2.33996748924255	-1.54083287715912	2	2	2	NaN	NaN	NaN	0	16.088	629060000	14	554
A0A158R8P5_TAEAS	Vimentin-type intermediate filament-associated coiled-coil protein	25.054	3	-0.713343441486359	-0.3695228099823	-0.68625545501709	-1.20197689533234	0.383283495903015	0.63658744096756	1.53975689411163	1.30828773975372	-1.57564866542816	-1.58909928798676	-2.42089438438416	-0.896817028522491	2	2	1	NaN	NaN	NaN	0	74.893	330150000	11	493
A0A158R6F9_TAEAS	Spectrin/filamin related cytoskeletal protein	506.99	3	-1.00783038139343	-1.18951678276062	-1.21515786647797	-0.324461460113525	0.476461917161942	1.11234962940216	1.00086688995361	1.74347686767578	-0.637167811393738	0.213928893208504	-2.62079548835754	-0.172949954867363	7	7	3	NaN	NaN	0.8	0	48.643	573820000	27	485
A0A0R3WAV9_TAEAS	Uncharacterized protein OS=Taenia asiatica OX=60517 GN=TASK_LOCUS7718 PE=4 SV=1	204.37	3	-0.878215610980988	-0.722143292427063	-0.989869952201843	-1.63748443126678	0.354435324668884	0.786613941192627	1.21752715110779	1.22798943519592	-0.996337056159973	-1.04241335391998	-2.05806565284729	-1.60491991043091	1	1	1	0.8	0.8	0.8	0	22.826	488710000	14	449
A0A0R3WAG0_TAEAS	Epidermal growth factor (EGF) domain containing protein	333.16	3	0.052606038749218	0.0356363728642464	-0.729981422424316	-1.56571519374847	-0.546367168426514	0.363515019416809	0.593197524547577	2.04185700416565	-2.32966089248657	-0.24474823474884	-2.0303852558136	-1.75149345397949	9	9	2	NaN	NaN	0.9	0	71.055	560460000	19	447
A0A0R3W7V9_TAEAS	Dynein light chain, type 1/2	28.989	3	-1.46774208545685	-1.1603342294693	-0.781800746917725	-1.1760538816452	0.864277303218842	-0.765083909034729	0.844442963600159	0.998498618602753	-1.68947207927704	-0.925926983356476	-1.86483693122864	-1.90098965167999	3	2	2	NaN	5	5	0	12.249	541320000	3	437
A0A0R3SBJ4_HYMDI	DNA-binding protein	13.311	3	-0.381768465042114	-0.456084668636322	-1.16149914264679	0.44155552983284	0.0872831791639328	1.75647306442261	0.968200027942657	0.832339704036713	-1.36139404773712	-0.725105166435242	-1.81749796867371	-1.94185674190521	2	2	2	20	20	20	0	102.6	478670000	15	294
A0A0R3SHV8_HYMDI	PCI domain-containing protein OS=Hymenolepis diminuta OX=6216 GN=HDID_LOCUS4521 PE=3 SV=1	47.369	3	-0.615142285823822	-0.256854236125946	-0.664628088474274	-1.37858545780182	0.10183323174715	0.517691195011139	-0.31061652302742	2.44425129890442	-0.719388961791992	-2.20250773429871	-2.01152396202087	-0.497145652770996	3	3	3	NaN	NaN	NaN	0	18.043	342960000	11	321
A0A564Z8Z4_HYMDI	Hematopoietic lineage cell-specific protein	47.349	3	-0.0461669825017452	0.0917699560523033	-0.796316027641296	0.0191517043858767	0.853402554988861	1.19214642047882	1.27077353000641	0.338266372680664	-1.78097999095917	-1.88811922073364	-2.16608548164368	-1.14204752445221	4	4	4	NaN	NaN	NaN	0	43.599	1730200000	27	652
A0A564YS15_HYMDI	Small GTPase Rho	71.558	3	-1.52974092960358	-1.62908828258514	-0.981704294681549	-1.6237804889679	0.435958176851273	0.907700419425964	0.57150799036026	0.596278667449951	-2.04482865333557	-1.67725801467896	-2.07151126861572	-1.37947428226471	3	3	3	5	5	5	0	23.718	462770000	7	606
A0A564Y8M5_HYMDI	Nucleic acid-binding proteins	38.423	3	-0.676004588603973	-0.428658455610275	-0.712586760520935	-0.52675074338913	0.854769885540009	1.6231507062912	1.17004549503326	0.0514389164745808	-1.35540449619293	-2.03193330764771	-2.01840877532959	-1.56910741329193	3	3	3	NaN	NaN	NaN	0	21.882	238580000	15	547
A0A564Y665_HYMDI	Zing finger protein ZPR1 and ZPR1-like proteinscharacterized protein OS=Hymenolepis diminuta OX=6216 GN=HDID_LOCUS6916 PE=3 SV=2	20.653	3	-1.0699737071991	-0.674945950508118	-0.703917801380157	-0.652535855770111	0.98564338684082	0.538456916809082	1.78185784816742	-0.204584851861	-2.12466716766357	-2.12092924118042	-2.26040410995483	-1.78657221794128	1	1	1	NaN	NaN	NaN	0.0017212	NaN	321550000	10	540
A0A564Y2B4_HYMDI	HATPase_c domain-containing protein OS=Hymenolepis diminuta OX=6216 GN=WMSIL1_LOCUS1906 PE=3 SV=1	78.104	3	-1.21241843700409	0.847635567188263	0.0800589993596077	-2.32596564292908	0.736574769020081	0.844663500785828	1.5480751991272	-0.18090882897377	-1.58943068981171	-1.90349209308624	-0.446059882640839	-0.628190279006958	17	7	7	NaN	NaN	NaN	0	67.969	1011900000	20	522
A0A564XY12_HYMDI	TPR_REGION domain-containing protein OS=Hymenolepis diminuta OX=6216 GN=WMSIL1_LOCUS1024 PE=4 SV=1	59.733	3	-0.944398641586304	-0.833490967750549	-0.936934471130371	-1.24468886852264	0.191709488630295	1.24906671047211	1.38770318031311	-0.113655269145966	-1.52579843997955	-2.04766368865967	-1.90582251548767	-1.94638764858246	2	2	2	NaN	NaN	NaN	0	12.323	1001400000	12	509
A0A0R3WFC2_TAEAS	P25-alpha, tubulin polymerization promoting protein	18.244	3	-1.38601934909821	-0.749450147151947	-0.727415561676025	-1.1403980255127	1.17136240005493	1.52872788906097	0.605413973331451	0.0407308638095856	-0.728971481323242	-1.70798349380493	-1.93850779533386	-2.00489854812622	1	1	1	NaN	NaN	NaN	0	NaN	11821000000	14	466
A0A564Y6Z1_HYMDI	Prefoldin (PFD), a chaperone that interacts exclusively with type II chaperonins	11.058	3	-0.9407919049263	-1.10699582099915	-0.60612428188324	-0.424590677022934	0.454684227705002	1.88057708740234	1.20439887046814	-0.374782115221024	-0.0863753780722618	-1.12914800643921	-2.67407774925232	-1.72865915298462	3	3	3	NaN	NaN	NaN	0	18.103	349880000	9	364
U6JKN1_ECHGR	Prefoldin subunit 6 OS=Echinococcus granulosus OX=6210 GN=EGR_09412 PE=3 SV=1	14.841	3	-1.23091411590576	-1.31986880302429	-1.55841362476349	-1.63153839111328	0.28178334236145	0.807419776916504	1.0862363576889	0.638688504695892	-0.404330968856812	-1.75888168811798	-2.51934218406677	-0.650915324687958	2	2	2	NaN	NaN	NaN	0	14.623	315400000	15	256
U6JBD0_ECHGR	Charged multivesicular body protein 4a OS=Echinococcus granulosus OX=6210 GN=EGR_07734 PE=3 SV=1	24.093	3	-0.20880514383316	0.0760344043374062	0.104686960577965	-0.279886543750763	1.10083782672882	1.31448686122894	0.792392611503601	-1.23838925361633	-1.66135776042938	-2.00928115844727	-1.99672138690948	-2.02616238594055	2	2	2	NaN	NaN	NaN	0	15.467	791210000	19	231
A0A068X0V1_ECHGR	Spectrin alpha actinin OS=Echinococcus granulosus OX=6210 GN=EGR_05261 PE=3 SV=1	281.94	3	-0.539176225662231	-0.486537635326385	-0.80079174041748	-0.807006120681763	1.15302801132202	1.63047337532043	1.47433650493622	0.593969285488129	-0.639476299285889	-0.86150074005127	-2.14281916618347	-0.71731835603714	61	6	0	NaN	4	0	0	194.49	2714700000	26	170
W6UL10_ECHGR	Hsp90 chaperone protein kinase-targeting subunit OS=Echinococcus granulosus OX=6210 GN=EGR_03304 PE=4 SV=1	36.665	3	0.37970557808876	-0.747179567813873	-0.7486492395401	-0.640468955039978	-0.166366547346115	2.06193566322327	0.650912702083588	-0.789889812469482	-2.23830461502075	-1.76426219940186	-2.20008397102356	-1.59274244308472	3	3	3	NaN	NaN	NaN	0	30.832	1131100000	13	158
A0A068WDT8_ECHGR	NEDD8 OS=Echinococcus granulosus OX=6210 GN=EgrG_000821600 PE=3 SV=1	9.0354	3	-1.37516522407532	-0.101395934820175	-0.962572753429413	-1.81065130233765	1.72867119312286	0.234675750136375	0.326011925935745	0.14977502822876	-1.84054827690125	-1.73070001602173	-1.61105632781982	-1.63027560710907	1	1	1	NaN	NaN	NaN	0	8.1333	586850000	14	66
W6U6Q4_ECHGR	Signal transducing adapter molecule OS=Echinococcus granulosus OX=6210 GN=EGR_08242 PE=4 SV=1	43.209	3	-0.580146074295044	-0.16534785926342	-0.175356492400169	-1.50520396232605	0.890529990196228	1.12249457836151	1.48699450492859	-0.0375770665705204	-1.03638768196106	-2.50982904434204	-1.87991571426392	-1.8399041891098	3	3	3	11	11	11	0	28.187	410790000	30	96
A0A564YM06_HYMDI	SH3 domain-containing protein OS=Hymenolepis diminuta OX=6216 GN=WMSIL1_LOCUS7738 PE=4 SV=1	62.79	3	0.606580018997192	-0.594690561294556	-0.448587268590927	0.889840424060822	0.14860799908638	0.968824625015259	1.23490643501282	-0.316301077604294	-2.35718631744385	0.193399250507355	-1.6703736782074	-0.325393497943878	3	3	3	NaN	NaN	NaN	0	66.266	619430000	32	592
A0A564YKI8_HYMDI	Calpain catalytic domain-containing protein OS=Hymenolepis diminuta OX=6216 GN=WMSIL1_LOCUS7238 PE=3 SV=1	67.846	3	0.445814102888107	0.394719898700714	-1.54216611385345	0.391589373350143	0.45446965098381	-0.213881492614746	0.116910614073277	1.43946802616119	-2.29160952568054	0.192805007100105	-1.70007860660553	-0.930285632610321	4	3	3	NaN	NaN	NaN	0	17.903	8219100000	17	584
A0A564YK50_HYMDI	Actin cross-linking protein	262.9	3	-0.442914873361588	-0.696293234825134	-0.910849392414093	-0.0734146237373352	0.129784092307091	0.737406015396118	0.540523946285248	2.12603807449341	-1.92534327507019	0.596259236335754	0.110037244856358	-0.191233173012733	19	19	10	NaN	NaN	NaN	0	284.24	12631000000	132	583
A0A0R3W2Z5_TAEAS	Ferlin, involved in vesicle fusion events	214.18	3	0.539921462535858	-0.435012757778168	0.170262739062309	1.51550209522247	0.589947283267975	0.135083645582199	-0.328022539615631	1.72024500370026	-0.966849982738495	-0.19810888171196	-1.48194348812103	-1.26102459430695	11	11	4	NaN	NaN	NaN	0	111.24	1637000000	77	416
A0A0R3W211_TAEAS	Glyceraldehyde-3-phosphate dehydrogenase OS=Taenia asiatica OX=60517 GN=TASK_LOCUS3812 PE=3 SV=1	36.261	3	0.50766932964325	0.1867745667696	-0.480089336633682	1.37260282039642	-1.48290681838989	-0.577783524990082	-0.749998450279236	1.22373139858246	-2.32563447952271	-1.45369017124176	-2.06939506530762	-1.22033500671387	12	2	0	37.2	NaN	0	0	37.761	2698300000	15	411
A0A564XXM5_HYMDI	Transgelin OS=Hymenolepis diminuta OX=6216 GN=WMSIL1_LOCUS778 PE=3 SV=1	14.874	3	-0.25697934627533	0.0585223585367203	-0.344082295894623	0.828019142150879	-0.630044639110565	0.64297091960907	-0.0719844847917557	1.65954768657684	-1.88596928119659	-1.82866215705872	-1.95665717124939	-1.77238869667053	3	3	3	20	20	20	0	24.202	393370000	15	357
A0A0R3SQ76_HYMDI	14_3_3 domain-containing protein OS=Hymenolepis diminuta OX=6216 GN=HDID_LOCUS7204 PE=3 SV=2	28.068	3	-0.0483967661857605	-0.251275271177292	-0.914473831653595	1.39604020118713	0.0542468763887882	0.404549717903137	-0.0899973809719086	0.290997952222824	-1.82279562950134	-1.26938712596893	1.58549702167511	0.664994120597839	10	4	4	26	NaN	NaN	0	323.31	16441000000	107	343
A0A0R3SFQ4_HYMDI	Cell division control protein 42 homolog OS=Hymenolepis diminuta OX=6216 GN=HDID_LOCUS3686 PE=3 SV=1	21.614	3	0.16148154437542	0.374917387962341	-0.758080422878265	1.62723422050476	-0.998983383178711	0.0266822334378958	-1.27232253551483	1.26174092292786	-1.47529256343842	-1.15169382095337	-0.269959539175034	-1.83969819545746	1	1	1	NaN	NaN	NaN	0	NaN	98310000	18	313
W6UFG1_ECHGR	ADP-ribosylation factor OS=Echinococcus granulosus OX=6210 GN=EGR_05324 PE=3 SV=1	20.738	3	0.189790487289429	-0.153940439224243	-1.11877703666687	0.863401770591736	-1.52712070941925	-0.0212426818907261	0.12791320681572	1.79382419586182	-1.32797539234161	-0.90453577041626	-0.717893123626709	1.26943480968475	6	6	5	36.3	36.3	30.2	0	86.864	687640000	30	270
A0A087VZ27_ECHMU	Transforming growth factor beta 1 induced OS=Echinococcus multilocularis OX=6211 GN=EmuJ_000137700 PE=4 SV=2	27.192	3	0.672794342041016	0.932624340057373	0.85150134563446	0.536167144775391	-0.628493010997772	0.151926770806313	0.0996502041816711	1.33096039295197	-1.58833277225494	-1.46294128894806	-0.895857393741608	-1.71569621562958	2	2	2	NaN	NaN	NaN	0	13.58	2314800000	21	255
U6JCG1_ECHGR	Glutathione transferase OS=Echinococcus granulosus OX=6210 GN=EGR_09218 PE=3 SV=1	23.348	3	0.742582559585571	0.607691526412964	0.24427518248558	1.20119595527649	0.126070201396942	0.490288197994232	0.212888598442078	0.553458154201508	-1.13987410068512	-2.51185083389282	0.069352462887764	-0.596077978610992	3	3	2	NaN	NaN	NaN	0	19.379	29064000000	51	208
W6UG53_ECHGR	Neurogenic locus notch protein OS=Echinococcus granulosus OX=6210 GN=EGR_08001 PE=4 SV=1	297.54	3	-0.0533272922039032	-0.506789565086365	-1.70999336242676	0.701655924320221	-0.93340790271759	1.12692022323608	0.342877000570297	1.03206491470337	-1.60733366012573	-1.6571159362793	-2.02923560142517	-1.38660907745361	8	2	2	4	0.9	0.9	0	214.25	219980000	17	155
A0A087W0P2_ECHMU	Hypothetical transcript OS=Echinococcus multilocularis OX=6211 GN=EmuJ_000200600 PE=4 SV=1	70.883	3	-0.526288032531738	-1.04560518264771	-0.979149043560028	1.31800901889801	0.887328147888184	-0.100173033773899	1.03818202018738	-0.426308870315552	-1.66320395469666	-1.89135015010834	-2.62575793266296	0.451603680849075	3	3	3	NaN	NaN	NaN	0	29.562	171990000	8	110
Q24903_ECHMU	Ubiquitin OS=Echinococcus multilocularis OX=6211 PE=2 SV=1	NaN	3	0.854799687862396	0.310490816831589	0.337240695953369	1.40798079967499	-0.0485512465238571	0.46639209985733	-0.0164765734225512	-0.210536450147629	-2.67585396766663	0.483208358287811	-0.40073224902153	-0.507962048053741	6	6	2	68.4	68.4	NaN	0	142.56	5586200000	50	107
Q0PWB3_ECHGR	Transgelin OS=Echinococcus granulosus OX=6210 GN=EgrG_000653900 PE=2 SV=1	21.245	3	-0.107367523014545	-0.393578320741653	-0.961972177028656	0.00346067012287676	-2.07843565940857	0.462841868400574	-0.950367867946625	1.94698333740234	-1.75427412986755	-1.78677022457123	-1.47909641265869	-1.39941418170929	2	2	2	NaN	NaN	NaN	0	30.015	653060000	9	27
W6UH73_ECHGR	Calcium-binding protein OS=Echinococcus granulosus OX=6210 GN=EGR_04778 PE=4 SV=1	16.823	3	-0.594829320907593	-1.12462770938873	-1.57611238956451	0.607051908969879	-0.0286551807075739	-2.09814524650574	0.284113049507141	1.30843198299408	-1.74739718437195	-1.44734418392181	-2.14061594009399	-1.95451581478119	2	2	2	NaN	NaN	NaN	0	16.933	1320600000	13	88
A0A564Z5B1_HYMDI	F-actin-capping protein subunit beta OS=Hymenolepis diminuta OX=6216 GN=WMSIL1_LOCUS12353 PE=3 SV=1	28.671	3	-1.08124816417694	-0.386551201343536	0.238337755203247	-1.86580991744995	1.44763433933258	-1.10202074050903	1.17123198509216	-0.815071761608124	0.527687907218933	-1.06577205657959	-2.23392748832703	-1.85280048847198	5	4	3	NaN	NaN	NaN	0	51.432	1150700000	16	644
A0A564Z1I9_HYMDI	Kinesin light chain OS=Hymenolepis diminuta OX=6216 GN=WMSIL1_LOCUS11689 PE=3 SV=1	41.313	3	-1.26963567733765	-0.0491474829614162	-0.418512403964996	-1.48244500160217	2.06405544281006	0.0253129694610834	0.404264003038406	-0.0403517223894596	0.000437139940913767	-1.44186890125275	-2.23284506797791	0.766022741794586	5	5	2	16	16	NaN	0	95.382	702300000	21	638
A0A0R3W7L6_TAEAS	Thioredoxin	42.997	3	-0.89823853969574	-0.2431331127882	-0.0921425521373749	-1.32388615608215	0.417338877916336	-1.61840260028839	-0.0839697122573853	1.53637766838074	0.982169926166534	-1.60786092281342	-1.70422005653381	-1.97340869903564	4	4	4	NaN	NaN	NaN	0	23.634	1076400000	11	435
A0A0R3VVJ3_TAEAS	Lactamase_B domain-containing protein OS=Taenia asiatica OX=60517 GN=TASK_LOCUS1408 PE=3 SV=1	27.963	3	0.707030296325684	-2.08567667007446	0.121834516525269	-0.987953901290894	0.318193584680557	-1.78169512748718	0.987325429916382	0.145899415016174	-0.194606482982635	-2.50280499458313	-1.95306181907654	-1.66603934764862	1	1	1	NaN	NaN	NaN	0	34.977	1225900000	36	390
U6JDZ7_ECHGR	Rab OS=Echinococcus granulosus OX=6210 GN=EGR_10509 PE=4 SV=1	23.648	3	0.233005702495575	-1.34713077545166	-1.69696414470673	-1.20242965221405	0.522562623023987	-1.94167304039001	-0.0274446997791529	0.89438396692276	0.31916543841362	-1.15400302410126	-2.02947735786438	-1.52541136741638	3	3	3	NaN	NaN	NaN	0	17.119	334600000	9	181
A0A068YAE8_ECHMU	Dynein light chain OS=Echinococcus multilocularis OX=6211 GN=EmuJ_000946700 PE=3 SV=1	10.303	3	-1.22552132606506	-1.46378445625305	-0.549476861953735	-1.59519505500793	0.614573061466217	-1.6663464307785	1.45938038825989	0.121438764035702	-0.182130947709084	-1.17090094089508	-1.43815898895264	-1.5314724445343	2	2	2	NaN	NaN	NaN	0	14.571	310840000	12	214
A0A564ZCI3_HYMDI	Cytidine deaminase	7.1435	3	-0.055045198649168	1.17673349380493	0.155999392271042	-1.42376029491425	1.07633209228516	-2.54855823516846	-1.14044165611267	0.227611571550369	-2.28630995750427	-1.78799045085907	-2.59226822853088	-1.44118964672089	2	2	2	NaN	NaN	NaN	0	15.849	953590000	21	665
A0A564YG00_HYMDI	CRAL-TRIO domain-containing protein OS=Hymenolepis diminuta OX=6216 GN=WMSIL1_LOCUS6014 PE=4 SV=1	37.742	3	-0.0305188875645399	0.998484194278717	0.88364839553833	-2.0202157497406	0.156800255179405	-1.95674061775208	-0.234240293502808	0.246042042970657	-1.92940282821655	-2.19166111946106	-2.21147441864014	-1.59032380580902	1	1	1	NaN	NaN	NaN	0.0047923	NaN	421030000	6	571
A0A564Y3Y4_HYMDI	C-CAP/cofactor C-like domain-containing protein OS=Hymenolepis diminuta OX=6216 GN=WMSIL1_LOCUS2796 PE=3 SV=1	45.326	3	0.277250349521637	0.263014078140259	-0.463062971830368	-0.825948178768158	2.26352024078369	-0.670644044876099	-0.304221928119659	-0.539907515048981	-1.63812470436096	-1.7074191570282	-2.34691667556763	-1.47744452953339	4	4	4	NaN	NaN	NaN	0	31.698	1357600000	23	532
A0A0R3SRD1_HYMDI	Vacuolar protein sorting-associated protein Vta1	28.511	3	-0.417616695165634	-1.59545648097992	-0.0277074258774519	-0.402975857257843	1.99362826347351	-0.446179628372192	-0.699148654937744	-1.69191384315491	-1.43217170238495	-1.52389311790466	-1.09773576259613	-1.55267834663391	2	2	2	NaN	NaN	NaN	0	11.718	270110000	11	351
A0A068YBK7_ECHMU	Myoferlin OS=Echinococcus multilocularis OX=6211 GN=EmuJ_000825200 PE=3 SV=1	231.13	3	-0.507573783397675	-0.941454589366913	0.593255221843719	-1.60642850399017	1.04957556724548	-1.13525700569153	-2.3934953212738	-2.33234071731567	-2.03577089309692	-1.87918102741241	-2.36848449707031	-1.32200396060944	9	2	1	6	NaN	0.9	0	13.166	204800000	7	219
U6JN29_ECHGR	Ubiquitin-conjugating enzyme E2 N OS=Echinococcus granulosus OX=6210 GN=EGR_05250 PE=3 SV=1	18.297	3	-1.20088255405426	0.101664610207081	0.361732065677643	0.573165953159332	1.28572559356689	-1.51104760169983	0.389641970396042	-2.16951465606689	-1.67547357082367	-1.93556368350983	-1.92401504516602	-1.74993276596069	2	2	2	NaN	NaN	NaN	0	19.752	1200300000	15	189
A0A0R3W5W1_TAEAS	BAR domain-containing protein OS=Taenia asiatica OX=60517 GN=TASK_LOCUS5540 PE=4 SV=1	33.975	3	-0.855600535869598	-0.0467089228332043	-0.545206189155579	-0.915035903453827	1.77050411701202	-1.80920565128326	0.936835885047913	-0.344788491725922	-1.22881686687469	-1.25424182415009	-2.10733723640442	-1.69935393333435	2	2	1	10	10	4	0	14.791	137870000	6	77
A0A068Y072_ECHMU	Neural Wiskott Aldrich syndrome protein OS=Echinococcus multilocularis OX=6211 GN=EmuJ_001173500 PE=4 SV=1	48.334	3	-0.485082715749741	-0.737951874732971	-0.964535355567932	-0.699073731899261	1.68108725547791	-1.99761855602264	0.955164134502411	0.250392317771912	-1.38454294204712	-1.83488285541534	-2.05593991279602	-2.05012702941895	1	1	1	NaN	NaN	NaN	0	NaN	379910000	7	124
A0A564ZAF6_HYMDI	Coatomer subunit epsilon OS=Hymenolepis diminuta OX=6216 GN=WMSIL1_LOCUS14056 PE=3 SV=1	33.058	4	-1.44614899158478	-1.60820746421814	-1.3788937330246	0.274424046278	-1.58050262928009	-1.32242476940155	-1.72162067890167	1.00688683986664	-1.55429041385651	0.0975828170776367	-1.91314721107483	-1.36085474491119	4	4	4	NaN	NaN	NaN	0	114.75	193160000	9	659
A0A564YLX7_HYMDI	P-type domain-containing protein OS=Hymenolepis diminuta OX=6216 GN=WMSIL1_LOCUS7503 PE=3 SV=1	100.83	4	-1.54114615917206	-0.944701611995697	-1.5961629152298	-2.02869653701782	-1.19198799133301	0.83021354675293	-1.2515697479248	1.09876501560211	-0.730873167514801	0.0534643828868866	-1.77318966388702	-1.32693183422089	3	3	3	NaN	NaN	NaN	0	19.455	643930000	11	591
A0A564YBY5_HYMDI	Phenylalanyl-tRNA synthetase beta subunit OS=Hymenolepis diminuta OX=6216 GN=WMSIL1_LOCUS4775 PE=3 SV=1	68.091	4	-0.824157059192657	-1.4096862077713	-1.59289491176605	-1.00836050510406	-1.91259908676147	-1.99161922931671	-1.79367327690125	1.06495678424835	-1.32607758045197	-1.74460351467133	-0.0608725398778915	0.321993291378021	2	2	2	NaN	NaN	NaN	0	13.297	76768000	7	560
A0A564Y3G6_HYMDI	Myosin_tail_1 domain-containing protein OS=Hymenolepis diminuta OX=6216 GN=WMSIL1_LOCUS2346 PE=4 SV=1	17.401	4	-1.39032471179962	-1.14490723609924	-1.76819288730621	-2.00900650024414	-1.37361466884613	1.17490410804749	-0.0510979630053043	0.101646244525909	-0.472470730543137	-1.86437833309174	1.44278478622437	0.322755396366119	3	2	2	NaN	NaN	NaN	0	116.57	819370000	16	526
A0A0R3SJZ6_HYMDI	Tubulin beta chain OS=Hymenolepis diminuta OX=6216 GN=HDID_LOCUS5259 PE=3 SV=1	49.937	4	1.18949115276337	-0.742735743522644	-0.951447546482086	-1.33694434165955	-1.30552804470062	0.596914291381836	-1.6030398607254	0.962436676025391	-1.62613821029663	-0.634517133235931	0.296798557043076	0.886099696159363	17	3	3	44.8	NaN	NaN	0	NaN	579810000	18	329
A0A0R3SIM0_HYMDI	Aspartate--tRNA ligase, cytoplasmic OS=Hymenolepis diminuta OX=6216 GN=HDID_LOCUS4783 PE=3 SV=1	58.21	4	-0.948396623134613	-1.41144943237305	-1.41834580898285	0.0689406543970108	-1.64926540851593	-0.833714246749878	-1.82209765911102	0.173490807414055	-0.853187024593353	1.53967940807343	-2.31739687919617	-1.53604662418365	4	4	4	NaN	NaN	NaN	0	25.946	278470000	11	325
A0A564YHZ2_HYMDI	AAA domain-containing protein OS=Hymenolepis diminuta OX=6216 GN=WMSIL1_LOCUS6641 PE=3 SV=1	47.814	4	-1.26343417167664	-1.39018642902374	-1.77168679237366	-0.737858712673187	-1.30217635631561	-0.752023816108704	-2.33940196037292	0.745260238647461	-0.0354914963245392	-0.840606212615967	-1.56048500537872	1.62072002887726	2	1	1	NaN	NaN	NaN	0	NaN	56630000	7	146
U6JGS5_ECHGR	26S proteasome regulatory subunit 7 OS=Echinococcus granulosus OX=6210 GN=EGR_04075 PE=3 SV=1	48.256	4	-1.32766032218933	-1.20781826972961	-1.44114148616791	-1.85950839519501	-1.66366910934448	-0.337985754013062	-0.250369191169739	1.12154126167297	-0.353204041719437	1.27664005756378	-1.47295761108398	0.207046762108803	6	6	5	NaN	NaN	NaN	0	46.467	217050000	13	315
A0A564YN11_HYMDI	Arf-GAP domain-containing protein OS=Hymenolepis diminuta OX=6216 GN=WMSIL1_LOCUS7407 PE=4 SV=1	58.218	4	-0.856667399406433	-1.40275490283966	-1.4481383562088	-1.23828530311584	-0.77050918340683	1.13006103038788	-2.6965434551239	-0.359551876783371	-1.6711677312851	-1.4596780538559	-1.86146533489227	-1.72307372093201	2	2	2	NaN	NaN	NaN	0	14.087	182240000	11	587
A0A564Y6B3_HYMDI	40S ribosomal protein S21 OS=Hymenolepis diminuta OX=6216 GN=WMSIL1_LOCUS3099 PE=3 SV=1	NaN	4	-1.35600543022156	-1.38661539554596	-1.62619507312775	-0.829919457435608	-0.973450005054474	0.641256511211395	-1.87434983253479	1.06444144248962	-0.875778555870056	-1.29865777492523	-1.75620448589325	-1.77263367176056	3	3	3	36.8	36.8	36.8	0	NaN	286980000	6	541
A0A564Y1L8_HYMDI	Heat shock protein 70 family	53.335	4	-0.783459067344666	-1.23441410064697	-0.567334115505219	-1.03503215312958	1.06329238414764	0.940659284591675	-2.16716909408569	1.16681790351868	-0.784944236278534	-2.05114936828613	-1.87787055969238	-1.72694623470306	13	1	1	33.8	NaN	NaN	0	NaN	5154700000	23	520
A0A0R3WFQ0_TAEAS	PDZ domain-containing protein OS=Taenia asiatica OX=60517 GN=TASK_LOCUS9694 PE=4 SV=1	93.626	4	-1.21146297454834	-0.877663493156433	-1.84346103668213	-1.08987414836884	-1.50437009334564	0.962674498558044	-1.10693776607513	0.719256281852722	-1.97475290298462	-2.07099962234497	-0.574993073940277	-1.08975040912628	1	1	1	NaN	NaN	NaN	0.0034247	6.716	1416800000	19	469
A0A068YEM2_ECHMU	CCT-alpha OS=Echinococcus multilocularis OX=6211 GN=EmuJ_000826700 PE=3 SV=1	59.539	4	-0.932049930095673	-1.29589700698853	-1.49227035045624	-1.48501646518707	1.41482150554657	-0.322097897529602	-1.21524214744568	-0.160673692822456	-2.45333433151245	-2.19152283668518	-2.22487235069275	-1.51021158695221	10	2	2	NaN	2	2	0	12.903	121860000	5	229
A0A564XXD9_HYMDI	RNA binding prtein	24.906	4	-1.14770019054413	-1.2034158706665	-1.40233278274536	-1.42995202541351	-1.07352828979492	0.70710676908493	-2.20450091362	-0.70710676908493	-2.02343726158142	-1.94570112228394	-2.27779293060303	-1.57517540454865	2	2	2	NaN	NaN	NaN	0	11.188	39448000	2	168
A0A068WXJ2_ECHGR	26S proteasome regulatory subunit S3 OS=Echinococcus granulosus OX=6210 GN=EgrG_000395500 PE=3 SV=1	55.301	4	-1.55994689464569	-1.37570559978485	-1.37517476081848	-1.88475501537323	-1.61849868297577	-0.70710676908493	-1.46056342124939	0.70710676908493	-1.61438751220703	-1.69861328601837	-1.97491776943207	-1.76065599918365	1	1	1	NaN	NaN	NaN	0	NaN	18937000	4	157
W6V3D8_ECHGR	Thioredoxin OS=Echinococcus granulosus OX=6210 GN=EGR_04568 PE=3 SV=1	11.575	4	-1.29977166652679	-1.17833960056305	-1.66058266162872	-1.76559710502625	-1.78388833999634	0.809109508991241	-2.0773766040802	-1.75618731975555	-1.78193855285645	0.308892041444778	-1.98735380172729	-1.11800158023834	1	1	1	14	14	14	0	NaN	49043000	2	24
W6UUP9_ECHGR	Sodium/potassium-transporting ATPase subunit alpha OS=Echinococcus granulosus OX=6210 GN=EGR_08003 PE=3 SV=1	112.11	4	-0.636748492717743	-0.765595316886902	-1.51775813102722	-1.6712474822998	-0.505327999591827	0.270662009716034	-2.14655733108521	1.63700973987579	-2.3419406414032	-2.23192119598389	-1.98511242866516	-1.69964647293091	4	4	4	NaN	NaN	NaN	0	39.159	268310000	11	117
A0A564Z9X3_HYMDI	Phosphatidylinositol transfer proteincharacterized protein OS=Hymenolepis diminuta OX=6216 GN=WMSIL1_LOCUS13986 PE=4 SV=1	44.796	4	-1.31580293178558	-1.21866714954376	-1.52908897399902	-1.92168855667114	-1.29206967353821	-2.0256359577179	-2.16696715354919	-2.14286112785339	-1.85410571098328	0.70710676908493	-1.54547476768494	-0.70710676908493	2	2	1	NaN	NaN	NaN	0	28.32	118310000	9	658
A0A564Z8Z5_HYMDI	Ubiquitin carboxyl-terminal hydrolase OS=Hymenolepis diminuta OX=6216 GN=WMSIL1_LOCUS13620 PE=3 SV=1	98.203	4	-1.1529757976532	-1.25246584415436	-1.46430194377899	-2.14006686210632	-1.04826843738556	-1.85378503799438	-1.98457014560699	-1.79624223709106	0.631123602390289	0.521852254867554	-1.77443265914917	-1.62696623802185	2	2	1	NaN	NaN	NaN	0	20.095	107880000	5	653
A0A564Z8K1_HYMDI	Asp_protease domain-containing protein OS=Hymenolepis diminuta OX=6216 GN=WMSIL1_LOCUS13092 PE=3 SV=1	41.947	4	-1.1275589466095	-1.2439386844635	-1.4877302646637	-1.09298980236053	-1.45951151847839	-2.57253456115723	-1.49364995956421	-2.0379638671875	-0.70710676908493	-1.47842788696289	-2.4567129611969	0.70710676908493	2	2	2	8	8	8	0	16.402	66886000	4	651
A0A564YWR6_HYMDI	PALP domain-containing protein OS=Hymenolepis diminuta OX=6216 GN=WMSIL1_LOCUS10286 PE=4 SV=1	55.489	4	-1.44271612167358	-1.31962502002716	-1.75048661231995	-1.11932921409607	-1.79307568073273	-2.07705807685852	-1.9604572057724	-1.87988376617432	-1.81284999847412	0.70710676908493	-0.70710676908493	-1.12198996543884	2	2	2	NaN	NaN	NaN	0	22.599	297580000	8	624
A0A564YI07_HYMDI	Low Density Lipoprotein Receptor Class A domain (fragment)	795.82	4	-1.09272909164429	-1.12946307659149	-1.48134458065033	-1.12204122543335	-1.44007551670074	-2.25253129005432	-2.02948307991028	-2.36875772476196	-1.68891561031342	0.70710676908493	-1.69570910930634	-0.70710676908493	6	6	6	NaN	NaN	NaN	0	117.81	158280000	10	575
A0A564Y5F0_HYMDI	Proteasome subunit beta type-8 OS=Hymenolepis diminuta OX=6216 GN=WMSIL1_LOCUS3124 PE=4 SV=1	30.088	4	-0.98808753490448	-1.39509618282318	-1.65862548351288	-1.65458953380585	-1.77382981777191	-1.86232531070709	-2.03728675842285	-2.1441023349762	-1.43606925010681	0.933024764060974	-1.05566310882568	0.122638404369354	1	1	1	NaN	NaN	NaN	0	37.127	61054000	7	537
A0A564Y518_HYMDI	H(+)-transporting two-sector ATPase OS=Hymenolepis diminuta OX=6216 GN=WMSIL1_LOCUS2471 PE=3 SV=1	69.188	4	-1.48154413700104	-1.08677709102631	-1.10597717761993	-1.3548731803894	-1.3999719619751	-1.90297544002533	-1.91614782810211	-1.60467278957367	0.396249264478683	0.741151630878448	-1.49670052528381	-1.13740086555481	4	4	4	NaN	NaN	NaN	0	43.202	212940000	12	534
A0A0R3W2J4_TAEAS	Uncharacterized protein OS=Taenia asiatica OX=60517 GN=TASK_LOCUS4047 PE=4 SV=2	472.27	4	-1.15573883056641	-1.02578091621399	-1.43351697921753	0.570834100246429	-1.51072144508362	-2.04363703727722	-2.01487636566162	-2.17189192771912	-1.15467607975006	0.583841979503632	-2.0396101474762	-1.31194412708282	13	6	3	NaN	NaN	NaN	0	36.77	141760000	7	412
A0A0R3W0U4_TAEAS	T-complex protein 1 subunit delta OS=Taenia asiatica OX=60517 GN=TASK_LOCUS3310 PE=3 SV=1	57.09	4	-1.30657994747162	-0.933673441410065	-1.74011564254761	-1.34220170974731	-1.08663272857666	-2.09901738166809	-2.02918243408203	-1.7408082485199	-1.59342503547668	-0.6014484167099	1.15436041355133	-0.552912056446075	5	2	2	NaN	NaN	NaN	0	12.783	317880000	15	405
A0A0R3SRQ7_HYMDI	Pancreatic trypsin inhibitor Kunitz domainrotein OS=Hymenolepis diminuta OX=6216 GN=HDID_LOCUS7882 PE=4 SV=1	107.66	4	-1.14568901062012	-1.58500480651855	-1.79506278038025	-1.70362281799316	-1.24597775936127	-1.51829791069031	-1.7702819108963	-2.2604284286499	-0.266066044569016	1.10612428188324	-2.08825087547302	-0.840058267116547	5	2	2	NaN	NaN	NaN	0	23.165	351780000	9	353
A0A087VYI0_ECHMU	Ubiquitin conjugating enzyme E2 D2 OS=Echinococcus multilocularis OX=6211 GN=EmuJ_000093700 PE=3 SV=1	16.562	4	-1.31612598896027	-1.45504140853882	-1.51221883296967	-1.77382326126099	0.37466037273407	-2.72958660125732	-1.66062378883362	-1.52399873733521	-1.33008432388306	0.75856739282608	-1.13322770595551	-1.9506014585495	3	3	3	36.3	36.3	36.3	0	30.446	511540000	13	252
W6UB61_ECHGR	Myosin-VI OS=Echinococcus granulosus OX=6210 GN=EGR_06857 PE=3 SV=1	121.5	4	-0.481919407844543	-0.417514145374298	-1.21041774749756	-1.43293166160583	0.283162474632263	-2.3257896900177	0.233724325895309	-1.83767473697662	-0.908266127109528	2.20153164863586	-0.886772453784943	-0.0239462815225124	2	2	1	NaN	NaN	NaN	0	30.662	186950000	9	165
W6UAV0_ECHGR	Actin-related protein 3B OS=Echinococcus granulosus OX=6210 GN=EGR_07483 PE=3 SV=1	48.193	4	-0.957902431488037	-1.26952481269836	-1.6335209608078	-0.571080446243286	-1.23653864860535	-1.86909413337708	-1.96035301685333	-1.5158759355545	-0.17594750225544	1.26253545284271	-2.12457823753357	0.721031248569489	5	3	0	NaN	NaN	0	0	19.532	126090000	11	153
A0A0R3WDI4_TAEAS	Protein kinase-like superfamily	49.318	4	-0.853173792362213	-1.58089399337769	-1.30378758907318	-1.90838515758514	-1.27845704555511	-2.27618861198425	-2.08536291122437	-2.748450756073	-2.05379843711853	-0.70710676908493	-1.67849445343018	0.70710676908493	2	2	2	NaN	NaN	NaN	0	13.353	167060000	8	53
W6V0K4_ECHGR	Beta-centractin OS=Echinococcus granulosus OX=6210 GN=EGR_00966 PE=3 SV=1	44.675	4	-1.39824521541595	-1.19778716564178	-1.44664347171783	-1.74673783779144	-1.61620604991913	-1.90713942050934	-1.73386704921722	-2.02405166625977	-1.69542622566223	-2.1315393447876	-0.70710676908493	0.70710676908493	2	2	2	NaN	NaN	NaN	0	38.552	168490000	4	87
