# Supplementary material for: Label-free quantitative proteomics and immunoblotting identifies immunoreactive and other excretory-secretory (E/S) proteins of Anoplocephala perfoliata
Source: Front Immunol. 2022 Nov 16;13:1045468. doi: 10.3389/fimmu.2022.1045468 (PMC9709427; doi:10.3389/fimmu.2022.1045468)
Supplement: Supplementary file 5 [file Table_5.xlsx]

## Sheet: Table S6
Table S6. List of all identified A. perfoliata proteins detected by 1DE-immunoblotting (Figure 6). The HET protein database was used to identify the antigenic/immunogenic protein bands detected with anti-A. perfoliata and infection-naive antibodies. In total of nine protein bands were subjected to in-gel tryptic digestion and LC-MS/MS identification.
			Band 2	Band 7	Band 8	Band 3	Band 4	Band 5	Band 5	Band 9	Band 1	Band 6	Band 2	Band 7	Band 8	Band 3	Band 4	Band 5	Band 5	Band 9	Band 1	Band 6									Band 2	Band 7	Band 8	Band 3	Band 4	Band 5	Band 5	Band 9	Band 1	Band 6		Band 2	Band 7	Band 8	Band 3	Band 4	Band 5	Band 5	Band 9
UniProtKDs	UniProtKDs_species_ protein name	Mol, weight [kDa]	Raw intensity	Raw intensity	Raw intensity	Raw intensity	Raw intensity	Raw intensity	Raw intensity	Raw intensity	Raw intensity	Raw intensity	No Pept	No Pept	No Pept	No Pept	No Pept	No Pept	No Pept	No Pept	No Pept	No Pept	Seq cov [%]	Unique + razor seq cov [%]	Unique seq cov [%]	MW [kDa]	Seq length	Seq lengths	Q-value	Score	Seq cov (%)	Seq cov (%)	Seq cov (%)	Seq cov (%)	Seq cov (%)	Seq cov (%)	Seq cov (%)	Seq cov (%)	Seq cov (%)	Seq cov (%)	Intensity	Int	Int	Int	Int	Int	Int	Int	Int
tr|A0A564YIS3|A0A564YIS3_HYMDI;tr|A0A564YKT2|A0A564YKT2_HYMDI;tr|A0A564YIR2|A0A564YIR2_HYMDI;tr|A0A564YKL5|A0A564YKL5_HYMDI	tr|A0A564YIS3|A0A564YIS3_HYMDI Uncharacterized protein OS=Hymenolepis diminuta OX=6216 GN=WMSIL1_LOCUS6703 PE=4 SV=1;tr|A0A564YKT2|A0A564YKT2_HYMDI Uncharacterized protein OS=Hymenolepis diminuta OX=6216 GN=WMSIL1_LOCUS6703 PE=4 SV=1;tr|A0A564YIR2|A0A564YI	94.618	5555.2	0	0	0	0	0	0	0	2035200	0	1	0	0	0	0	0	0	0	13	0	11.9	11.9	4.5	94.618	816	816;822;901;908	0	103.89	1.1	0	0	0	0	0	0	0	11.9	0	2040800	5555.2	0	0	0	0	0	0	0
tr|A0A0R3SBI6|A0A0R3SBI6_HYMDI	tr|A0A0R3SBI6|A0A0R3SBI6_HYMDI Tr-type G domain-containing protein OS=Hymenolepis diminuta OX=6216 GN=HDID_LOCUS1841 PE=4 SV=1	94.141	40890	0	0	0	0	0	0	0	3010400	0	3	0	0	0	0	0	0	0	14	0	16.5	16.5	4.9	94.141	850	850	0	114.18	3.9	0	0	0	0	0	0	0	16.5	0	3051300	40890	0	0	0	0	0	0	0
tr|A0A068WV33|A0A068WV33_ECHGR;tr|W6UFA4|W6UFA4_ECHGR;tr|A0A564YBY2|A0A564YBY2_HYMDI;tr|A0A087VX00|A0A087VX00_ECHMU;sp|Q03342|ACT3_ECHGR;tr|A0A158R9R6|A0A158R9R6_TAEAS;tr|A0A0R3SG60|A0A0R3SG60_HYMDI;sp|Q03341|ACT2_ECHGR;tr|A0A0R3WB18|A0A0R3WB18_TAEAS;tr|A0A068Y178|A0A068Y178_ECHMU;tr|A0A068X2A6|A0A068X2A6_ECHGR;tr|W6U4L6|W6U4L6_ECHGR;tr|A0A0R3WBB7|A0A0R3WBB7_TAEAS;tr|C3VX21|C3VX21_ECHGR;tr|A0A158…	tr|A0A068WV33|A0A068WV33_ECHGR Actin cytoplasmic type 5 OS=Echinococcus granulosus OX=6210 GN=EgrG_000190400 PE=3 SV=1;tr|W6UFA4|W6UFA4_ECHGR Actin, cytoplasmic 2 OS=Echinococcus granulosus OX=6210 GN=EGR_08301 PE=3 SV=1;tr|A0A564YBY2|A0A564YBY2_HYMDI Unch	40.215	608240	128310	2214200	36241000	578440	100080	6369.8	166820	995530	2281000	8	5	16	24	9	5	2	5	11	13	57.5	57.5	18.3	40.215	360	360;377;376;378;309;724;376;376;454;376;376;391;83;97;1190;162;162;178;374;374;372;68	0	323.31	26.1	17.5	50.8	49.2	30	16.9	6.1	14.4	31.1	37.5	43449000	608240	128310	2214200	36241000	578440	100080	6369.8	166820
tr|A0A0R3WB19|A0A0R3WB19_TAEAS;tr|U6JLF5|U6JLF5_ECHGR;tr|A0A068XX95|A0A068XX95_ECHMU;sp|P35432|ACT1_ECHGR;tr|A0A068XWU3|A0A068XWU3_ECHMU	tr|A0A0R3WB19|A0A0R3WB19_TAEAS Uncharacterized protein OS=Taenia asiatica OX=60517 GN=TASK_LOCUS7798 PE=3 SV=1;tr|U6JLF5|U6JLF5_ECHGR Actin cytoplasmic A3 OS=Echinococcus granulosus OX=6210 GN=EGR_09069 PE=3 SV=1;tr|A0A068XX95|A0A068XX95_ECHMU Actin cytopl	39.9	98996	6301.5	233290	4109900	80562	38478	0	38335	121300	95644	4	4	7	8	4	3	1	2	6	6	21.1	3.1	3.1	39.9	356	356;375;375;375;375	0	7.6683	14.9	14.9	18.5	21.1	14.9	11.2	3.1	6.7	18.3	18.3	4837700	98996	6301.5	233290	4109900	80562	38478	0	38335
tr|A0A564YAP3|A0A564YAP3_HYMDI	tr|A0A564YAP3|A0A564YAP3_HYMDI Annexin OS=Hymenolepis diminuta OX=6216 GN=WMSIL1_LOCUS4424 PE=3 SV=1	39.062	19159	36625	6912000	154200	5559600	763870	0	0	39168	116890	1	2	7	2	5	3	0	0	1	2	12.6	12.6	6.9	39.062	349	349	0	77.28	2.9	5.2	12.3	5.4	6	5.4	0	0	2.9	5.4	13602000	19159	36625	6912000	154200	5559600	763870	0	0
tr|A0A564Z8Z4|A0A564Z8Z4_HYMDI;tr|A0A564Z9A7|A0A564Z9A7_HYMDI;tr|A0A564ZAN1|A0A564ZAN1_HYMDI;tr|A0A564Z8U0|A0A564Z8U0_HYMDI	tr|A0A564Z8Z4|A0A564Z8Z4_HYMDI Uncharacterized protein OS=Hymenolepis diminuta OX=6216 GN=WMSIL1_LOCUS13624 PE=4 SV=1;tr|A0A564Z9A7|A0A564Z9A7_HYMDI Uncharacterized protein OS=Hymenolepis diminuta OX=6216 GN=WMSIL1_LOCUS13624 PE=4 SV=1;tr|A0A564ZAN1|A0A564	47.349	140710	0	6742.6	0	0	0	0	0	0	0	2	0	1	0	0	0	0	0	0	0	5.4	5.4	5.4	47.349	429	429;458;479;268	0	14.853	5.4	0	2.3	0	0	0	0	0	0	0	147450	140710	0	6742.6	0	0	0	0	0
tr|A0A0R3SI46|A0A0R3SI46_HYMDI	tr|A0A0R3SI46|A0A0R3SI46_HYMDI Uncharacterized protein OS=Hymenolepis diminuta OX=6216 GN=HDID_LOCUS4609 PE=3 SV=1	46.806	0	0	8726.8	0	0	0	0	0	0	0	0	0	2	2	0	0	0	0	1	0	8.8	5.5	5.5	46.806	433	433	0	8.1608	0	0	8.8	5.3	0	0	0	0	3.2	0	8726.8	0	0	8726.8	0	0	0	0	0
sp|Q07839|EG13_ECHGR;tr|W6UE73|W6UE73_ECHGR;tr|A0A068YEH2|A0A068YEH2_ECHMU;tr|A0A068WXB0|A0A068WXB0_ECHGR	sp|Q07839|EG13_ECHGR Antigen EG13 OS=Echinococcus granulosus OX=6210 GN=EG13 PE=2 SV=1;tr|W6UE73|W6UE73_ECHGR Antigen EG13 OS=Echinococcus granulosus OX=6210 GN=EGR_05904 PE=4 SV=1;tr|A0A068YEH2|A0A068YEH2_ECHMU Protein kinase C and casein kinase substrate	46.689	0	0	29940	0	10111	0	0	0	0	0	0	0	1	0	1	0	0	0	0	0	3.1	3.1	3.1	46.689	416	416;634;699;757	0	8.7065	0	0	3.1	0	3.1	0	0	0	0	0	40051	0	0	29940	0	10111	0	0	0
tr|A0A068Y6F2|A0A068Y6F2_ECHMU;tr|D0VLV3|D0VLV3_ECHGR;tr|W6U8C0|W6U8C0_ECHGR	tr|A0A068Y6F2|A0A068Y6F2_ECHMU Enolase OS=Echinococcus multilocularis OX=6211 GN=EmuJ_000514200 PE=3 SV=1;tr|D0VLV3|D0VLV3_ECHGR Enolase OS=Echinococcus granulosus OX=6210 GN=EgrG_000514200 PE=3 SV=1;tr|W6U8C0|W6U8C0_ECHGR Enolase OS=Echinococcus granulosu	46.56	0	0	68940	4688600	0	0	0	0	9773.6	0	0	0	1	10	0	0	0	0	1	0	24.2	24.2	13.6	46.56	433	433;433;1060	0	199.39	0	0	3.2	22.9	0	0	0	0	3.2	0	4767300	0	0	68940	4688600	0	0	0	0
tr|A0A0R3WDJ2|A0A0R3WDJ2_TAEAS	tr|A0A0R3WDJ2|A0A0R3WDJ2_TAEAS Uncharacterized protein OS=Taenia asiatica OX=60517 GN=TASK_LOCUS8837 PE=3 SV=1	71.084	4709600	97298	49491	515670	6943	60127	102840	0	75258	91298	14	4	3	8	1	5	4	0	3	6	20.2	20.2	4	71.084	650	650	0	141.8	20.2	4.8	5.8	12.3	2.5	7.2	4.8	0	6.2	10.6	5715600	4709600	97298	49491	515670	6943	60127	102840	0
tr|A0A158R9X6|A0A158R9X6_TAEAS;tr|A0A068W9L2|A0A068W9L2_ECHGR;tr|W6UQG5|W6UQG5_ECHGR;tr|W6UDQ8|W6UDQ8_ECHGR;tr|A0A564ZCK2|A0A564ZCK2_HYMDI;tr|W6UB32|W6UB32_ECHGR;tr|A0A068YHU2|A0A068YHU2_ECHMU;tr|A0A068W9T8|A0A068W9T8_ECHGR	tr|A0A158R9X6|A0A158R9X6_TAEAS Uncharacterized protein OS=Taenia asiatica OX=60517 GN=TASK_LOCUS7960 PE=4 SV=1;tr|A0A068W9L2|A0A068W9L2_ECHGR Dynein light chain OS=Echinococcus granulosus OX=6210 GN=EgrG_000941000 PE=4 SV=1	52.65	6932.7	33503	189340	40380	11650	9595.4	0	4636100	30241	18634	1	2	4	3	2	2	0	6	3	2	20.6	20.6	5.3	52.65	456	456;193;93;90;90;93;122;122	0	66.818	5.3	7.7	11	8.1	5.7	5.7	0	20.6	8.1	8.1	4976400	6932.7	33503	189340	40380	11650	9595.4	0	4636100
tr|A0A0R3SCG6|A0A0R3SCG6_HYMDI;tr|E4WL02|E4WL02_9CEST;tr|E4WL01|E4WL01_9CEST;tr|E4WL00|E4WL00_9CEST;tr|E4WKZ9|E4WKZ9_ECHGR;tr|E4WKZ8|E4WKZ8_9CEST;tr|E4WKZ7|E4WKZ7_ECHOL;tr|E4WKZ6|E4WKZ6_9CEST	tr|A0A0R3SCG6|A0A0R3SCG6_HYMDI Elongation factor 1-alpha OS=Hymenolepis diminuta OX=6216 GN=HDID_LOCUS2274 PE=3 SV=1	48.928	60260	151490	57655	1638100	30269	53954	37442	0	141030	419840	1	4	3	8	1	1	2	0	3	4	15	15	12.7	48.928	448	448;419;419;419;419;419;419;419	0	69.062	2.5	9.2	6	15	2.5	2.5	4.7	0	7.4	9.2	2590100	60260	151490	57655	1638100	30269	53954	37442	0
tr|A0A068X3I9|A0A068X3I9_ECHGR;tr|A0A068XXM5|A0A068XXM5_ECHMU;tr|A0A0R3W182|A0A0R3W182_TAEAS;tr|W6UEP1|W6UEP1_ECHGR	tr|A0A068X3I9|A0A068X3I9_ECHGR Annexin OS=Echinococcus granulosus OX=6210 GN=EgrG_000330300 PE=3 SV=1;tr|A0A068XXM5|A0A068XXM5_ECHMU Annexin OS=Echinococcus multilocularis OX=6211 GN=EmuJ_000330300 PE=3 SV=1;tr|A0A0R3W182|A0A0R3W182_TAEAS Annexin OS=Taenia	48.46	3977	0	35572	3591.9	0	15273	0	0	0	9481.8	1	0	2	1	0	2	0	0	0	1	4.9	4.9	4.9	48.46	451	451;475;498;281	0	18.285	2.7	0	4.9	2.7	0	4.9	0	0	0	2.2	67895	3977	0	35572	3591.9	0	15273	0	0
tr|W6U646|W6U646_ECHGR	tr|W6U646|W6U646_ECHGR Tegumental protein OS=Echinococcus granulosus OX=6210 GN=EGR_08411 PE=4 SV=1	48.412	0	41994	0	6315.2	0	6160.3	8497.7	173940	0	10991	0	1	0	1	0	1	1	1	0	1	2.3	2.3	2.3	48.412	428	428	0.0025974	6.3778	0	2.3	0	2.3	0	2.3	2.3	2.3	0	2.3	247900	0	41994	0	6315.2	0	6160.3	8497.7	173940
tr|A0A0R3W211|A0A0R3W211_TAEAS;tr|W6UJ19|W6UJ19_ECHGR;tr|A0A068YEQ3|A0A068YEQ3_ECHMU;tr|A0A068WSX5|A0A068WSX5_ECHGR	tr|A0A0R3W211|A0A0R3W211_TAEAS Glyceraldehyde-3-phosphate dehydrogenase OS=Taenia asiatica OX=60517 GN=TASK_LOCUS3812 PE=3 SV=1	36.261	52491	222580	6576700	280870	5223600	1082800	75601	17226	60149	251230	1	5	9	5	7	6	4	2	3	5	34.8	34.8	3.3	36.261	336	336;338;338;338	0	260.02	4.5	20.2	31.2	19.3	23.8	20.2	16.1	3.3	11.9	20.2	13970000	52491	222580	6576700	280870	5223600	1082800	75601	17226
tr|A0A0R3W7K9|A0A0R3W7K9_TAEAS;tr|A0A068YAR5|A0A068YAR5_ECHMU;tr|A0A068WAT3|A0A068WAT3_ECHGR;tr|W6V1X1|W6V1X1_ECHGR	tr|A0A0R3W7K9|A0A0R3W7K9_TAEAS Uncharacterized protein OS=Taenia asiatica OX=60517 GN=TASK_LOCUS6269 PE=4 SV=1;tr|A0A068YAR5|A0A068YAR5_ECHMU 3 oxoacyl acyl carrier protein reductase OS=Echinococcus multilocularis OX=6211 GN=EmuJ_000792800 PE=4 SV=1;tr|A0A	30.402	0	528570	0	0	0	0	22828	0	0	0	0	2	0	0	0	0	2	0	0	0	8.7	8.7	3.5	30.402	286	286;324;326;1005	0	15.589	0	8.7	0	0	0	0	8.7	0	0	0	551390	0	528570	0	0	0	0	22828	0
tr|A0A0R3SRN5|A0A0R3SRN5_HYMDI	tr|A0A0R3SRN5|A0A0R3SRN5_HYMDI Proteasome subunit beta OS=Hymenolepis diminuta OX=6216 GN=HDID_LOCUS7850 PE=3 SV=1	30.288	0	177700	0	0	0	0	21358	0	0	35954	0	1	0	0	0	0	1	0	0	1	3.6	3.6	3.6	30.288	278	278	0	11.287	0	3.6	0	0	0	0	3.6	0	0	3.6	235010	0	177700	0	0	0	0	21358	0
tr|A0A068Y242|A0A068Y242_ECHMU;tr|A0A158R6W4|A0A158R6W4_TAEAS;tr|A0A068WFB7|A0A068WFB7_ECHGR;tr|W6UV94|W6UV94_ECHGR	tr|A0A068Y242|A0A068Y242_ECHMU CDP diacylglycerol glycerol 3 phosphate OS=Echinococcus multilocularis OX=6211 PE=4 SV=1;tr|A0A158R6W4|A0A158R6W4_TAEAS Uncharacterized protein OS=Taenia asiatica OX=60517 GN=TASK_LOCUS992 PE=4 SV=1;tr|A0A068WFB7|A0A068WFB7_E	30.158	0	109940	0	0	0	6859.1	163980	0	0	3120.7	0	1	0	0	0	1	2	0	0	1	7.3	7.3	7.3	30.158	259	259;264;354;359	0	28.641	0	4.2	0	0	0	4.2	7.3	0	0	4.2	295610	0	109940	0	0	0	6859.1	163980	0
tr|A0A068Y5K9|A0A068Y5K9_ECHMU;tr|A0A068WI53|A0A068WI53_ECHGR;tr|W6U9V0|W6U9V0_ECHGR;tr|A0A564Y5F0|A0A564Y5F0_HYMDI;tr|A0A0R3WCA9|A0A0R3WCA9_TAEAS	tr|A0A068Y5K9|A0A068Y5K9_ECHMU Proteasome prosome macropain OS=Echinococcus multilocularis OX=6211 PE=4 SV=1;tr|A0A068WI53|A0A068WI53_ECHGR Proteasome prosome macropain OS=Echinococcus granulosus OX=6210 GN=EgrG_000590200 PE=4 SV=1;tr|W6U9V0|W6U9V0_ECHGR P	29.643	0	0	0	0	0	0	7271.4	0	0	6541.9	0	0	0	0	0	0	1	0	0	1	8.2	8.2	8.2	29.643	269	269;269;281;269;1294	0	12.082	0	0	0	0	0	0	3	0	0	5.2	13813	0	0	0	0	0	0	7271.4	0
tr|A0A0R3SCJ7|A0A0R3SCJ7_HYMDI	tr|A0A0R3SCJ7|A0A0R3SCJ7_HYMDI Calponin-homology (CH) domain-containing protein OS=Hymenolepis diminuta OX=6216 GN=HDID_LOCUS2314 PE=4 SV=1	24.463	0	13586	0	0	0	0	56587	0	0	0	0	1	0	0	0	0	1	0	0	0	5.5	5.5	5.5	24.463	220	220	0	7.1896	0	5.5	0	0	0	0	5.5	0	0	0	78126	0	13586	0	0	0	0	56587	0
tr|A0A068WEN2|A0A068WEN2_ECHGR;tr|A0A0R3W4V2|A0A0R3W4V2_TAEAS	tr|A0A068WEN2|A0A068WEN2_ECHGR Calponin OS=Echinococcus granulosus OX=6210 GN=EgrG_000595700 PE=4 SV=1;tr|A0A0R3W4V2|A0A0R3W4V2_TAEAS Calponin-homology (CH) domain-containing protein OS=Taenia asiatica OX=60517 GN=TASK_LOCUS5104 PE=4 SV=1	24.388	0	32103	0	0	0	0	103040	0	0	7431.8	0	1	0	0	0	0	1	0	0	1	5	5	5	24.388	219	219;222	0	7.1507	0	5	0	0	0	0	5	0	0	5	145510	0	32103	0	0	0	0	103040	0
tr|A0A564YUP0|A0A564YUP0_HYMDI	tr|A0A564YUP0|A0A564YUP0_HYMDI Uncharacterized protein OS=Hymenolepis diminuta OX=6216 GN=WMSIL1_LOCUS9743 PE=4 SV=1	22.875	0	97026	0	0	0	0	2034900	0	0	5959.6	0	2	0	0	0	0	2	0	0	1	5.5	5.5	5.5	22.875	199	199	0	12.442	0	5.5	0	0	0	0	5.5	0	0	5.5	2367100	0	97026	0	0	0	0	2034900	0
tr|A0A0R3S7Q1|A0A0R3S7Q1_HYMDI;tr|A0A0R3W2E0|A0A0R3W2E0_TAEAS;tr|A0A087W0Q6|A0A087W0Q6_ECHMU;tr|A0A068WN40|A0A068WN40_ECHGR;tr|W6UI15|W6UI15_ECHGR	tr|A0A0R3S7Q1|A0A0R3S7Q1_HYMDI Actin-related protein 2/3 complex subunit 4 OS=Hymenolepis diminuta OX=6216 GN=HDID_LOCUS90 PE=3 SV=1;tr|A0A0R3W2E0|A0A0R3W2E0_TAEAS Actin-related protein 2/3 complex subunit 4 OS=Taenia asiatica OX=60517 GN=TASK_LOCUS3974 PE	19.403	0	0	9948.8	0	0	0	0	0	0	3199.8	0	0	1	0	0	0	0	0	0	1	31.1	31.1	31.1	19.403	167	167;184;167;167;176	0	46.371	0	0	6.6	0	0	0	0	0	0	6.6	750050	0	0	9948.8	0	0	0	0	0
tr|A0A0R3SDH0|A0A0R3SDH0_HYMDI;tr|A0A0R3W350|A0A0R3W350_TAEAS;tr|A0A068WL30|A0A068WL30_ECHGR;tr|A0A068YML6|A0A068YML6_ECHMU;tr|W6UDV3|W6UDV3_ECHGR	tr|A0A0R3SDH0|A0A0R3SDH0_HYMDI Nucleoside diphosphate kinase OS=Hymenolepis diminuta OX=6216 GN=HDID_LOCUS2733 PE=3 SV=1;tr|A0A0R3W350|A0A0R3W350_TAEAS Nucleoside diphosphate kinase OS=Taenia asiatica OX=60517 GN=TASK_LOCUS4317 PE=3 SV=1	17.372	0	0	0	0	0	0	0	0	0	0	0	0	0	0	0	0	0	0	0	0	23.9	23.9	23.9	17.372	155	155;157;149;194;244	0	22.996	0	0	0	0	0	0	0	0	0	0	1325300	0	0	0	0	0	0	0	0
tr|A0A0R3SGD2|A0A0R3SGD2_HYMDI	tr|A0A0R3SGD2|A0A0R3SGD2_HYMDI Tubulin-specific chaperone A OS=Hymenolepis diminuta OX=6216 GN=HDID_LOCUS3952 PE=3 SV=1	13.045	0	0	0	0	0	0	0	113590	0	0	0	0	0	0	0	0	0	2	0	0	15.9	15.9	15.9	13.045	113	113	0	13.418	0	0	0	0	0	0	0	15.9	0	0	113590	0	0	0	0	0	0	0	113590
tr|A0A0R3SJ52|A0A0R3SJ52_HYMDI	tr|A0A0R3SJ52|A0A0R3SJ52_HYMDI Dynein light chain OS=Hymenolepis diminuta OX=6216 GN=HDID_LOCUS4965 PE=3 SV=1	11.842	0	0	0	0	0	0	0	427590	0	0	0	0	0	0	0	0	0	1	0	0	8.8	8.8	8.8	11.842	102	102	1	-2	0	0	0	0	0	0	0	8.8	0	0	427590	0	0	0	0	0	0	0	427590
tr|W6UHB1|W6UHB1_ECHGR;tr|A0A068YAT4|A0A068YAT4_ECHMU	tr|W6UHB1|W6UHB1_ECHGR Dynein light chain OS=Echinococcus granulosus OX=6210 GN=EGR_04637 PE=3 SV=1;tr|A0A068YAT4|A0A068YAT4_ECHMU Dynein light chain OS=Echinococcus multilocularis OX=6211 GN=EmuJ_000683300 PE=3 SV=1	11.803	0	0	2475.9	21901	0	0	8889.3	992200	0	0	0	0	1	1	0	0	1	1	0	0	12.7	12.7	12.7	11.803	102	102;102	0	45.067	0	0	12.7	12.7	0	0	12.7	12.7	0	0	1096600	0	0	2475.9	21901	0	0	8889.3	992200
tr|A0A564YXI8|A0A564YXI8_HYMDI	tr|A0A564YXI8|A0A564YXI8_HYMDI Dynein light chain OS=Hymenolepis diminuta OX=6216 GN=WMSIL1_LOCUS10421 PE=3 SV=1	10.907	0	0	6286.2	0	0	0	0	2968000	0	0	0	0	1	0	0	0	0	3	0	0	24.7	12.9	12.9	10.907	93	93	0	17.653	0	0	11.8	0	0	0	0	24.7	0	0	2977300	0	0	6286.2	0	0	0	0	2968000
tr|A0A564YU73|A0A564YU73_HYMDI	tr|A0A564YU73|A0A564YU73_HYMDI LIM zinc-binding domain-containing protein OS=Hymenolepis diminuta OX=6216 GN=WMSIL1_LOCUS9634 PE=4 SV=1	8.691	0	0	0	6825.9	0	0	0	1652400	0	3405.4	0	0	0	1	0	0	0	4	0	1	46.1	46.1	11.8	8.691	76	76	0	29.342	0	0	0	11.8	0	0	0	46.1	0	11.8	1666200	0	0	0	6825.9	0	0	0	1652400
tr|W6UB61|W6UB61_ECHGR;tr|A0A068WYU9|A0A068WYU9_ECHGR;tr|A0A068YGY6|A0A068YGY6_ECHMU;tr|A0A564YZ02|A0A564YZ02_HYMDI;tr|A0A158RA40|A0A158RA40_TAEAS	tr|W6UB61|W6UB61_ECHGR Myosin-VI OS=Echinococcus granulosus OX=6210 GN=EGR_06857 PE=3 SV=1;tr|A0A068WYU9|A0A068WYU9_ECHGR Myosin vi OS=Echinococcus granulosus OX=6210 GN=EgrG_000928600 PE=3 SV=1;tr|A0A068YGY6|A0A068YGY6_ECHMU Myosin vi OS=Echinococcus mult	121.5	0	0	0	0	0	0	0	0	45638	0	0	0	0	0	0	0	0	0	3	0	3.8	3.8	3.8	121.5	1064	1064;1111;1109;1047;1320	0	69.256	0	0	0	0	0	0	0	0	3.8	0	45638	0	0	0	0	0	0	0	0
tr|W6UJD0|W6UJD0_ECHGR;tr|C4PKZ6|C4PKZ6_ECHGR;tr|A0A0R3WBA2|A0A0R3WBA2_TAEAS;tr|A0A068WIF6|A0A068WIF6_ECHGR;sp|Q9NFZ5|TBB3_ECHMU;tr|A0A087W0X3|A0A087W0X3_ECHMU;tr|A0A1W5YQD0|A0A1W5YQD0_ECHGR;tr|C4PKZ5|C4PKZ5_ECHGR;tr|C4PL00|C4PL00_ECHGR;tr|A0A068YEW6|A0A068YEW6_ECHMU;tr|A0A0R3VSD7|A0A0R3VSD7_TAEAS;tr|W6UIG1|W6UIG1_ECHGR;tr|A0A068WHS0|A0A068WHS0_ECHGR;tr|C4PKZ1|C4PKZ1_ECHGR;tr|C4PKZ2|C4PKZ2_ECHGR;…	tr|W6UJD0|W6UJD0_ECHGR Tubulin beta-3 chain OS=Echinococcus granulosus OX=6210 GN=EGR_03991 PE=3 SV=1;tr|C4PKZ6|C4PKZ6_ECHGR Beta-tubulin isoform 3 (Fragment) OS=Echinococcus granulosus OX=6210 PE=3 SV=1;tr|A0A0R3WBA2|A0A0R3WBA2_TAEAS Tubulin beta chain OS	120.67	0	0	61647	142560	0	0	0	0	30720	46773	0	0	3	3	0	0	0	0	2	2	3.2	3.2	2.3	120.67	1111	1111;104;450;449;443;443;415;104;104;429;429;390;429;136;136;108;536	0	25.674	0	0	3.2	1.9	0	0	0	0	1.9	1.9	281700	0	0	61647	142560	0	0	0	0
tr|A0A564XZ28|A0A564XZ28_HYMDI;tr|A0A564XXP0|A0A564XXP0_HYMDI	tr|A0A564XZ28|A0A564XZ28_HYMDI GLTP domain-containing protein OS=Hymenolepis diminuta OX=6216 GN=WMSIL1_LOCUS910 PE=4 SV=1;tr|A0A564XXP0|A0A564XXP0_HYMDI PH domain-containing protein OS=Hymenolepis diminuta OX=6216 GN=WMSIL1_LOCUS910 PE=4 SV=1	46.379	0	0	0	33925	0	0	0	0	0	27124	0	0	0	1	0	0	0	0	0	1	2.6	2.6	2.6	46.379	423	423;526	0	13.015	0	0	0	2.6	0	0	0	0	0	1.9	61049	0	0	0	33925	0	0	0	0
tr|A0A564Y3Y4|A0A564Y3Y4_HYMDI;tr|A0A564Y3M9|A0A564Y3M9_HYMDI	tr|A0A564Y3Y4|A0A564Y3Y4_HYMDI Adenylyl cyclase-associated protein OS=Hymenolepis diminuta OX=6216 GN=WMSIL1_LOCUS2796 PE=3 SV=1;tr|A0A564Y3M9|A0A564Y3M9_HYMDI CAP_N domain-containing protein OS=Hymenolepis diminuta OX=6216 GN=WMSIL1_LOCUS2796 PE=4 SV=1	45.326	0	6925.2	0	14278	0	0	0	0	0	9001.9	0	1	0	2	0	0	0	0	0	1	5.5	5.5	5.5	45.326	420	420;115	0	12.519	0	2.4	0	5.5	0	0	0	0	0	2.4	30206	0	6925.2	0	14278	0	0	0	0
tr|A0A158R6F9|A0A158R6F9_TAEAS;tr|W6UTR2|W6UTR2_ECHGR;tr|A0A564YDE5|A0A564YDE5_HYMDI;tr|A0A068WHH2|A0A068WHH2_ECHGR	tr|A0A158R6F9|A0A158R6F9_TAEAS Uncharacterized protein OS=Taenia asiatica OX=60517 GN=TASK_LOCUS149 PE=4 SV=1;tr|W6UTR2|W6UTR2_ECHGR Spectrin beta chain OS=Echinococcus granulosus OX=6210 GN=EGR_01169 PE=4 SV=1;tr|A0A564YDE5|A0A564YDE5_HYMDI Uncharacterize	506.99	0	6491.6	0	0	4147	17539	0	0	4479.3	0	0	1	0	0	1	1	0	0	1	0	0.5	0.5	0.5	506.99	4497	4497;4507;4546;4564	0	25.12	0	0.3	0	0	0.2	0.2	0	0	0.3	0	32657	0	6491.6	0	0	4147	17539	0	0
tr|A0A158R7I3|A0A158R7I3_TAEAS	tr|A0A158R7I3|A0A158R7I3_TAEAS Uncharacterized protein OS=Taenia asiatica OX=60517 GN=TASK_LOCUS3912 PE=4 SV=1	308.01	0	0	37167	0	0	0	0	0	0	0	0	1	3	0	1	0	1	0	0	0	1.5	0.8	0.8	308.01	2865	2865	0	21.507	0	0.3	1.4	0	0.4	0	0.3	0	0	0	37167	0	0	37167	0	0	0	0	0
tr|A0A158QF44|A0A158QF44_HYMDI;tr|A0A564YCD1|A0A564YCD1_HYMDI	tr|A0A158QF44|A0A158QF44_HYMDI Uncharacterized protein OS=Hymenolepis diminuta OX=6216 GN=HDID_LOCUS8308 PE=4 SV=1;tr|A0A564YCD1|A0A564YCD1_HYMDI Uncharacterized protein OS=Hymenolepis diminuta OX=6216 GN=WMSIL1_LOCUS5065 PE=4 SV=1	282.46	0	30531	684370	4648.7	328380	168820	2271.3	13650	175440	23582	0	4	23	1	17	10	1	2	15	3	16.1	16.1	2.6	282.46	2439	2439;2447	0	320.29	0	2	9	0.4	7.4	3.9	0.6	1	7.2	1.4	1431700	0	30531	684370	4648.7	328380	168820	2271.3	13650
tr|A0A158R8D3|A0A158R8D3_TAEAS;tr|W6UPZ9|W6UPZ9_ECHGR;tr|A0A068Y4F4|A0A068Y4F4_ECHMU;tr|A0A068WGX8|A0A068WGX8_ECHGR	tr|A0A158R8D3|A0A158R8D3_TAEAS DUF1981 domain-containing protein OS=Taenia asiatica OX=60517 GN=TASK_LOCUS5217 PE=4 SV=1	276.76	0	0	38467	0	17790	0	0	0	0	0	0	0	3	0	1	0	0	0	0	0	0.8	0.8	0.3	276.76	2493	2493;346;360;422	0	19.457	0	0	0.8	0	0.3	0	0	0	0	0	56258	0	0	38467	0	17790	0	0	0
tr|A0A0R3STP1|A0A0R3STP1_HYMDI	tr|A0A0R3STP1|A0A0R3STP1_HYMDI Spectrin beta chain OS=Hymenolepis diminuta OX=6216 GN=HDID_LOCUS8787 PE=3 SV=2	270.86	0	0	14312	0	0	0	0	0	0	0	0	0	1	0	0	0	0	0	0	0	0.6	0.6	0.6	270.86	2353	2353	0	15.722	0	0	0.6	0	0	0	0	0	0	0	14312	0	0	14312	0	0	0	0	0
tr|A0A068YF82|A0A068YF82_ECHMU;tr|A0A068W862|A0A068W862_ECHGR;tr|W6UQF7|W6UQF7_ECHGR;tr|A0A068YEZ0|A0A068YEZ0_ECHMU;tr|A0A0R3VSH8|A0A0R3VSH8_TAEAS	tr|A0A068YF82|A0A068YF82_ECHMU Spectrin beta chain OS=Echinococcus multilocularis OX=6211 GN=EmuJ_000849000 PE=3 SV=1;tr|A0A068W862|A0A068W862_ECHGR Spectrin beta chain OS=Echinococcus granulosus OX=6210 GN=EgrG_000849000 PE=3 SV=1;tr|W6UQF7|W6UQF7_ECHGR S	268.16	0	0	3775.6	7181.9	0	0	0	0	0	0	0	0	1	2	0	0	0	0	0	0	1.5	1.5	1.5	268.16	2332	2332;2332;2981;361;1341	0	19.511	0	0	0.5	1	0	0	0	0	0	0	10958	0	0	3775.6	7181.9	0	0	0	0
tr|A0A564YK50|A0A564YK50_HYMDI;tr|A0A564YK47|A0A564YK47_HYMDI;tr|A0A564YK54|A0A564YK54_HYMDI;tr|A0A564YLV9|A0A564YLV9_HYMDI;tr|A0A564YLW9|A0A564YLW9_HYMDI;tr|A0A564YKE1|A0A564YKE1_HYMDI;tr|A0A564YLQ7|A0A564YLQ7_HYMDI;tr|A0A564YL17|A0A564YL17_HYMDI;tr|A0A564YM62|A0A564YM62_HYMDI;tr|A0A564YK05|A0A564YK05_HYMDI;tr|A0A564YKB2|A0A564YKB2_HYMDI;tr|A0A068WEV7|A0A068WEV7_ECHGR;tr|A0A068YFL8|A0A068YFL8_EC…	tr|A0A564YK50|A0A564YK50_HYMDI Uncharacterized protein OS=Hymenolepis diminuta OX=6216 GN=WMSIL1_LOCUS7254 PE=4 SV=1;tr|A0A564YK47|A0A564YK47_HYMDI Uncharacterized protein OS=Hymenolepis diminuta OX=6216 GN=WMSIL1_LOCUS7254 PE=4 SV=1;tr|A0A564YK54|A0A564YK	262.9	1315.1	219580	549830	8276.2	178350	21875	61643	0	2057.5	9956.6	1	3	5	2	4	2	4	0	1	1	3.1	3.1	2.3	262.9	2436	2436;2444;2449;2719;2724;2727;2732;2841;2846;2849;2854;2312;2346;2849	0	67.525	0.6	1.5	2.3	1.1	1.9	1.1	1.9	0	0.5	0.6	1052900	1315.1	219580	549830	8276.2	178350	21875	61643	0
tr|A0A0R3W8M4|A0A0R3W8M4_TAEAS;tr|A0A068WP75|A0A068WP75_ECHGR;tr|W6UQM0|W6UQM0_ECHGR;tr|A0A068Y5H6|A0A068Y5H6_ECHMU;tr|A0A564ZB27|A0A564ZB27_HYMDI;tr|A0A564YPQ1|A0A564YPQ1_HYMDI;tr|A0A564YNS2|A0A564YNS2_HYMDI;tr|A0A564Y2K5|A0A564Y2K5_HYMDI	tr|A0A0R3W8M4|A0A0R3W8M4_TAEAS Uncharacterized protein OS=Taenia asiatica OX=60517 PE=3 SV=2;tr|A0A068WP75|A0A068WP75_ECHGR Myosin heavy chain non muscle OS=Echinococcus granulosus OX=6210 GN=EgrG_000479300 PE=3 SV=1;tr|W6UQM0|W6UQM0_ECHGR Myosin-11 OS=Ech	246.62	3499.6	0	13071	0	0	932.31	0	0	1278900	0	1	0	2	0	0	1	0	0	17	0	9.5	9.5	8.3	246.62	2154	2154;1990;2005;1990;455;835;684;692	0	216.19	0.6	0	1.1	0	0	0.5	0	0	8.4	0	1296400	3499.6	0	13071	0	0	932.31	0	0
tr|A0A564XVS6|A0A564XVS6_HYMDI;tr|A0A158QCV6|A0A158QCV6_HYMDI;tr|A0A564XW58|A0A564XW58_HYMDI	tr|A0A564XVS6|A0A564XVS6_HYMDI Uncharacterized protein OS=Hymenolepis diminuta OX=6216 GN=WMSIL1_LOCUS430 PE=4 SV=1;tr|A0A158QCV6|A0A158QCV6_HYMDI Uncharacterized protein OS=Hymenolepis diminuta OX=6216 GN=HDID_LOCUS2018 PE=4 SV=1;tr|A0A564XW58|A0A564XW58_	226.39	0	0	7838.5	0	0	0	0	0	8636.4	0	0	0	1	0	0	0	0	0	1	0	1.1	1.1	1.1	226.39	2060	2060;1480;887	0	14.364	0	0	0.5	0	0	0	0	0	0.5	0	16475	0	0	7838.5	0	0	0	0	0
tr|A0A068Y478|A0A068Y478_ECHMU;tr|A0A068WLA6|A0A068WLA6_ECHGR;tr|A0A158R9C7|A0A158R9C7_TAEAS;tr|W6UJ67|W6UJ67_ECHGR	tr|A0A068Y478|A0A068Y478_ECHMU Collagen type XI alpha 2 OS=Echinococcus multilocularis OX=6211 GN=EmuJ_000524200 PE=4 SV=1;tr|A0A068WLA6|A0A068WLA6_ECHGR Collagen type XI alpha 2 OS=Echinococcus granulosus OX=6210 GN=EgrG_000524200 PE=4 SV=1;tr|A0A158R9C7|	162.79	0	0	0	0	0	19989	0	0	0	0	0	0	0	0	0	1	0	0	0	0	1	1	1	162.79	1641	1641;1641;1653;1667	0	7.1978	0	0	0	0	0	1	0	0	0	0	19989	0	0	0	0	0	19989	0	0
tr|A0A564Z8S7|A0A564Z8S7_HYMDI;tr|A0A564Z7G8|A0A564Z7G8_HYMDI	tr|A0A564Z8S7|A0A564Z8S7_HYMDI Fibrillar collagen NC1 domain-containing protein OS=Hymenolepis diminuta OX=6216 GN=WMSIL1_LOCUS13177 PE=4 SV=1;tr|A0A564Z7G8|A0A564Z7G8_HYMDI Fibrillar collagen NC1 domain-containing protein OS=Hymenolepis diminuta OX=6216 G	162.3	0	0	8896.1	0	0	14280	0	0	0	0	0	0	1	0	0	2	0	0	0	0	0.5	0.5	0.5	162.3	1639	1639;1648	0	11.468	0	0	0.5	0	0	0.5	0	0	0	0	23176	0	0	8896.1	0	0	14280	0	0
tr|W6UAY6|W6UAY6_ECHGR;tr|A0A068WU46|A0A068WU46_ECHGR;tr|A0A068Y0J0|A0A068Y0J0_ECHMU;tr|A0A0R3WD43|A0A0R3WD43_TAEAS	tr|W6UAY6|W6UAY6_ECHGR 1,5-anhydro-D-fructose reductase OS=Echinococcus granulosus OX=6210 GN=EGR_07447 PE=3 SV=1;tr|A0A068WU46|A0A068WU46_ECHGR Aldo keto reductase family 1 member B4 OS=Echinococcus granulosus OX=6210 GN=EgrG_000558000 PE=4 SV=1;tr|A0A068	147.95	35826	0	242930	0	383560	599900	0	0	0	119670	1	0	1	0	1	1	0	0	0	2	1.6	1.6	1.6	147.95	1340	1340;256;264;379	0	11.913	0.6	0	0.6	0	0.6	0.6	0	0	0	1.6	1381900	35826	0	242930	0	383560	599900	0	0
tr|A0A158QEM6|A0A158QEM6_HYMDI;tr|A0A158R8K3|A0A158R8K3_TAEAS;tr|A0A068WGT2|A0A068WGT2_ECHGR;tr|A0A068XXS2|A0A068XXS2_ECHMU;tr|W6UNS3|W6UNS3_ECHGR	tr|A0A158QEM6|A0A158QEM6_HYMDI Coatomer subunit alpha OS=Hymenolepis diminuta OX=6216 GN=HDID_LOCUS7646 PE=4 SV=1	142.88	0	0	33335	0	8452.8	0	0	0	0	0	0	0	3	0	1	0	0	0	0	0	2	2	2	142.88	1276	1276;1267;1286;1293;1329	0	22.696	0	0	2	0	0.8	0	0	0	0	0	41788	0	0	33335	0	8452.8	0	0	0
tr|A0A0R3W2H5|A0A0R3W2H5_TAEAS;tr|A0A068YI94|A0A068YI94_ECHMU;tr|A0A068WH27|A0A068WH27_ECHGR;tr|W6U9D8|W6U9D8_ECHGR;tr|A0A564ZCB8|A0A564ZCB8_HYMDI;tr|A0A564ZBE3|A0A564ZBE3_HYMDI	tr|A0A0R3W2H5|A0A0R3W2H5_TAEAS Rhodanese domain-containing protein OS=Taenia asiatica OX=60517 GN=TASK_LOCUS4022 PE=4 SV=2;tr|A0A068YI94|A0A068YI94_ECHMU NEDD8 activating enzyme E1 catalytic subunit OS=Echinococcus multilocularis OX=6211 GN=EmuJ_000970100	136.05	0	0	0	43669	0	0	0	0	0	0	0	0	0	3	0	0	0	0	0	0	3.1	3.1	3.1	136.05	1210	1210;401;401;1962;247;447	0	20.537	0	0	0	3.1	0	0	0	0	0	0	43669	0	0	0	43669	0	0	0	0
tr|A0A068WDS5|A0A068WDS5_ECHGR	tr|A0A068WDS5|A0A068WDS5_ECHGR Calsyntenin 1 OS=Echinococcus granulosus OX=6210 GN=EgrG_000903100 PE=4 SV=1	130.03	0	0	0	7874.2	0	0	0	0	0	0	0	0	0	1	0	0	0	0	0	0	1	1	1	130.03	1185	1185	0.002551	6.2989	0	0	0	1	0	0	0	0	0	0	7874.2	0	0	0	7874.2	0	0	0	0
tr|A0A564XW99|A0A564XW99_HYMDI	tr|A0A564XW99|A0A564XW99_HYMDI Uncharacterized protein OS=Hymenolepis diminuta OX=6216 GN=WMSIL1_LOCUS386 PE=4 SV=1	127.68	0	113030	185050	0	84874	39808	33567	0	0	5934.9	0	6	8	0	3	4	2	0	0	1	7.3	7.3	3.5	127.68	1116	1116	0	81.369	0	4.5	6.4	0	2.8	3.9	1.8	0	0	0.8	462270	0	113030	185050	0	84874	39808	33567	0
tr|W6UR32|W6UR32_ECHGR;tr|A0A068W7R7|A0A068W7R7_ECHGR	tr|W6UR32|W6UR32_ECHGR Collagen alpha-2(I) chain OS=Echinococcus granulosus OX=6210 GN=EGR_01301 PE=4 SV=1;tr|A0A068W7R7|A0A068W7R7_ECHGR Collagen alpha 2I chain OS=Echinococcus granulosus OX=6210 GN=EgrG_000823800 PE=4 SV=1	126.86	0	0	0	0	0	0	0	0	0	48011	0	0	0	0	0	0	0	0	0	1	0.9	0.9	0.9	126.86	1313	1313;1347	0	8.6339	0	0	0	0	0	0	0	0	0	0.9	48011	0	0	0	0	0	0	0	0
tr|A0A087W258|A0A087W258_ECHMU;tr|A0A0R3W325|A0A0R3W325_TAEAS;tr|A0A068WRP3|A0A068WRP3_ECHGR	tr|A0A087W258|A0A087W258_ECHMU Nonmuscle myosin II heavy chain OS=Echinococcus multilocularis OX=6211 GN=EmuJ_000250300 PE=4 SV=1;tr|A0A0R3W325|A0A0R3W325_TAEAS Uncharacterized protein OS=Taenia asiatica OX=60517 GN=TASK_LOCUS4280 PE=4 SV=1;tr|A0A068WRP3|A	126.57	2802.7	0	36811	0	84003	92984	3821.1	0	0	0	1	4	4	0	3	5	3	0	0	1	6.3	2.8	0.7	126.57	1109	1109;1071;428	0	26.384	0.9	3.5	3.7	0	2.8	4.6	2.5	0	0	0.8	220420	2802.7	0	36811	0	84003	92984	3821.1	0
tr|A0A068WI20|A0A068WI20_ECHGR;tr|A0A068Y1U2|A0A068Y1U2_ECHMU;tr|W6UPX0|W6UPX0_ECHGR	tr|A0A068WI20|A0A068WI20_ECHGR Chromogranin OS=Echinococcus granulosus OX=6210 GN=EgrG_000587100 PE=4 SV=1;tr|A0A068Y1U2|A0A068Y1U2_ECHMU Chromogranin OS=Echinococcus multilocularis OX=6211 PE=4 SV=1;tr|W6UPX0|W6UPX0_ECHGR Uncharacterized protein OS=Echino	124.02	0	0	0	0	0	0	0	0	0	0	0	0	0	0	0	0	0	0	0	0	1.2	1.2	1.2	124.02	1114	1114;1146;1207	0	6.6275	0	0	0	0	0	0	0	0	0	0	9274.4	0	0	0	0	0	0	0	0
tr|A0A564YK28|A0A564YK28_HYMDI	tr|A0A564YK28|A0A564YK28_HYMDI Calcium-transporting ATPase OS=Hymenolepis diminuta OX=6216 GN=WMSIL1_LOCUS6638 PE=3 SV=1	120.73	0	2793.8	0	0	0	0	0	0	0	0	0	1	0	0	0	0	0	0	0	0	1	1	1	120.73	1096	1096	0	6.5981	0	1	0	0	0	0	0	0	0	0	2793.8	0	2793.8	0	0	0	0	0	0
tr|A0A564Z339|A0A564Z339_HYMDI;tr|W6UFQ0|W6UFQ0_ECHGR;tr|A0A068WTE7|A0A068WTE7_ECHGR;tr|A0A068Y8K3|A0A068Y8K3_ECHMU;tr|A0A0R3WAP9|A0A0R3WAP9_TAEAS	tr|A0A564Z339|A0A564Z339_HYMDI UBA_e1_C domain-containing protein OS=Hymenolepis diminuta OX=6216 GN=WMSIL1_LOCUS12085 PE=3 SV=1	118.75	4679.1	0	0	0	0	0	0	0	44971	0	1	0	0	0	0	0	0	0	3	0	3	3	3	118.75	1060	1060;1075;1078;1085;1086	0	19.756	1.1	0	0	0	0	0	0	0	3	0	49650	4679.1	0	0	0	0	0	0	0
tr|A0A564ZC56|A0A564ZC56_HYMDI	tr|A0A564ZC56|A0A564ZC56_HYMDI TPR_REGION domain-containing protein OS=Hymenolepis diminuta OX=6216 GN=WMSIL1_LOCUS14432 PE=4 SV=1	117.29	0	0	93323	0	0	0	0	0	0	0	0	0	1	0	0	0	0	0	0	0	1.1	1.1	1.1	117.29	1048	1048	0.00271	6.4693	0	0	1.1	0	0	0	0	0	0	0	93323	0	0	93323	0	0	0	0	0
tr|A0A564YPA0|A0A564YPA0_HYMDI;tr|A0A068YK45|A0A068YK45_ECHMU;tr|U6J6Z7|U6J6Z7_ECHGR;tr|A0A158RAE3|A0A158RAE3_TAEAS	tr|A0A564YPA0|A0A564YPA0_HYMDI Kinesin-like protein OS=Hymenolepis diminuta OX=6216 GN=WMSIL1_LOCUS7990 PE=3 SV=1;tr|A0A068YK45|A0A068YK45_ECHMU Kinesin-like protein OS=Echinococcus multilocularis OX=6211 GN=EmuJ_001025000 PE=3 SV=1;tr|U6J6Z7|U6J6Z7_ECHGR	112.83	0	0	6308.8	3527.5	0	0	0	0	20396	0	0	0	1	1	0	0	0	0	4	0	4.1	4.1	4.1	112.83	994	994;996;999;1011	0	26.757	0	0	1.3	1.1	0	0	0	0	4.1	0	30233	0	0	6308.8	3527.5	0	0	0	0
tr|A0A564Y602|A0A564Y602_HYMDI;tr|A0A068Y5X9|A0A068Y5X9_ECHMU;tr|A0A068W7P7|A0A068W7P7_ECHGR;tr|A0A0R3W8X7|A0A0R3W8X7_TAEAS;tr|W6UWP0|W6UWP0_ECHGR	tr|A0A564Y602|A0A564Y602_HYMDI Coatomer subunit beta OS=Hymenolepis diminuta OX=6216 GN=WMSIL1_LOCUS2873 PE=4 SV=1;tr|A0A068Y5X9|A0A068Y5X9_ECHMU Coatomer subunit beta OS=Echinococcus multilocularis OX=6211 GN=EmuJ_000777200 PE=4 SV=1;tr|A0A068W7P7|A0A068W	112.68	0	0	0	0	0	0	0	0	45122	0	0	0	0	0	0	0	0	0	3	0	3.1	3.1	3.1	112.68	1011	1011;1024;1024;1069;1646	0	18.665	0	0	0	0	0	0	0	0	3.1	0	45122	0	0	0	0	0	0	0	0
tr|A0A564Y6J0|A0A564Y6J0_HYMDI	tr|A0A564Y6J0|A0A564Y6J0_HYMDI Uncharacterized protein OS=Hymenolepis diminuta OX=6216 GN=WMSIL1_LOCUS3326 PE=4 SV=1	110.76	0	0	0	0	0	0	0	0	29007	0	0	0	0	0	0	0	0	0	3	0	3.6	3.6	3.6	110.76	1007	1007	0	17.562	0	0	0	0	0	0	0	0	3.6	0	29007	0	0	0	0	0	0	0	0
tr|A0A564Y6T9|A0A564Y6T9_HYMDI	tr|A0A564Y6T9|A0A564Y6T9_HYMDI Uncharacterized protein OS=Hymenolepis diminuta OX=6216 GN=WMSIL1_LOCUS2945 PE=4 SV=1	110.57	44270	0	0	15710	4988.1	0	0	0	799500	29363	1	0	0	1	1	0	0	0	2	1	2.6	2.6	2.6	110.57	977	977	0	19.63	1.1	0	0	1.1	1.1	0	0	0	2.6	1.1	893830	44270	0	0	15710	4988.1	0	0	0
tr|A0A0R3SPH4|A0A0R3SPH4_HYMDI;tr|A0A087W1P8|A0A087W1P8_ECHMU;tr|A0A068WIX7|A0A068WIX7_ECHGR;tr|W6UXI7|W6UXI7_ECHGR;tr|A0A0R3W5E8|A0A0R3W5E8_TAEAS	tr|A0A0R3SPH4|A0A0R3SPH4_HYMDI 26S proteasome non-ATPase regulatory subunit 2 OS=Hymenolepis diminuta OX=6216 GN=HDID_LOCUS6861 PE=3 SV=1;tr|A0A087W1P8|A0A087W1P8_ECHMU 26S proteasome non-ATPase regulatory subunit 2 OS=Echinococcus multilocularis OX=6211 G	108.92	0	0	0	0	0	0	0	0	120550	0	0	0	0	0	0	0	0	0	5	0	5.9	5.9	5.9	108.92	980	980;987;987;2167;984	0	47.928	0	0	0	0	0	0	0	0	5.9	0	120550	0	0	0	0	0	0	0	0
tr|A0A0R3SRQ7|A0A0R3SRQ7_HYMDI;tr|W6U3E3|W6U3E3_ECHGR;tr|A0A0R3W1X8|A0A0R3W1X8_TAEAS;tr|A0A068Y9Y6|A0A068Y9Y6_ECHMU;tr|A0A068WV58|A0A068WV58_ECHGR	tr|A0A0R3SRQ7|A0A0R3SRQ7_HYMDI Uncharacterized protein OS=Hymenolepis diminuta OX=6216 GN=HDID_LOCUS7882 PE=4 SV=1;tr|W6U3E3|W6U3E3_ECHGR Spondin-1 OS=Echinococcus granulosus OX=6210 GN=EGR_09490 PE=4 SV=1;tr|A0A0R3W1X8|A0A0R3W1X8_TAEAS Uncharacterized pro	107.66	0	0	0	0	0	0	0	0	25600	0	0	0	0	0	0	0	0	0	4	0	4.2	4.2	4.2	107.66	971	971;976;976;976;997	0	30.186	0	0	0	0	0	0	0	0	4.2	0	25600	0	0	0	0	0	0	0	0
tr|A0A158R8E5|A0A158R8E5_TAEAS	tr|A0A158R8E5|A0A158R8E5_TAEAS Uncharacterized protein OS=Taenia asiatica OX=60517 GN=TASK_LOCUS5291 PE=4 SV=1	107.61	0	0	0	0	0	0	0	0	543180	0	0	0	0	0	0	0	0	0	13	0	9.3	4.1	1.1	107.61	934	934	0	30.512	0	0	0	0	0	0	0	0	9.3	0	543180	0	0	0	0	0	0	0	0
tr|W6UW20|W6UW20_ECHGR;tr|A0A068WWY2|A0A068WWY2_ECHGR;tr|A0A068YFD9|A0A068YFD9_ECHMU;tr|A0A068YET6|A0A068YET6_ECHMU	tr|W6UW20|W6UW20_ECHGR Aminopeptidase OS=Echinococcus granulosus OX=6210 GN=EGR_07486 PE=3 SV=1;tr|A0A068WWY2|A0A068WWY2_ECHGR Aminopeptidase OS=Echinococcus granulosus OX=6210 GN=EgrG_001105200 PE=3 SV=1;tr|A0A068YFD9|A0A068YFD9_ECHMU Aminopeptidase OS=Ec	103.52	0	0	0	0	0	0	0	0	282010	0	0	0	0	0	0	0	0	0	2	0	1.9	1.9	1.1	103.52	926	926;926;864;926	0	21.105	0	0	0	0	0	0	0	0	1.9	0	282010	0	0	0	0	0	0	0	0
tr|A0A564Y8Q0|A0A564Y8Q0_HYMDI	tr|A0A564Y8Q0|A0A564Y8Q0_HYMDI ABC transporter domain-containing protein OS=Hymenolepis diminuta OX=6216 GN=WMSIL1_LOCUS4026 PE=4 SV=1	101.91	0	0	0	0	0	0	0	237140	0	0	0	0	0	0	0	0	0	1	0	0	0.8	0.8	0.8	101.91	908	908	1	-2	0	0	0	0	0	0	0	0.8	0	0	237140	0	0	0	0	0	0	0	237140
tr|A0A0R3SJC8|A0A0R3SJC8_HYMDI;tr|U6IZP9|U6IZP9_ECHGR;tr|A0A0R3W233|A0A0R3W233_TAEAS;tr|A0A068Y6U9|A0A068Y6U9_ECHMU	tr|A0A0R3SJC8|A0A0R3SJC8_HYMDI Importin N-terminal domain-containing protein OS=Hymenolepis diminuta OX=6216 GN=HDID_LOCUS5041 PE=4 SV=1;tr|U6IZP9|U6IZP9_ECHGR Importin subunit beta-1 OS=Echinococcus granulosus OX=6210 GN=EGR_00068 PE=4 SV=1;tr|A0A0R3W233|	101.6	0	0	0	0	0	0	0	0	8957.6	0	0	0	0	0	0	0	0	0	1	0	0.9	0.9	0.9	101.6	931	931;934;934;934	0	6.6383	0	0	0	0	0	0	0	0	0.9	0	8957.6	0	0	0	0	0	0	0	0
tr|A0A068WNX8|A0A068WNX8_ECHGR;tr|W6UIM0|W6UIM0_ECHGR;tr|A0A087VZ69|A0A087VZ69_ECHMU;tr|A0A0R3W1J5|A0A0R3W1J5_TAEAS	tr|A0A068WNX8|A0A068WNX8_ECHGR Coatomer subunit gamma OS=Echinococcus granulosus OX=6210 GN=EgrG_000129600 PE=3 SV=1;tr|W6UIM0|W6UIM0_ECHGR Coatomer subunit gamma OS=Echinococcus granulosus OX=6210 GN=EGR_04197 PE=3 SV=1;tr|A0A087VZ69|A0A087VZ69_ECHMU Coat	101.41	0	0	0	0	0	0	0	0	19683	0	0	0	0	0	0	0	0	0	7	0	6.8	2.6	2.6	101.41	918	918;938;918;920	0	13.692	0	0	0	0	0	0	0	0	6.8	0	19683	0	0	0	0	0	0	0	0
tr|A0A0R3WA17|A0A0R3WA17_TAEAS	tr|A0A0R3WA17|A0A0R3WA17_TAEAS FAR1 domain-containing protein OS=Taenia asiatica OX=60517 GN=TASK_LOCUS7348 PE=4 SV=2	100.92	39783	7420.1	2390200	45079	57988	2193300	0	0	7811.3	421940	2	2	3	2	2	3	0	0	1	2	2.5	2.5	2.5	100.92	890	890	0	24.191	2.1	2.1	2.5	2.1	2.1	2.5	0	0	1.2	2.1	5167800	39783	7420.1	2390200	45079	57988	2193300	0	0
tr|A0A564YLX7|A0A564YLX7_HYMDI	tr|A0A564YLX7|A0A564YLX7_HYMDI P-type domain-containing protein OS=Hymenolepis diminuta OX=6216 GN=WMSIL1_LOCUS7503 PE=3 SV=1	100.83	0	0	0	0	0	0	0	0	162710	0	0	0	0	0	0	0	0	0	2	0	2	2	2	100.83	895	895	0	12.044	0	0	0	0	0	0	0	0	2	0	162710	0	0	0	0	0	0	0	0
tr|A0A564XWF9|A0A564XWF9_HYMDI;tr|A0A564XWA0|A0A564XWA0_HYMDI;tr|A0A564XWB3|A0A564XWB3_HYMDI	tr|A0A564XWF9|A0A564XWF9_HYMDI Coatomer subunit gamma OS=Hymenolepis diminuta OX=6216 GN=WMSIL1_LOCUS440 PE=3 SV=1;tr|A0A564XWA0|A0A564XWA0_HYMDI Coatomer subunit gamma OS=Hymenolepis diminuta OX=6216 GN=WMSIL1_LOCUS440 PE=3 SV=1;tr|A0A564XWB3|A0A564XWB3_H	100.81	0	0	0	0	0	0	0	0	125300	0	0	0	0	0	0	0	0	0	8	0	6.4	6.4	2.2	100.81	910	910;775;660	0	49.946	0	0	0	0	0	0	0	0	6.4	0	125300	0	0	0	0	0	0	0	0
tr|A0A0R3W119|A0A0R3W119_TAEAS;tr|A0A087VZK1|A0A087VZK1_ECHMU;tr|M5A7J4|M5A7J4_ECHMU;tr|A0A068WUZ9|A0A068WUZ9_ECHGR	tr|A0A0R3W119|A0A0R3W119_TAEAS Uncharacterized protein OS=Taenia asiatica OX=60517 GN=TASK_LOCUS3403 PE=4 SV=1;tr|A0A087VZK1|A0A087VZK1_ECHMU Major vault protein OS=Echinococcus multilocularis OX=6211 GN=EmuJ_000142000 PE=4 SV=2;tr|M5A7J4|M5A7J4_ECHMU Majo	100.05	0	0	0	0	0	0	0	0	34009	0	0	0	0	0	0	0	0	0	3	0	2.6	2.6	2.6	100.05	893	893;785;869;869	0	19.858	0	0	0	0	0	0	0	0	2.6	0	34009	0	0	0	0	0	0	0	0
tr|A0A068Y3L6|A0A068Y3L6_ECHMU;tr|A0A068WHV3|A0A068WHV3_ECHGR;tr|A0A0R3SV65|A0A0R3SV65_HYMDI;tr|W6UB03|W6UB03_ECHGR;tr|A0A158R737|A0A158R737_TAEAS;tr|A0A068WMG7|A0A068WMG7_ECHGR;tr|A0A0R3VZV5|A0A0R3VZV5_TAEAS;tr|A0A0R3VXR3|A0A0R3VXR3_TAEAS;tr|W6UKB8|W6UKB8_ECHGR	tr|A0A068Y3L6|A0A068Y3L6_ECHMU Alpha-1,4 glucan phosphorylase OS=Echinococcus multilocularis OX=6211 GN=EmuJ_000501600 PE=3 SV=1;tr|A0A068WHV3|A0A068WHV3_ECHGR Alpha-1,4 glucan phosphorylase OS=Echinococcus granulosus OX=6210 GN=EgrG_000501600 PE=3 SV=1;tr	98.294	0	0	0	0	0	0	0	0	103270	0	0	0	0	0	0	0	0	0	9	0	10.7	10.7	6.8	98.294	852	852;852;845;611;613;848;139;176;366	0	53.272	0	0	0	0	0	0	0	0	10.7	0	103270	0	0	0	0	0	0	0	0
tr|A0A068WG55|A0A068WG55_ECHGR;tr|A0A068YD31|A0A068YD31_ECHMU	tr|A0A068WG55|A0A068WG55_ECHGR Plakophilin 4 OS=Echinococcus granulosus OX=6210 GN=EgrG_001016200 PE=4 SV=1;tr|A0A068YD31|A0A068YD31_ECHMU Plakophilin 4 OS=Echinococcus multilocularis OX=6211 GN=EmuJ_001016200 PE=4 SV=1	97.874	0	0	0	0	68626	16484	0	0	0	0	0	0	0	0	1	1	0	0	0	0	3.1	3.1	3.1	97.874	885	885;885	0	11.196	0	0	0	0	1.7	1.4	0	0	0	0	85110	0	0	0	0	68626	16484	0	0
tr|A0A068XZS0|A0A068XZS0_ECHMU	tr|A0A068XZS0|A0A068XZS0_ECHMU Alpha-1,4 glucan phosphorylase OS=Echinococcus multilocularis OX=6211 GN=EmuJ_000501500 PE=3 SV=1	97.801	0	0	0	0	0	0	0	0	33697	0	0	0	0	0	0	0	0	0	5	0	4.8	0.9	0.9	97.801	848	848	1	-2	0	0	0	0	0	0	0	0	4.8	0	33697	0	0	0	0	0	0	0	0
tr|A0A0R3SV64|A0A0R3SV64_HYMDI	tr|A0A0R3SV64|A0A0R3SV64_HYMDI Alpha-1,4 glucan phosphorylase OS=Hymenolepis diminuta OX=6216 GN=HDID_LOCUS9439 PE=3 SV=1	97.497	0	0	0	0	0	0	0	0	6957.9	0	0	0	0	0	0	0	0	0	5	0	5.6	1.3	1.3	97.497	844	844	0	7.092	0	0	0	0	0	0	0	0	5.6	0	6957.9	0	0	0	0	0	0	0	0
tr|A0A068WF73|A0A068WF73_ECHGR;tr|A0A068Y960|A0A068Y960_ECHMU;tr|W6UPN1|W6UPN1_ECHGR	tr|A0A068WF73|A0A068WF73_ECHGR Elongation factor 2 OS=Echinococcus granulosus OX=6210 GN=EgrG_000865300 PE=4 SV=1;tr|A0A068Y960|A0A068Y960_ECHMU Elongation factor 2 OS=Echinococcus multilocularis OX=6211 GN=EmuJ_000865300 PE=4 SV=1;tr|W6UPN1|W6UPN1_ECHGR E	94.029	0	0	103520	9076.6	38460	11363	0	0	944130	0	1	0	1	1	2	1	0	0	14	0	15.1	5.2	4.1	94.029	850	850;850;1151	0	36.773	0.9	0	1.3	1.3	2.2	1.3	0	0	15.1	0	1106600	0	0	103520	9076.6	38460	11363	0	0
tr|A0A158R773|A0A158R773_TAEAS;tr|U6J063|U6J063_ECHGR;tr|A0A068Y9K5|A0A068Y9K5_ECHMU	tr|A0A158R773|A0A158R773_TAEAS Uncharacterized protein OS=Taenia asiatica OX=60517 GN=TASK_LOCUS3297 PE=3 SV=1;tr|U6J063|U6J063_ECHGR Calpain-A OS=Echinococcus granulosus OX=6210 GN=EGR_00412 PE=3 SV=1;tr|A0A068Y9K5|A0A068Y9K5_ECHMU Calpain A OS=Echinococc	92.536	35277	18342	6820.6	0	0	0	19845	0	23132	9209.9	1	1	1	0	1	0	1	0	1	1	4	3.2	3.2	92.536	825	825;822;822	0	13.706	1.2	1.2	1.9	0	0.8	0	1.2	0	1.2	1.2	112630	35277	18342	6820.6	0	0	0	19845	0
tr|A0A158R7L8|A0A158R7L8_TAEAS	tr|A0A158R7L8|A0A158R7L8_TAEAS Uncharacterized protein OS=Taenia asiatica OX=60517 GN=TASK_LOCUS4056 PE=4 SV=1	91.037	0	0	0	5882	0	0	0	0	0	0	0	0	0	1	0	0	0	0	0	0	1.3	1.3	1.3	91.037	788	788	1	-2	0	0	0	1.3	0	0	0	0	0	0	5882	0	0	0	5882	0	0	0	0
tr|A0A0R3SD42|A0A0R3SD42_HYMDI;tr|A0A068W9Q0|A0A068W9Q0_ECHGR;tr|A0A068Y8R3|A0A068Y8R3_ECHMU;tr|W6UG30|W6UG30_ECHGR;tr|A0A0R3W2P8|A0A0R3W2P8_TAEAS	tr|A0A0R3SD42|A0A0R3SD42_HYMDI Fn3_like domain-containing protein OS=Hymenolepis diminuta OX=6216 GN=HDID_LOCUS2571 PE=4 SV=1;tr|A0A068W9Q0|A0A068W9Q0_ECHGR Beta D xylosidase 2 OS=Echinococcus granulosus OX=6210 GN=EgrG_000879900 PE=4 SV=1;tr|A0A068Y8R3|A0	90.575	9714.8	0	0	0	0	0	0	0	1224.6	0	1	0	0	0	0	0	0	0	1	0	1.8	1.8	1.8	90.575	821	821;833;836;840;851	0	9.1318	1.8	0	0	0	0	0	0	0	1.8	0	10939	9714.8	0	0	0	0	0	0	0
tr|A0A0R3SEH1|A0A0R3SEH1_HYMDI	tr|A0A0R3SEH1|A0A0R3SEH1_HYMDI Uncharacterized protein OS=Hymenolepis diminuta OX=6216 GN=HDID_LOCUS3162 PE=3 SV=1	88.522	0	0	0	0	0	0	0	0	939390	0	0	0	0	0	0	0	0	0	16	0	19.2	19.2	4	88.522	802	802	0	144.14	0	0	0	0	0	0	0	0	19.2	0	939390	0	0	0	0	0	0	0	0
tr|A0A068XZ47|A0A068XZ47_ECHMU;tr|A0A068WI25|A0A068WI25_ECHGR;tr|A0A0R3W3I8|A0A0R3W3I8_TAEAS;tr|W6UQD3|W6UQD3_ECHGR;tr|A0A068Y303|A0A068Y303_ECHMU;tr|W6UT89|W6UT89_ECHGR;tr|W6UE71|W6UE71_ECHGR;tr|A0A087VXJ8|A0A087VXJ8_ECHMU;tr|A0A068WW88|A0A068WW88_ECHGR;tr|A0A0R3W9G2|A0A0R3W9G2_TAEAS	tr|A0A068XZ47|A0A068XZ47_ECHMU Transitional endoplasmic reticulum atpase OS=Echinococcus multilocularis OX=6211 GN=EmuJ_000471600 PE=3 SV=1;tr|A0A068WI25|A0A068WI25_ECHGR Transitional endoplasmic reticulum atpase OS=Echinococcus granulosus OX=6210 GN=EgrG_	88.089	0	0	0	0	0	0	0	0	189190	0	0	0	0	0	0	0	0	0	16	0	18.2	2.9	2.9	88.089	796	796;796;802;632;84;693;438;440;440;536	0	19.881	0	0	0	0	0	0	0	0	18.2	0	189190	0	0	0	0	0	0	0	0
tr|A0A564XVT5|A0A564XVT5_HYMDI;tr|A0A564XWM1|A0A564XWM1_HYMDI;tr|A0A068YEG8|A0A068YEG8_ECHMU;tr|A0A068WZM3|A0A068WZM3_ECHGR;tr|W6UDP4|W6UDP4_ECHGR	tr|A0A564XVT5|A0A564XVT5_HYMDI Uncharacterized protein OS=Hymenolepis diminuta OX=6216 GN=WMSIL1_LOCUS562 PE=4 SV=1;tr|A0A564XWM1|A0A564XWM1_HYMDI Uncharacterized protein OS=Hymenolepis diminuta OX=6216 GN=WMSIL1_LOCUS562 PE=4 SV=1;tr|A0A068YEG8|A0A068YEG8	86.953	0	0	5536.2	0	0	0	0	0	0	0	0	0	1	0	0	0	0	0	0	0	1.6	1.6	1.6	86.953	760	760;838;875;875;1590	0	7.3337	0	0	1.6	0	0	0	0	0	0	0	5536.2	0	0	5536.2	0	0	0	0	0
tr|A0A564Z320|A0A564Z320_HYMDI;tr|A0A564Z2R3|A0A564Z2R3_HYMDI	tr|A0A564Z320|A0A564Z320_HYMDI Uncharacterized protein OS=Hymenolepis diminuta OX=6216 GN=WMSIL1_LOCUS12124 PE=3 SV=1;tr|A0A564Z2R3|A0A564Z2R3_HYMDI Uncharacterized protein OS=Hymenolepis diminuta OX=6216 GN=WMSIL1_LOCUS12124 PE=3 SV=1	85.993	3750.5	0	0	0	0	0	0	0	0	0	1	0	0	0	0	0	0	0	0	0	1.3	1.3	1.3	85.993	754	754;786	0.0095465	6.0596	1.3	0	0	0	0	0	0	0	0	0	3750.5	3750.5	0	0	0	0	0	0	0
tr|A0A0R3VY20|A0A0R3VY20_TAEAS;tr|U6FVJ9|U6FVJ9_ECHGR;tr|W6UM50|W6UM50_ECHGR	tr|A0A0R3VY20|A0A0R3VY20_TAEAS HATPase_c domain-containing protein OS=Taenia asiatica OX=60517 GN=TASK_LOCUS2315 PE=3 SV=1;tr|U6FVJ9|U6FVJ9_ECHGR Heat shock protein heat shock protein 90 alpha OS=Echinococcus granulosus OX=6210 GN=EgrG_000008700 PE=3 SV=1;	84.805	0	0	6712.7	0	0	0	0	0	2380800	0	2	0	5	1	1	1	0	0	28	1	23.5	5.4	5.4	84.805	744	744;643;738	0	121.92	3.5	0	8.7	1.6	1.6	1.6	0	0	23.5	1.6	2387600	0	0	6712.7	0	0	0	0	0
tr|A0A068Y6W8|A0A068Y6W8_ECHMU	tr|A0A068Y6W8|A0A068Y6W8_ECHMU Ribosomal protein S6 kinase OS=Echinococcus multilocularis OX=6211 PE=3 SV=1	83.464	0	0	0	0	0	0	0	0	1789	0	0	0	0	0	0	0	0	0	1	0	2.2	2.2	2.2	83.464	744	744	0.004914	6.0987	0	0	0	0	0	0	0	0	2.2	0	1789	0	0	0	0	0	0	0	0
tr|A0A0R3SU58|A0A0R3SU58_HYMDI;tr|W6UJJ0|W6UJJ0_ECHGR;tr|A0A068YKD0|A0A068YKD0_ECHMU;tr|A0A068WL44|A0A068WL44_ECHGR;tr|A0A0R3W9W8|A0A0R3W9W8_TAEAS	tr|A0A0R3SU58|A0A0R3SU58_HYMDI Uncharacterized protein OS=Hymenolepis diminuta OX=6216 GN=HDID_LOCUS9009 PE=4 SV=3;tr|W6UJJ0|W6UJJ0_ECHGR Serine/threonine-protein phosphatase 2A regulatory subunit A beta isoform OS=Echinococcus granulosus OX=6210 GN=EGR_03	83.148	0	0	0	0	0	0	0	0	4105.8	0	0	0	0	0	0	0	0	0	1	0	1.6	1.6	1.6	83.148	768	768;778;778;778;780	0.0025316	6.2827	0	0	0	0	0	0	0	0	1.6	0	4105.8	0	0	0	0	0	0	0	0
tr|U6JJ13|U6JJ13_ECHGR;tr|A0A068Y0I8|A0A068Y0I8_ECHMU;tr|A0A564YBD5|A0A564YBD5_HYMDI;tr|A0A564YBI0|A0A564YBI0_HYMDI	tr|U6JJ13|U6JJ13_ECHGR Threonyl tRNA synthetase C OS=Echinococcus granulosus OX=6210 GN=EGR_06754 PE=3 SV=1;tr|A0A068Y0I8|A0A068Y0I8_ECHMU Threonyl tRNA synthetase C OS=Echinococcus multilocularis OX=6211 GN=EmuJ_000375800 PE=3 SV=1;tr|A0A564YBD5|A0A564YBD	82.842	114430	0	0	0	0	0	0	0	0	0	6	0	0	0	0	0	0	0	0	0	8.3	8.3	2.6	82.842	720	720;720;697;493	0	43.104	8.3	0	0	0	0	0	0	0	0	0	114430	114430	0	0	0	0	0	0	0
tr|A0A564YBL1|A0A564YBL1_HYMDI	tr|A0A564YBL1|A0A564YBL1_HYMDI Uncharacterized protein OS=Hymenolepis diminuta OX=6216 GN=WMSIL1_LOCUS4216 PE=4 SV=1	81.101	29755	0	0	0	0	0	0	0	0	0	2	0	0	0	0	0	0	0	0	0	3.5	3.5	1.8	81.101	710	710	0	18.013	3.5	0	0	0	0	0	0	0	0	0	29755	29755	0	0	0	0	0	0	0
tr|W6UGM0|W6UGM0_ECHGR;tr|A0A068YBR8|A0A068YBR8_ECHMU;tr|A0A068WYE1|A0A068WYE1_ECHGR	tr|W6UGM0|W6UGM0_ECHGR Calpain OS=Echinococcus granulosus OX=6210 GN=EGR_04488 PE=3 SV=1;tr|A0A068YBR8|A0A068YBR8_ECHMU Calpain OS=Echinococcus multilocularis OX=6211 GN=EmuJ_000719700 PE=3 SV=1;tr|A0A068WYE1|A0A068WYE1_ECHGR Calpain OS=Echinococcus granul	80.175	10016	0	0	0	0	0	0	0	0	0	1	0	0	0	0	0	0	0	0	0	1.6	1.6	1.6	80.175	707	707;754;754	0.002611	6.3847	1.6	0	0	0	0	0	0	0	0	0	10016	10016	0	0	0	0	0	0	0
tr|A0A158R6J6|A0A158R6J6_TAEAS;tr|A0A564Z8Z5|A0A564Z8Z5_HYMDI;tr|A0A087VYJ9|A0A087VYJ9_ECHMU	tr|A0A158R6J6|A0A158R6J6_TAEAS Ubiquitin carboxyl-terminal hydrolase OS=Taenia asiatica OX=60517 GN=TASK_LOCUS352 PE=3 SV=1;tr|A0A564Z8Z5|A0A564Z8Z5_HYMDI Ubiquitin carboxyl-terminal hydrolase OS=Hymenolepis diminuta OX=6216 GN=WMSIL1_LOCUS13620 PE=3 SV=1;	80.137	0	0	0	0	0	0	0	0	3513	0	0	0	0	0	0	0	0	0	2	0	2.5	2.5	2.5	80.137	728	728;887;888	0	14.566	0	0	0	0	0	0	0	0	2.5	0	3513	0	0	0	0	0	0	0	0
tr|A0A0R3SQ94|A0A0R3SQ94_HYMDI	tr|A0A0R3SQ94|A0A0R3SQ94_HYMDI Aamy domain-containing protein OS=Hymenolepis diminuta OX=6216 GN=HDID_LOCUS7224 PE=4 SV=1	79.879	13516	0	0	0	0	0	0	0	0	0	1	0	0	0	0	0	0	0	0	0	2	2	2	79.879	686	686	0	6.7933	2	0	0	0	0	0	0	0	0	0	13516	13516	0	0	0	0	0	0	0
tr|A0A564XXQ9|A0A564XXQ9_HYMDI;tr|A0A564XXW8|A0A564XXW8_HYMDI;tr|A0A564XYI6|A0A564XYI6_HYMDI	tr|A0A564XXQ9|A0A564XXQ9_HYMDI WD_REPEATS_REGION domain-containing protein OS=Hymenolepis diminuta OX=6216 GN=WMSIL1_LOCUS1047 PE=4 SV=1;tr|A0A564XXW8|A0A564XXW8_HYMDI Coatomer subunit beta OS=Hymenolepis diminuta OX=6216 GN=WMSIL1_LOCUS1047 PE=3 SV=1;tr|	79.384	0	0	0	0	0	0	0	0	4693.3	0	0	0	0	0	0	0	0	0	1	0	2.1	2.1	2.1	79.384	713	713;942;1088	0	22.33	0	0	0	0	0	0	0	0	2.1	0	4693.3	0	0	0	0	0	0	0	0
tr|A0A564Z965|A0A564Z965_HYMDI;tr|A0A0R3WCK7|A0A0R3WCK7_TAEAS;tr|A0A087VYF2|A0A087VYF2_ECHMU;tr|A0A068WJY5|A0A068WJY5_ECHGR;tr|W6US48|W6US48_ECHGR	tr|A0A564Z965|A0A564Z965_HYMDI Uncharacterized protein OS=Hymenolepis diminuta OX=6216 GN=WMSIL1_LOCUS13644 PE=4 SV=1;tr|A0A0R3WCK7|A0A0R3WCK7_TAEAS Uncharacterized protein OS=Taenia asiatica OX=60517 PE=4 SV=1;tr|A0A087VYF2|A0A087VYF2_ECHMU Glutamine:fruc	79.011	12174	0	57282	0	0	0	0	0	44296	0	2	0	3	0	0	0	0	0	2	0	9.2	9.2	9.2	79.011	706	706;680;707;707;709	0	37.278	3.4	0	5.8	0	0	0	0	0	3.4	0	113750	12174	0	57282	0	0	0	0	0
tr|W6UI76|W6UI76_ECHGR;tr|A0A068WK87|A0A068WK87_ECHGR;tr|A0A564YAS9|A0A564YAS9_HYMDI;tr|A0A068YA74|A0A068YA74_ECHMU;tr|A0A0R3VU71|A0A0R3VU71_TAEAS	tr|W6UI76|W6UI76_ECHGR Prolyl endopeptidase OS=Echinococcus granulosus OX=6210 GN=EGR_04427 PE=4 SV=1;tr|A0A068WK87|A0A068WK87_ECHGR Prolyl endopeptidase OS=Echinococcus granulosus OX=6210 GN=EgrG_000668800 PE=4 SV=1;tr|A0A564YAS9|A0A564YAS9_HYMDI Uncharac	78.345	36834	0	0	0	0	0	0	0	0	0	2	0	0	0	0	0	0	0	0	0	3.3	1.6	1.6	78.345	688	688;710;358;710;726	0	6.8693	3.3	0	0	0	0	0	0	0	0	0	36834	36834	0	0	0	0	0	0	0
tr|A0A564Y2B4|A0A564Y2B4_HYMDI	tr|A0A564Y2B4|A0A564Y2B4_HYMDI HATPase_c domain-containing protein OS=Hymenolepis diminuta OX=6216 GN=WMSIL1_LOCUS1906 PE=3 SV=1	78.104	30802	0	89139	22478	18668	42348	0	0	8664800	43977	2	0	4	1	1	1	0	0	30	1	24.6	24.6	9.2	78.104	682	682	0	293.82	3.8	0	7.6	1.8	1.8	1.8	0	0	24.6	1.8	8912200	30802	0	89139	22478	18668	42348	0	0
tr|A0A158R6M4|A0A158R6M4_TAEAS	tr|A0A158R6M4|A0A158R6M4_TAEAS WD_REPEATS_REGION domain-containing protein OS=Taenia asiatica OX=60517 GN=TASK_LOCUS523 PE=4 SV=1	77.394	52578	0	0	0	0	0	0	0	0	0	2	0	0	0	0	0	0	0	0	0	4.4	2.5	2.5	77.394	706	706	0	22.639	4.4	0	0	0	0	0	0	0	0	0	52578	52578	0	0	0	0	0	0	0
tr|A0A564Z150|A0A564Z150_HYMDI	tr|A0A564Z150|A0A564Z150_HYMDI Uncharacterized protein OS=Hymenolepis diminuta OX=6216 GN=WMSIL1_LOCUS11814 PE=4 SV=1	76.06	30647	0	0	0	0	0	0	0	0	0	8	0	0	0	0	0	0	0	1	0	12.8	2.1	2.1	76.06	682	682	0	29.398	12.8	0	0	0	0	0	0	0	1.8	0	30647	30647	0	0	0	0	0	0	0
tr|A0A068WQX1|A0A068WQX1_ECHGR;tr|A0A087W110|A0A087W110_ECHMU;tr|W6URE1|W6URE1_ECHGR	tr|A0A068WQX1|A0A068WQX1_ECHGR Armadillo type fold OS=Echinococcus granulosus OX=6210 GN=EgrG_000222600 PE=4 SV=1;tr|A0A087W110|A0A087W110_ECHMU Armadillo type fold OS=Echinococcus multilocularis OX=6211 GN=EmuJ_000222600 PE=4 SV=1;tr|W6URE1|W6URE1_ECHGR I	75.777	631860	0	0	0	0	0	0	0	2691.1	0	10	0	0	0	0	0	0	0	1	0	14.7	14.7	4	75.777	678	678;678;1322	0	92.559	14.7	0	0	0	0	0	0	0	1.8	0	634550	631860	0	0	0	0	0	0	0
tr|A0A068YE79|A0A068YE79_ECHMU	tr|A0A068YE79|A0A068YE79_ECHMU ATP binding cassette sub family B OS=Echinococcus multilocularis OX=6211 GN=EmuJ_000928300 PE=4 SV=1	75.746	0	0	0	19477	0	0	0	0	0	0	0	0	0	1	0	0	0	0	0	0	1.4	1.4	1.4	75.746	693	693	0.0095923	6.0621	0	0	0	1.4	0	0	0	0	0	0	19477	0	0	0	19477	0	0	0	0
tr|A0A0R3VV27|A0A0R3VV27_TAEAS	tr|A0A0R3VV27|A0A0R3VV27_TAEAS Uncharacterized protein OS=Taenia asiatica OX=60517 GN=TASK_LOCUS1216 PE=4 SV=1	74.437	11307	0	0	0	0	0	0	0	0	0	5	0	0	0	0	0	0	0	1	0	9.1	1.9	1.9	74.437	669	669	0.0050251	6.2441	9.1	0	0	0	0	0	0	0	1.8	0	11307	11307	0	0	0	0	0	0	0
tr|A0A564YB16|A0A564YB16_HYMDI;tr|U6JDT3|U6JDT3_ECHGR;tr|A0A068XVN0|A0A068XVN0_ECHMU;tr|A0A0R3VVZ2|A0A0R3VVZ2_TAEAS	tr|A0A564YB16|A0A564YB16_HYMDI Uncharacterized protein OS=Hymenolepis diminuta OX=6216 GN=WMSIL1_LOCUS4546 PE=3 SV=1	72.985	223060	0	0	0	0	0	0	0	0	0	5	0	0	0	0	0	0	0	0	0	9.7	9.7	9.7	72.985	642	642;642;660;666	0	92.362	9.7	0	0	0	0	0	0	0	0	0	223060	223060	0	0	0	0	0	0	0
tr|A0A0R3VWH6|A0A0R3VWH6_TAEAS;tr|U6JIC8|U6JIC8_ECHGR;tr|A0A068YEZ5|A0A068YEZ5_ECHMU;tr|A0A564Y2C3|A0A564Y2C3_HYMDI;tr|Q0PWC3|Q0PWC3_ECHGR;tr|A0A564Y1K9|A0A564Y1K9_HYMDI	tr|A0A0R3VWH6|A0A0R3VWH6_TAEAS Uncharacterized protein OS=Taenia asiatica OX=60517 GN=TASK_LOCUS1771 PE=3 SV=1;tr|U6JIC8|U6JIC8_ECHGR Heat shock 70 kDa protein 4 OS=Echinococcus granulosus OX=6210 GN=EGR_08863 PE=3 SV=1;tr|A0A068YEZ5|A0A068YEZ5_ECHMU Heat	72.022	54310	0	0	0	0	0	0	0	0	0	13	4	3	6	1	5	4	0	3	6	19.2	3.3	1.5	72.022	660	660;651;651;489;133;133	0	15.867	19.2	4.7	5.8	10.3	2.4	7.1	4.7	0	6.1	10.5	54310	54310	0	0	0	0	0	0	0
tr|A0A564YS15|A0A564YS15_HYMDI;tr|A0A158R8Q8|A0A158R8Q8_TAEAS	tr|A0A564YS15|A0A564YS15_HYMDI Uncharacterized protein OS=Hymenolepis diminuta OX=6216 GN=WMSIL1_LOCUS8953 PE=4 SV=1;tr|A0A158R8Q8|A0A158R8Q8_TAEAS Uncharacterized protein OS=Taenia asiatica OX=60517 GN=TASK_LOCUS5945 PE=4 SV=1	71.558	0	0	9687.4	0	0	0	0	5645.6	0	0	0	0	1	0	0	0	0	1	0	0	2.9	2.9	2.9	71.558	623	623;744	0	11.516	0	0	1.6	0	0	0	0	1.3	0	0	15333	0	0	9687.4	0	0	0	0	5645.6
tr|A0A564ZBA3|A0A564ZBA3_HYMDI;tr|A0A068YFE2|A0A068YFE2_ECHMU;tr|A0A068WHC1|A0A068WHC1_ECHGR;tr|W6UMY4|W6UMY4_ECHGR	tr|A0A564ZBA3|A0A564ZBA3_HYMDI Leuk-A4-hydro_C domain-containing protein OS=Hymenolepis diminuta OX=6216 GN=WMSIL1_LOCUS14481 PE=4 SV=1	70.916	202400	0	0	0	0	0	0	0	0	0	3	0	0	0	0	0	0	0	0	0	5.4	5.4	5.4	70.916	628	628;626;626;639	0	26.218	5.4	0	0	0	0	0	0	0	0	0	202400	202400	0	0	0	0	0	0	0
tr|A0A0R3SBX5|A0A0R3SBX5_HYMDI	tr|A0A0R3SBX5|A0A0R3SBX5_HYMDI Uncharacterized protein OS=Hymenolepis diminuta OX=6216 GN=HDID_LOCUS2025 PE=4 SV=1	70.888	6229.7	0	0	0	0	0	0	0	0	17118	2	0	0	0	0	0	0	0	0	1	3.1	3.1	3.1	70.888	642	642	0	12.179	3.1	0	0	0	0	0	0	0	0	1.6	23347	6229.7	0	0	0	0	0	0	0
tr|A0A087W0P2|A0A087W0P2_ECHMU;tr|W6UJE2|W6UJE2_ECHGR;tr|A0A564YNT2|A0A564YNT2_HYMDI;tr|A0A0R3W6H8|A0A0R3W6H8_TAEAS;tr|A0A068WN13|A0A068WN13_ECHGR	tr|A0A087W0P2|A0A087W0P2_ECHMU Hypothetical transcript OS=Echinococcus multilocularis OX=6211 GN=EmuJ_000200600 PE=4 SV=1;tr|W6UJE2|W6UJE2_ECHGR Triple functional domain protein OS=Echinococcus granulosus OX=6210 GN=EGR_04006 PE=4 SV=1;tr|A0A564YNT2|A0A564	70.883	0	0	17246	0	0	0	0	0	0	0	0	0	2	0	0	0	0	0	0	0	3.8	3.8	3.8	70.883	640	640;897;148;442;654	0	11.683	0	0	3.8	0	0	0	0	0	0	0	17246	0	0	17246	0	0	0	0	0
tr|A0A0R3VWM5|A0A0R3VWM5_TAEAS	tr|A0A0R3VWM5|A0A0R3VWM5_TAEAS Uncharacterized protein OS=Taenia asiatica OX=60517 GN=TASK_LOCUS1820 PE=3 SV=1	70.477	461700	0	23368	9780.7	0	0	0	0	12405	0	15	0	4	7	5	1	1	0	7	3	20.7	1.9	1.9	70.477	628	628	0	15.022	20.7	0	7.2	12.1	9.4	1.6	1.6	0	12.9	5.3	507250	461700	0	23368	9780.7	0	0	0	0
tr|A0A0R3VUI7|A0A0R3VUI7_TAEAS;tr|A0A068WNP9|A0A068WNP9_ECHGR;tr|A0A087W040|A0A087W040_ECHMU;tr|W6U266|W6U266_ECHGR	tr|A0A0R3VUI7|A0A0R3VUI7_TAEAS Uncharacterized protein OS=Taenia asiatica OX=60517 GN=TASK_LOCUS989 PE=4 SV=1;tr|A0A068WNP9|A0A068WNP9_ECHGR Fascin 2 OS=Echinococcus granulosus OX=6210 GN=EgrG_000181100 PE=4 SV=1;tr|A0A087W040|A0A087W040_ECHMU Fascin 2 OS=	69.711	167160	0	0	0	0	0	0	0	12050	0	2	0	0	0	0	0	0	0	1	0	3.4	3.4	1.9	69.711	639	639;694;697;648	0	12.589	3.4	0	0	0	0	0	0	0	1.6	0	179210	167160	0	0	0	0	0	0	0
tr|A0A0R3SB67|A0A0R3SB67_HYMDI	tr|A0A0R3SB67|A0A0R3SB67_HYMDI Uncharacterized protein OS=Hymenolepis diminuta OX=6216 GN=HDID_LOCUS1678 PE=4 SV=1	69.579	24460	0	0	0	0	0	0	0	0	0	1	0	0	0	0	0	0	0	0	0	1.8	1.8	1.8	69.579	607	607	0.0096852	6.0874	1.8	0	0	0	0	0	0	0	0	0	24460	24460	0	0	0	0	0	0	0
tr|U6JBL1|U6JBL1_ECHGR;tr|A0A0R3VWH1|A0A0R3VWH1_TAEAS;tr|A0A087W0E8|A0A087W0E8_ECHMU;tr|A0A564Y518|A0A564Y518_HYMDI	tr|U6JBL1|U6JBL1_ECHGR V-type proton ATPase catalytic subunit A isoform 2 OS=Echinococcus granulosus OX=6210 GN=EGR_04878 PE=3 SV=1;tr|A0A0R3VWH1|A0A0R3VWH1_TAEAS Uncharacterized protein OS=Taenia asiatica OX=60517 GN=TASK_LOCUS1766 PE=3 SV=1;tr|A0A087W0E8	68.964	33632	0	0	0	0	0	0	0	0	0	1	0	0	0	0	0	0	0	0	0	2.4	2.4	2.4	68.964	621	621;621;621;624	0	55.185	2.4	0	0	0	0	0	0	0	0	0	33632	33632	0	0	0	0	0	0	0
tr|A0A564YFS0|A0A564YFS0_HYMDI	tr|A0A564YFS0|A0A564YFS0_HYMDI Uncharacterized protein OS=Hymenolepis diminuta OX=6216 GN=WMSIL1_LOCUS5447 PE=4 SV=1	68.953	37113	0	0	0	0	0	0	8110.6	0	0	1	0	0	0	0	0	0	1	0	0	1.8	1.8	1.8	68.953	620	620	0.0025445	6.2951	1.8	0	0	0	0	0	0	1.8	0	0	45224	37113	0	0	0	0	0	0	8110.6
tr|U6IWR5|U6IWR5_ECHGR;tr|A0A068Y664|A0A068Y664_ECHMU;tr|A0A0R3VST6|A0A0R3VST6_TAEAS	tr|U6IWR5|U6IWR5_ECHGR Fimbrin OS=Echinococcus granulosus OX=6210 GN=EGR_00251 PE=4 SV=1;tr|A0A068Y664|A0A068Y664_ECHMU Fimbrin OS=Echinococcus multilocularis OX=6211 GN=EmuJ_000786800 PE=4 SV=1;tr|A0A0R3VST6|A0A0R3VST6_TAEAS Uncharacterized protein OS=Tae	68.669	18464	0	0	0	0	0	0	0	0	0	1	0	0	0	0	0	0	0	0	0	2.3	2.3	2.3	68.669	618	618;618;1252	0	7.1312	2.3	0	0	0	0	0	0	0	0	0	18464	18464	0	0	0	0	0	0	0
tr|A0A068YE03|A0A068YE03_ECHMU;tr|A0A068WCI3|A0A068WCI3_ECHGR;tr|A0A0R3W6K3|A0A0R3W6K3_TAEAS;tr|W6V6H8|W6V6H8_ECHGR;tr|A0A0R3SG04|A0A0R3SG04_HYMDI	tr|A0A068YE03|A0A068YE03_ECHMU ATP binding cassette sub family E OS=Echinococcus multilocularis OX=6211 GN=EmuJ_001052900 PE=4 SV=1;tr|A0A068WCI3|A0A068WCI3_ECHGR ATP binding cassette sub family E OS=Echinococcus granulosus OX=6210 GN=EgrG_001052900 PE=4 S	68.15	13043	0	0	0	0	0	0	0	0	0	2	0	0	0	0	0	0	0	0	0	4	4	4	68.15	604	604;604;612;682;604	0	14.825	4	0	0	0	0	0	0	0	0	0	13043	13043	0	0	0	0	0	0	0
tr|A0A564YBY5|A0A564YBY5_HYMDI;tr|A0A068WHL8|A0A068WHL8_ECHGR;tr|W6UZW7|W6UZW7_ECHGR;tr|A0A068Y3E8|A0A068Y3E8_ECHMU	tr|A0A564YBY5|A0A564YBY5_HYMDI B5 domain-containing protein OS=Hymenolepis diminuta OX=6216 GN=WMSIL1_LOCUS4775 PE=4 SV=1	68.091	27897	0	0	0	0	0	0	0	0	0	5	0	0	0	0	0	0	0	0	0	9.2	9.2	9.2	68.091	606	606;594;599;606	0	32.379	9.2	0	0	0	0	0	0	0	0	0	27897	27897	0	0	0	0	0	0	0
tr|A0A564YKI8|A0A564YKI8_HYMDI;tr|A0A564YKJ1|A0A564YKJ1_HYMDI;tr|A0A564YM97|A0A564YM97_HYMDI	tr|A0A564YKI8|A0A564YKI8_HYMDI Calpain catalytic domain-containing protein OS=Hymenolepis diminuta OX=6216 GN=WMSIL1_LOCUS7238 PE=3 SV=1;tr|A0A564YKJ1|A0A564YKJ1_HYMDI Calpain catalytic domain-containing protein OS=Hymenolepis diminuta OX=6216 GN=WMSIL1_LO	67.846	602130	61702	431930	160610	149070	14390	0	0	119980	99838	2	1	2	2	3	1	0	0	2	2	4	4	2.8	67.846	602	602;614;619	0	18.208	2.8	1.5	2.8	2.8	4	1.3	0	0	2.8	2.8	1639600	602130	61702	431930	160610	149070	14390	0	0
tr|A0A0S4MLX1|A0A0S4MLX1_ECHMU;tr|W6UGS9|W6UGS9_ECHGR	tr|A0A0S4MLX1|A0A0S4MLX1_ECHMU Heat shock protein 70 OS=Echinococcus multilocularis OX=6211 PE=3 SV=1;tr|W6UGS9|W6UGS9_ECHGR Heat shock cognate protein OS=Echinococcus granulosus OX=6210 GN=EGR_04903 PE=3 SV=1	67.811	495430	0	37254	90026	2755.9	0	0	0	16496	5407	2	0	1	1	1	0	0	0	1	1	2.8	2.8	2.8	67.811	612	612;613	0	43.799	2.8	0	2.8	2.8	2.8	0	0	0	2.8	2.8	647370	495430	0	37254	90026	2755.9	0	0	0
tr|A0A0R3SPN0|A0A0R3SPN0_HYMDI;tr|A0A0R3VVR9|A0A0R3VVR9_TAEAS;tr|U6JBX5|U6JBX5_ECHGR;tr|A0A077RCQ5|A0A077RCQ5_ECHMU;tr|Q8I7C2|Q8I7C2_ECHMU	tr|A0A0R3SPN0|A0A0R3SPN0_HYMDI Transket_pyr domain-containing protein OS=Hymenolepis diminuta OX=6216 GN=HDID_LOCUS6934 PE=4 SV=1;tr|A0A0R3VVR9|A0A0R3VVR9_TAEAS Transket_pyr domain-containing protein OS=Taenia asiatica OX=60517 GN=TASK_LOCUS1496 PE=4 SV=1	67.578	677030	0	0	0	0	0	0	0	4353.9	0	5	0	0	0	0	0	0	0	1	0	7.5	7.5	7.5	67.578	625	625;602;625;625;667	0	73.044	7.5	0	0	0	0	0	0	0	2.1	0	681380	677030	0	0	0	0	0	0	0
tr|A0A0R3WDC9|A0A0R3WDC9_TAEAS	tr|A0A0R3WDC9|A0A0R3WDC9_TAEAS Uncharacterized protein OS=Taenia asiatica OX=60517 GN=TASK_LOCUS8767 PE=3 SV=1	67.514	0	0	11276	9072	0	0	0	0	0	0	0	0	1	1	0	0	0	0	0	0	2.6	2.6	2.6	67.514	609	609	0	10.321	0	0	2.6	2.6	0	0	0	0	0	0	20348	0	0	11276	9072	0	0	0	0
tr|A0A564YVB5|A0A564YVB5_HYMDI;tr|A0A564YUD7|A0A564YUD7_HYMDI	tr|A0A564YVB5|A0A564YVB5_HYMDI WD_REPEATS_REGION domain-containing protein OS=Hymenolepis diminuta OX=6216 GN=WMSIL1_LOCUS9515 PE=4 SV=1	67.376	349650	0	0	0	0	0	0	0	0	0	4	0	0	0	0	0	0	0	0	0	5.2	5.2	5.2	67.376	617	617;318	0	28.513	5.2	0	0	0	0	0	0	0	0	0	349650	349650	0	0	0	0	0	0	0
tr|A0A564YUI6|A0A564YUI6_HYMDI	tr|A0A564YUI6|A0A564YUI6_HYMDI Protein kinase C OS=Hymenolepis diminuta OX=6216 GN=WMSIL1_LOCUS9332 PE=3 SV=1	67.371	6220.6	0	0	0	0	0	0	0	0	0	1	0	0	0	0	0	0	0	0	0	1.5	1.5	1.5	67.371	592	592	0.0025381	6.2874	1.5	0	0	0	0	0	0	0	0	0	6220.6	6220.6	0	0	0	0	0	0	0
tr|A0A564YHU5|A0A564YHU5_HYMDI;tr|A0A564YHM1|A0A564YHM1_HYMDI;tr|A0A564YFM3|A0A564YFM3_HYMDI;tr|W6ULK4|W6ULK4_ECHGR;tr|A0A068Y018|A0A068Y018_ECHMU;tr|A0A068WQX3|A0A068WQX3_ECHGR	tr|A0A564YHU5|A0A564YHU5_HYMDI Uncharacterized protein OS=Hymenolepis diminuta OX=6216 GN=WMSIL1_LOCUS5795 PE=4 SV=1;tr|A0A564YHM1|A0A564YHM1_HYMDI Uncharacterized protein OS=Hymenolepis diminuta OX=6216 GN=WMSIL1_LOCUS5795 PE=4 SV=1;tr|A0A564YFM3|A0A564YF	67.271	522960	0	0	16785	0	0	0	0	927070	0	4	0	0	2	0	0	0	0	4	0	8.8	8.8	8.8	67.271	612	612;630;675;770;812;812	0	38.642	7.4	0	0	3.1	0	0	0	0	7.4	0	1466800	522960	0	0	16785	0	0	0	0
tr|A0A0R3SUX2|A0A0R3SUX2_HYMDI	tr|A0A0R3SUX2|A0A0R3SUX2_HYMDI ENT domain-containing protein OS=Hymenolepis diminuta OX=6216 GN=HDID_LOCUS9324 PE=4 SV=1	66.829	0	0	0	0	0	0	0	0	0	1360000	0	0	0	0	0	0	0	0	0	1	1.1	1.1	1.1	66.829	623	623	0.004902	6.0936	0	0	0	0	0	0	0	0	0	1.1	1360000	0	0	0	0	0	0	0	0
tr|A0A068YBR6|A0A068YBR6_ECHMU;tr|A0A068WAV5|A0A068WAV5_ECHGR;tr|W6USX8|W6USX8_ECHGR	tr|A0A068YBR6|A0A068YBR6_ECHMU Actin interacting protein 1 OS=Echinococcus multilocularis OX=6211 GN=EmuJ_000994400 PE=4 SV=1;tr|A0A068WAV5|A0A068WAV5_ECHGR Actin interacting protein 1 OS=Echinococcus granulosus OX=6210 GN=EgrG_000994400 PE=4 SV=1;tr|W6USX	66.802	118470	0	0	0	0	0	0	0	0	0	3	0	0	0	0	0	0	0	0	0	5.2	3.6	1.5	66.802	617	617;625;630	0	16.009	5.2	0	0	0	0	0	0	0	0	0	118470	118470	0	0	0	0	0	0	0
tr|A0A0R3VY11|A0A0R3VY11_TAEAS	tr|A0A0R3VY11|A0A0R3VY11_TAEAS Alpha-1,4 glucan phosphorylase OS=Taenia asiatica OX=60517 GN=TASK_LOCUS2306 PE=3 SV=1	66.537	0	0	0	0	0	0	0	0	54868	0	0	0	0	0	0	0	0	0	5	0	7.8	3.8	2.1	66.537	574	574	0	17.054	0	0	0	0	0	0	0	0	7.8	0	54868	0	0	0	0	0	0	0	0
tr|W6U0E5|W6U0E5_ECHGR	tr|W6U0E5|W6U0E5_ECHGR Heat shock cognate protein OS=Echinococcus granulosus OX=6210 GN=EGR_10561 PE=3 SV=1	66.159	249280	28920	7308.1	4850.4	0	0	11816	0	3650.8	19046	10	3	3	5	1	3	3	0	2	4	16.6	3.5	1.7	66.159	604	604	0	71.917	16.6	4.6	6	9.1	2.6	5.5	4.6	0	4.5	7.3	324870	249280	28920	7308.1	4850.4	0	0	11816	0
tr|A0A564Z181|A0A564Z181_HYMDI;tr|A0A564Z1M9|A0A564Z1M9_HYMDI	tr|A0A564Z181|A0A564Z181_HYMDI Glutaredoxin domain-containing protein OS=Hymenolepis diminuta OX=6216 GN=WMSIL1_LOCUS11816 PE=3 SV=1;tr|A0A564Z1M9|A0A564Z1M9_HYMDI Glutaredoxin domain-containing protein OS=Hymenolepis diminuta OX=6216 GN=WMSIL1_LOCUS11816	65.767	41298	0	0	0	0	0	0	0	0	0	2	0	0	0	0	0	0	0	0	0	4.4	4.4	4.4	65.767	596	596;623	0	13.384	4.4	0	0	0	0	0	0	0	0	0	41298	41298	0	0	0	0	0	0	0
tr|A0A564YDG5|A0A564YDG5_HYMDI;tr|A0A564YC22|A0A564YC22_HYMDI;tr|A0A564YCR9|A0A564YCR9_HYMDI;tr|A0A564YBV3|A0A564YBV3_HYMDI;tr|A0A1B1GE32|A0A1B1GE32_ECHOL	tr|A0A564YDG5|A0A564YDG5_HYMDI FERM domain-containing protein OS=Hymenolepis diminuta OX=6216 GN=WMSIL1_LOCUS4760 PE=4 SV=1;tr|A0A564YC22|A0A564YC22_HYMDI FERM domain-containing protein OS=Hymenolepis diminuta OX=6216 GN=WMSIL1_LOCUS4760 PE=4 SV=1;tr|A0A56	65.511	717210	0	17325	0	0	0	0	0	9497	0	5	0	1	0	0	0	0	0	2	0	5.7	5.7	2.9	65.511	557	557;561;563;567;39	0	67.151	4.1	0	1.6	0	0	0	0	0	2.2	0	744030	717210	0	17325	0	0	0	0	0
tr|F1DJQ2|F1DJQ2_9CEST;tr|Q94815|Q94815_TAESA;tr|A0A0R3VSH0|A0A0R3VSH0_TAEAS;tr|Q24796|Q24796_ECHGR;tr|Q05768|Q05768_ECHMU;tr|W6UQS2|W6UQS2_ECHGR;tr|Q24788|Q24788_ECHGR;tr|A0A068WM24|A0A068WM24_ECHGR;tr|Q56JA1|Q56JA1_ECHGR;tr|Q99212|Q99212_ECHMU	tr|F1DJQ2|F1DJQ2_9CEST Tegument antigen OS=Raillietina tetragona OX=984823 GN=rt10 PE=2 SV=1;tr|Q94815|Q94815_TAESA Myosin-like protein OS=Taenia saginata OX=6206 GN=orf PE=2 SV=1;tr|A0A0R3VSH0|A0A0R3VSH0_TAEAS FERM domain-containing protein OS=Taenia asia	65.403	629000	0	11731	0	0	0	0	0	11721	0	4	0	2	0	0	0	0	0	2	0	8.2	5.4	5.4	65.403	560	560;559;559;559;559;586;559;613;254;354	0	58.01	6.6	0	4.1	0	0	0	0	0	5	0	652460	629000	0	11731	0	0	0	0	0
tr|W6UBI1|W6UBI1_ECHGR;tr|A0A068WSZ0|A0A068WSZ0_ECHGR;tr|A0A068YNF1|A0A068YNF1_ECHMU	tr|W6UBI1|W6UBI1_ECHGR Malic enzyme OS=Echinococcus granulosus OX=6210 GN=EGR_06409 PE=3 SV=1;tr|A0A068WSZ0|A0A068WSZ0_ECHGR Malic enzyme OS=Echinococcus granulosus OX=6210 GN=EgrG_001145700 PE=3 SV=1;tr|A0A068YNF1|A0A068YNF1_ECHMU Malic enzyme OS=Echinoco	65.26	4829	0	0	0	0	0	0	0	0	0	1	0	0	0	0	0	0	0	0	0	2.3	2.3	2.3	65.26	597	597;640;643	0	6.7481	2.3	0	0	0	0	0	0	0	0	0	4829	4829	0	0	0	0	0	0	0
tr|A0A0R3WA18|A0A0R3WA18_TAEAS;tr|W6ULQ6|W6ULQ6_ECHGR;tr|A0A087W1V1|A0A087W1V1_ECHMU;tr|A0A068WRH5|A0A068WRH5_ECHGR	tr|A0A0R3WA18|A0A0R3WA18_TAEAS Annexin OS=Taenia asiatica OX=60517 PE=3 SV=1;tr|W6ULQ6|W6ULQ6_ECHGR Annexin OS=Echinococcus granulosus OX=6210 GN=EGR_06074 PE=3 SV=1;tr|A0A087W1V1|A0A087W1V1_ECHMU Annexin OS=Echinococcus multilocularis OX=6211 GN=EmuJ_0002	65.048	0	0	0	0	0	0	0	0	0	105030	0	0	0	0	0	0	0	0	0	3	6.9	6.9	6.9	65.048	577	577;310;310;310	0	18.728	0	0	0	0	0	0	0	0	0	6.9	105030	0	0	0	0	0	0	0	0
tr|A0A564YX14|A0A564YX14_HYMDI;tr|A0A0R3W2S3|A0A0R3W2S3_TAEAS;tr|A0A068YBB3|A0A068YBB3_ECHMU;tr|A0A068WAX8|A0A068WAX8_ECHGR;tr|W6UWT9|W6UWT9_ECHGR	tr|A0A564YX14|A0A564YX14_HYMDI Amidohydro-rel domain-containing protein OS=Hymenolepis diminuta OX=6216 GN=WMSIL1_LOCUS10222 PE=4 SV=1;tr|A0A0R3W2S3|A0A0R3W2S3_TAEAS Amidohydro-rel domain-containing protein OS=Taenia asiatica OX=60517 GN=TASK_LOCUS4158 PE=	64.604	63882	0	0	0	0	0	0	0	1699.3	0	3	0	0	0	0	0	0	0	1	0	5.6	5.6	5.6	64.604	592	592;594;594;594;607	0	19.743	5.6	0	0	0	0	0	0	0	1.7	0	65581	63882	0	0	0	0	0	0	0
tr|A0A564YWT3|A0A564YWT3_HYMDI	tr|A0A564YWT3|A0A564YWT3_HYMDI Uncharacterized protein OS=Hymenolepis diminuta OX=6216 GN=WMSIL1_LOCUS10509 PE=3 SV=1	63.536	14348	0	0	0	0	0	0	0	0	0	1	0	0	0	0	0	0	0	0	0	1.9	1.9	1.9	63.536	577	577	0.0026667	6.4309	1.9	0	0	0	0	0	0	0	0	0	14348	14348	0	0	0	0	0	0	0
tr|A0A0R3WB76|A0A0R3WB76_TAEAS	tr|A0A0R3WB76|A0A0R3WB76_TAEAS Uncharacterized protein OS=Taenia asiatica OX=60517 GN=TASK_LOCUS7870 PE=4 SV=1	61.377	0	0	0	0	0	0	0	0	0	8729	0	0	0	0	0	0	0	0	0	1	1.6	1.6	1.6	61.377	562	562	0	6.9879	0	0	0	0	0	0	0	0	0	1.6	8729	0	0	0	0	0	0	0	0
tr|A0A087W0F3|A0A087W0F3_ECHMU;tr|A0A0R3VXK6|A0A0R3VXK6_TAEAS;tr|W6U277|W6U277_ECHGR;tr|A0A068WSF8|A0A068WSF8_ECHGR	tr|A0A087W0F3|A0A087W0F3_ECHMU Glycerol kinase OS=Echinococcus multilocularis OX=6211 GN=EmuJ_000180000 PE=4 SV=1;tr|A0A0R3VXK6|A0A0R3VXK6_TAEAS Uncharacterized protein OS=Taenia asiatica OX=60517 GN=TASK_LOCUS2151 PE=4 SV=1;tr|W6U277|W6U277_ECHGR Glycerol	60.996	58332	0	0	0	0	0	0	0	41833	4565	1	0	0	0	0	0	0	0	2	1	3.6	3.6	3.6	60.996	555	555;571;583;555	0	13.359	1.8	0	0	0	0	0	0	0	3.6	1.8	104730	58332	0	0	0	0	0	0	0
tr|A0A564XY12|A0A564XY12_HYMDI	tr|A0A564XY12|A0A564XY12_HYMDI TPR_REGION domain-containing protein OS=Hymenolepis diminuta OX=6216 GN=WMSIL1_LOCUS1024 PE=4 SV=1	59.733	46006	0	0	0	0	0	0	0	0	0	3	0	0	0	0	0	0	0	0	0	5.6	5.6	5.6	59.733	531	531	0	19.854	5.6	0	0	0	0	0	0	0	0	0	46006	46006	0	0	0	0	0	0	0
tr|A0A0R3SPX6|A0A0R3SPX6_HYMDI;tr|U6IXW6|U6IXW6_ECHGR;tr|A0A0R3VSH9|A0A0R3VSH9_TAEAS;tr|A0A068YEM2|A0A068YEM2_ECHMU	tr|A0A0R3SPX6|A0A0R3SPX6_HYMDI Uncharacterized protein OS=Hymenolepis diminuta OX=6216 GN=HDID_LOCUS7069 PE=3 SV=1;tr|U6IXW6|U6IXW6_ECHGR T-complex protein 1 subunit alpha OS=Echinococcus granulosus OX=6210 GN=EGR_01327 PE=3 SV=1;tr|A0A0R3VSH9|A0A0R3VSH9_T	59.728	2556	0	0	0	0	0	0	0	0	0	1	0	0	0	0	0	0	0	0	0	1.8	1.8	1.8	59.728	547	547;548;548;548	0.0096154	6.0666	1.8	0	0	0	0	0	0	0	0	0	2556	2556	0	0	0	0	0	0	0
tr|A0A564Y282|A0A564Y282_HYMDI;tr|A0A564Y391|A0A564Y391_HYMDI;tr|A0A564Y204|A0A564Y204_HYMDI;tr|A0A564Y2S3|A0A564Y2S3_HYMDI;tr|A0A158R8B5|A0A158R8B5_TAEAS;tr|A0A564Y218|A0A564Y218_HYMDI;tr|A0A564Y227|A0A564Y227_HYMDI;tr|A0A068Y1E8|A0A068Y1E8_ECHMU;tr|A0A068WKJ9|A0A068WKJ9_ECHGR;tr|W6UDJ3|W6UDJ3_ECHGR	tr|A0A564Y282|A0A564Y282_HYMDI Protein kinase domain-containing protein OS=Hymenolepis diminuta OX=6216 GN=WMSIL1_LOCUS2220 PE=4 SV=1;tr|A0A564Y391|A0A564Y391_HYMDI Protein kinase domain-containing protein OS=Hymenolepis diminuta OX=6216 GN=WMSIL1_LOCUS222	59.597	0	16516	0	0	0	0	0	0	0	0	0	2	0	0	0	0	0	0	0	0	4	4	4	59.597	530	530;579;604;613;478;497;527;549;549;693	0	11.406	0	4	0	0	0	0	0	0	0	0	16516	0	16516	0	0	0	0	0	0
tr|A0A564XUC9|A0A564XUC9_HYMDI	tr|A0A564XUC9|A0A564XUC9_HYMDI DNA_pol_E_B domain-containing protein OS=Hymenolepis diminuta OX=6216 GN=WMSIL1_LOCUS77 PE=4 SV=1	59.441	0	0	107120	0	0	0	0	0	0	11080	0	0	1	0	0	0	0	0	0	1	2.2	2.2	2.2	59.441	538	538	0	6.9443	0	0	2.2	0	0	0	0	0	0	2.2	118200	0	0	107120	0	0	0	0	0
tr|U6JK90|U6JK90_ECHGR;tr|A0A068YAT9|A0A068YAT9_ECHMU;tr|A0A0R3W6W1|A0A0R3W6W1_TAEAS	tr|U6JK90|U6JK90_ECHGR T-complex protein 1 subunit theta OS=Echinococcus granulosus OX=6210 GN=EGR_04641 PE=3 SV=1;tr|A0A068YAT9|A0A068YAT9_ECHMU T complex protein 1 subunit theta OS=Echinococcus multilocularis OX=6211 GN=EmuJ_000683800 PE=3 SV=1;tr|A0A0R3	59.398	0	0	0	0	0	0	0	0	0	1718.4	0	0	0	0	0	0	0	0	0	1	2.2	2.2	2.2	59.398	545	545;545;1205	1	-2	0	0	0	0	0	0	0	0	0	2.2	1718.4	0	0	0	0	0	0	0	0
tr|A0A0R3W8N4|A0A0R3W8N4_TAEAS;tr|A0A0R3SCQ3|A0A0R3SCQ3_HYMDI;tr|W6V5H0|W6V5H0_ECHGR;tr|A0A068Y3Z8|A0A068Y3Z8_ECHMU;tr|A0A068WT58|A0A068WT58_ECHGR	tr|A0A0R3W8N4|A0A0R3W8N4_TAEAS Uncharacterized protein OS=Taenia asiatica OX=60517 GN=TASK_LOCUS6736 PE=3 SV=1;tr|A0A0R3SCQ3|A0A0R3SCQ3_HYMDI Uncharacterized protein OS=Hymenolepis diminuta OX=6216 GN=HDID_LOCUS2385 PE=3 SV=1;tr|W6V5H0|W6V5H0_ECHGR T-compl	58.965	23997	0	0	0	0	0	0	0	0	0	2	0	0	0	0	0	0	0	0	0	4.2	4.2	4.2	58.965	545	545;534;537;614;614	0	12.22	4.2	0	0	0	0	0	0	0	0	0	23997	23997	0	0	0	0	0	0	0
tr|A0A0R3SDV0|A0A0R3SDV0_HYMDI;tr|A0A068YCU0|A0A068YCU0_ECHMU;tr|A0A068WD37|A0A068WD37_ECHGR;tr|A0A0R3WA35|A0A0R3WA35_TAEAS;tr|W6UYD3|W6UYD3_ECHGR	tr|A0A0R3SDV0|A0A0R3SDV0_HYMDI T-complex protein 1 subunit gamma OS=Hymenolepis diminuta OX=6216 GN=HDID_LOCUS2890 PE=3 SV=1;tr|A0A068YCU0|A0A068YCU0_ECHMU T-complex protein 1 subunit gamma OS=Echinococcus multilocularis OX=6211 GN=EmuJ_000872100 PE=3 SV=2	58.957	3116.6	0	0	0	0	0	0	0	0	0	1	0	0	0	0	0	0	0	0	0	2.2	2.2	2.2	58.957	538	538;539;539;541;552	0	7.654	2.2	0	0	0	0	0	0	0	0	0	3116.6	3116.6	0	0	0	0	0	0	0
tr|W6UBU9|W6UBU9_ECHGR;tr|A0A087VXT5|A0A087VXT5_ECHMU;tr|A0A068X0C5|A0A068X0C5_ECHGR	tr|W6UBU9|W6UBU9_ECHGR PC3-like endoprotease variant B OS=Echinococcus granulosus OX=6210 GN=EGR_06292 PE=4 SV=1;tr|A0A087VXT5|A0A087VXT5_ECHMU Furin 1 OS=Echinococcus multilocularis OX=6211 GN=EmuJ_000086100 PE=4 SV=1;tr|A0A068X0C5|A0A068X0C5_ECHGR Furin	58.529	0	0	10215	0	0	0	0	0	0	0	0	0	1	0	0	0	0	0	0	0	2	2	2	58.529	540	540;705;705	0.0026385	6.4033	0	0	2	0	0	0	0	0	0	0	10215	0	0	10215	0	0	0	0	0
tr|A0A564XYQ9|A0A564XYQ9_HYMDI;tr|A0A564XY31|A0A564XY31_HYMDI	tr|A0A564XYQ9|A0A564XYQ9_HYMDI Uncharacterized protein OS=Hymenolepis diminuta OX=6216 GN=WMSIL1_LOCUS949 PE=4 SV=1;tr|A0A564XY31|A0A564XY31_HYMDI Uncharacterized protein OS=Hymenolepis diminuta OX=6216 GN=WMSIL1_LOCUS949 PE=4 SV=1	57.767	0	0	0	0	0	0	0	0	0	0	0	0	0	0	0	0	0	0	0	0	1.9	1.9	1.9	57.767	521	521;536	0.0096386	6.0669	0	0	0	0	0	0	0	0	0	0	8850.5	0	0	0	0	0	0	0	0
tr|A0A564ZCU1|A0A564ZCU1_HYMDI;tr|A0A564ZB08|A0A564ZB08_HYMDI	tr|A0A564ZCU1|A0A564ZCU1_HYMDI Protein kinase domain-containing protein OS=Hymenolepis diminuta OX=6216 GN=WMSIL1_LOCUS14520 PE=4 SV=1;tr|A0A564ZB08|A0A564ZB08_HYMDI Protein kinase domain-containing protein OS=Hymenolepis diminuta OX=6216 GN=WMSIL1_LOCUS14	57.421	8970.1	0	0	0	0	0	0	0	0	0	1	0	0	0	0	0	0	0	0	0	2.3	2.3	2.3	57.421	526	526;572	0	6.5944	2.3	0	0	0	0	0	0	0	0	0	8970.1	8970.1	0	0	0	0	0	0	0
tr|A0A068YD59|A0A068YD59_ECHMU;tr|W6UST3|W6UST3_ECHGR;tr|A0A564Y550|A0A564Y550_HYMDI;tr|A0A0R3W6N5|A0A0R3W6N5_TAEAS;tr|A0A482CY58|A0A482CY58_ECHGR;tr|A0A068WDD8|A0A068WDD8_ECHGR;tr|A0A564Y4D5|A0A564Y4D5_HYMDI;tr|A0A0R3WDD2|A0A0R3WDD2_TAEAS;tr|A0A1W5YQC2|A0A1W5YQC2_ECHGR;tr|A0A068Y1I2|A0A068Y1I2_ECHMU;tr|A0A068WVJ1|A0A068WVJ1_ECHGR;tr|W6UDI6|W6UDI6_ECHGR;tr|W6V1C8|W6V1C8_ECHGR;tr|A0A087VX24|A0A087…	tr|A0A068YD59|A0A068YD59_ECHMU Tubulin alpha chain OS=Echinococcus multilocularis OX=6211 GN=EmuJ_000886400 PE=3 SV=1;tr|W6UST3|W6UST3_ECHGR Tubulin alpha chain OS=Echinococcus granulosus OX=6210 GN=EGR_00635 PE=3 SV=1;tr|A0A564Y550|A0A564Y550_HYMDI Tubuli	57.109	13164	4626.5	48348	417100	0	20548	2505	0	36054	83277	1	1	2	10	0	1	1	0	2	3	23.7	23.7	13.1	57.109	510	510;505;482;451;451;510;436;450;422;451;450;1453;875;450;451;450;450;451;473;450;1543;423;450;1342;450;448;448;421;423;450;428;425;424;450;420;355;435;450;513;450;472;450;450;450;450;450;450;609;618;213	0	87.905	2.7	1.8	5.9	20.6	0	2.7	2.7	0	4.5	6.9	625620	13164	4626.5	48348	417100	0	20548	2505	0
tr|E7EEL0|E7EEL0_ECHGR;tr|C7U1I7|C7U1I7_ECHMU;tr|A0A068Y6N7|A0A068Y6N7_ECHMU;tr|A0A068WMY2|A0A068WMY2_ECHGR;tr|W6U8Y3|W6U8Y3_ECHGR;tr|A0A0R3VWZ4|A0A0R3VWZ4_TAEAS;tr|A0A564ZAW1|A0A564ZAW1_HYMDI	tr|E7EEL0|E7EEL0_ECHGR EgMKK2 OS=Echinococcus granulosus OX=6210 GN=mkk2 PE=2 SV=1;tr|C7U1I7|C7U1I7_ECHMU Mitogen-activated protein kinase kinase 2 OS=Echinococcus multilocularis OX=6211 GN=mkk2 PE=2 SV=1;tr|A0A068Y6N7|A0A068Y6N7_ECHMU Dual specificity mit	57.017	0	0	0	5915.6	0	0	0	0	0	0	0	0	0	1	0	0	0	0	0	0	2.5	2.5	2.5	57.017	520	520;520;520;520;550;558;565	0	7.5641	0	0	0	2.5	0	0	0	0	0	0	5915.6	0	0	0	5915.6	0	0	0	0
tr|A0A068WYF5|A0A068WYF5_ECHGR;tr|A0A068YBS9|A0A068YBS9_ECHMU;tr|W6UQS6|W6UQS6_ECHGR	tr|A0A068WYF5|A0A068WYF5_ECHGR Glycylpeptide N-tetradecanoyltransferase OS=Echinococcus granulosus OX=6210 GN=EgrG_000721200 PE=3 SV=1;tr|A0A068YBS9|A0A068YBS9_ECHMU Glycylpeptide N-tetradecanoyltransferase OS=Echinococcus multilocularis OX=6211 GN=EmuJ_00	56.97	0	0	0	4005.2	0	0	0	0	0	0	0	0	0	1	0	0	0	0	0	0	2.4	2.4	2.4	56.97	496	496;497;1027	0	7.2695	0	0	0	2.4	0	0	0	0	0	0	4005.2	0	0	0	4005.2	0	0	0	0
tr|A0A068Y943|A0A068Y943_ECHMU;tr|A0A068YC39|A0A068YC39_ECHMU;tr|A0A068Y4V3|A0A068Y4V3_ECHMU;tr|A0A068X2X2|A0A068X2X2_ECHGR;tr|A0A068YBT7|A0A068YBT7_ECHMU	tr|A0A068Y943|A0A068Y943_ECHMU Heat shock protein 70 OS=Echinococcus multilocularis OX=6211 GN=EmuJ_000733500 PE=3 SV=1;tr|A0A068YC39|A0A068YC39_ECHMU Heat shock protein 70 OS=Echinococcus multilocularis OX=6211 GN=EmuJ_000733300 PE=3 SV=1;tr|A0A068Y4V3|A0	56.694	190220	0	0	37049	0	0	0	0	5980.6	0	1	0	0	1	0	0	0	0	1	0	2	2	2	56.694	502	502;523;633;635;646	0	12.053	2	0	0	1.8	0	0	0	0	1.8	0	233250	190220	0	0	37049	0	0	0	0
tr|A0A158R8E9|A0A158R8E9_TAEAS	tr|A0A158R8E9|A0A158R8E9_TAEAS Coronin OS=Taenia asiatica OX=60517 GN=TASK_LOCUS5312 PE=3 SV=1	55.971	0	0	0	37300	3961.4	0	0	0	0	0	0	0	0	1	1	0	0	0	0	0	2.2	2.2	2.2	55.971	504	504	0.002681	6.435	0	0	0	2.2	2.2	0	0	0	0	0	41262	0	0	0	37300	3961.4	0	0	0
tr|A0A564YIV2|A0A564YIV2_HYMDI;tr|A0A068XU77|A0A068XU77_ECHMU;tr|W6UKG8|W6UKG8_ECHGR;tr|A0A158R6P8|A0A158R6P8_TAEAS;tr|A0A068WY92|A0A068WY92_ECHGR	tr|A0A564YIV2|A0A564YIV2_HYMDI Protein kinase domain-containing protein OS=Hymenolepis diminuta OX=6216 GN=WMSIL1_LOCUS6262 PE=3 SV=1;tr|A0A068XU77|A0A068XU77_ECHMU Serine:threonine protein kinase PAK 3 OS=Echinococcus multilocularis OX=6211 GN=EmuJ_001181	55.564	0	0	15435	0	0	0	0	0	0	0	0	0	3	0	0	0	0	0	0	0	8.3	8.3	8.3	55.564	493	493;479;493;495;580	0	21.619	0	0	8.3	0	0	0	0	0	0	0	15435	0	0	15435	0	0	0	0	0
tr|A0A068WQS1|A0A068WQS1_ECHGR;tr|A0A087W0Y1|A0A087W0Y1_ECHMU;tr|A0A0R3W7I7|A0A0R3W7I7_TAEAS;tr|W6UEH2|W6UEH2_ECHGR	tr|A0A068WQS1|A0A068WQS1_ECHGR Lysyl oxidase OS=Echinococcus granulosus OX=6210 GN=EgrG_000217900 PE=4 SV=1;tr|A0A087W0Y1|A0A087W0Y1_ECHMU Lysyl oxidase OS=Echinococcus multilocularis OX=6211 GN=EmuJ_000217900 PE=4 SV=1;tr|A0A0R3W7I7|A0A0R3W7I7_TAEAS Uncha	55.437	22702	0	0	15965	0	0	0	0	0	0	1	0	0	1	0	0	0	0	0	0	4.1	4.1	4.1	55.437	488	488;504;511;512	0	8.5235	4.1	0	0	4.1	0	0	0	0	0	0	38667	22702	0	0	15965	0	0	0	0
tr|A0A564YQ68|A0A564YQ68_HYMDI	tr|A0A564YQ68|A0A564YQ68_HYMDI Coronin OS=Hymenolepis diminuta OX=6216 GN=WMSIL1_LOCUS8602 PE=3 SV=1	55.226	0	0	0	78724	0	0	0	0	0	0	0	0	0	3	0	0	0	0	0	0	5.4	5.4	5.4	55.226	496	496	0	19.119	0	0	0	5.4	0	0	0	0	0	0	78724	0	0	0	78724	0	0	0	0
tr|G0LXZ9|G0LXZ9_DIPCN	tr|G0LXZ9|G0LXZ9_DIPCN Phosphoenolpyruvate carboxykinase (Fragment) OS=Dipylidium caninum OX=66787 GN=pepck PE=3 SV=1	54.298	9353000	0	31439	188740	39016	5478.8	3750.8	0	122530	20283	16	0	4	7	4	1	1	0	5	2	29.8	29.8	7.6	54.298	484	484	0	310.52	26	0	10.7	14.7	9.9	2.1	2.1	0	12.2	4.5	9764200	9353000	0	31439	188740	39016	5478.8	3750.8	0
tr|A0A564YM33|A0A564YM33_HYMDI;tr|A0A564YM06|A0A564YM06_HYMDI;tr|A0A564YNP7|A0A564YNP7_HYMDI;tr|A0A564YP32|A0A564YP32_HYMDI	tr|A0A564YM33|A0A564YM33_HYMDI Uncharacterized protein OS=Hymenolepis diminuta OX=6216 GN=WMSIL1_LOCUS7738 PE=4 SV=1;tr|A0A564YM06|A0A564YM06_HYMDI SH3 domain-containing protein OS=Hymenolepis diminuta OX=6216 GN=WMSIL1_LOCUS7738 PE=4 SV=1;tr|A0A564YNP7|A0	53.781	6759	0	0	0	0	0	0	0	0	0	1	0	0	0	0	0	0	0	0	0	2.7	2.7	2.7	53.781	476	476;562;573;584	0	8.8972	2.7	0	0	0	0	0	0	0	0	0	6759	6759	0	0	0	0	0	0	0
tr|G0LXZ8|G0LXZ8_HYDTA	tr|G0LXZ8|G0LXZ8_HYDTA Phosphoenolpyruvate carboxykinase (Fragment) OS=Hydatigena taeniaeformis OX=6205 GN=pepck PE=3 SV=1	53.414	3344600	0	69123	106970	30119	2987.7	0	0	57756	11497	15	0	5	8	6	2	1	0	7	3	31.1	8.6	3.8	53.414	476	476	0	49.114	31.1	0	13.4	20	16.2	5.9	2.1	0	18.5	6.9	3623100	3344600	0	69123	106970	30119	2987.7	0	0
tr|A0A564Y1L8|A0A564Y1L8_HYMDI	tr|A0A564Y1L8|A0A564Y1L8_HYMDI Uncharacterized protein OS=Hymenolepis diminuta OX=6216 GN=WMSIL1_LOCUS1871 PE=4 SV=1	53.335	869460	138750	28988	8628	0	42562	45130	0	0	74280	8	4	4	6	0	3	4	0	3	6	17	2.3	2.3	53.335	488	488	0	6.687	17	8	9	12.9	0	5.7	8	0	7.2	12.9	1207800	869460	138750	28988	8628	0	42562	45130	0
tr|A0A068YKX3|A0A068YKX3_ECHMU;tr|A0A068WH79|A0A068WH79_ECHGR;tr|W6UKD5|W6UKD5_ECHGR	tr|A0A068YKX3|A0A068YKX3_ECHMU Coiled coil domain containing protein 65 OS=Echinococcus multilocularis OX=6211 GN=EmuJ_001052300 PE=4 SV=1;tr|A0A068WH79|A0A068WH79_ECHGR Coiled coil domain containing protein 65 OS=Echinococcus granulosus OX=6210 GN=EgrG_00	53.197	0	0	0	0	0	0	0	0	0	0	0	0	0	0	0	0	0	0	0	0	2.5	2.5	2.5	53.197	448	448;450;499	0.002584	6.366	0	0	0	0	0	0	0	0	0	0	143290	0	0	0	0	0	0	0	0
tr|A0A0R3S8B2|A0A0R3S8B2_HYMDI;tr|A0A068XWZ2|A0A068XWZ2_ECHMU;tr|A0A068X1B9|A0A068X1B9_ECHGR;tr|W6U8T3|W6U8T3_ECHGR	tr|A0A0R3S8B2|A0A0R3S8B2_HYMDI Uncharacterized protein OS=Hymenolepis diminuta OX=6216 GN=HDID_LOCUS370 PE=3 SV=1	51.385	0	0	0	62231	0	0	0	0	0	0	0	0	0	3	0	0	0	0	0	0	8.6	8.6	8.6	51.385	456	456;412;412;604	0	73.82	0	0	0	8.6	0	0	0	0	0	0	62231	0	0	0	62231	0	0	0	0
tr|A0A0R3SWI6|A0A0R3SWI6_HYMDI;tr|A0A564YCE8|A0A564YCE8_HYMDI;tr|A0A564YP02|A0A564YP02_HYMDI	tr|A0A0R3SWI6|A0A0R3SWI6_HYMDI Annexin OS=Hymenolepis diminuta OX=6216 GN=HDID_LOCUS10047 PE=3 SV=1;tr|A0A564YCE8|A0A564YCE8_HYMDI Uncharacterized protein (Fragment) OS=Hymenolepis diminuta OX=6216 GN=WMSIL1_LOCUS5151 PE=4 SV=1;tr|A0A564YP02|A0A564YP02_HYM	50.747	0	0	0	16506	0	35174	0	0	0	9480.7	0	0	0	1	0	1	0	0	0	1	3.4	3.4	3.4	50.747	471	471;123;423	0	11.415	0	0	0	1.9	0	1.9	0	0	0	1.5	61161	0	0	0	16506	0	35174	0	0
tr|A0A564Y522|A0A564Y522_HYMDI	tr|A0A564Y522|A0A564Y522_HYMDI Mitogen-activated protein kinase OS=Hymenolepis diminuta OX=6216 GN=WMSIL1_LOCUS2504 PE=4 SV=1	50.66	0	0	0	8040.6	0	0	0	0	0	0	0	0	0	3	0	0	0	0	0	0	6.2	3.3	3.3	50.66	448	448	0	7.1751	0	0	0	6.2	0	0	0	0	0	0	8040.6	0	0	0	8040.6	0	0	0	0
tr|U6IW87|U6IW87_ECHGR;tr|A0A0R3WAN0|A0A0R3WAN0_TAEAS;tr|A0A068YD19|A0A068YD19_ECHMU	tr|U6IW87|U6IW87_ECHGR Rab GDP dissociation inhibitor OS=Echinococcus granulosus OX=6210 GN=EGR_07503 PE=3 SV=1;tr|A0A0R3WAN0|A0A0R3WAN0_TAEAS Rab GDP dissociation inhibitor OS=Taenia asiatica OX=60517 GN=TASK_LOCUS7622 PE=3 SV=1;tr|A0A068YD19|A0A068YD19_E	50.21	0	0	0	913280	0	0	0	0	0	0	0	0	0	8	0	0	0	0	0	0	14.3	14.3	12.3	50.21	447	447;447;447	0	52.072	0	0	0	14.3	0	0	0	0	0	0	913280	0	0	0	913280	0	0	0	0
sp|Q9NFZ7|TBB1_ECHMU;tr|W6US08|W6US08_ECHGR;tr|A0A087W137|A0A087W137_ECHMU;tr|A0A068WQC9|A0A068WQC9_ECHGR;tr|B5ACH7|B5ACH7_ECHGR;tr|A0A0R3WBA1|A0A0R3WBA1_TAEAS	sp|Q9NFZ7|TBB1_ECHMU Tubulin beta-1 chain OS=Echinococcus multilocularis OX=6211 GN=TUB-1 PE=3 SV=1;tr|W6US08|W6US08_ECHGR Tubulin beta chain OS=Echinococcus granulosus OX=6210 GN=EGR_03990 PE=3 SV=1;tr|A0A087W137|A0A087W137_ECHMU Tubulin beta chain OS=Ech	50.21	0	0	0	17929	0	0	0	0	0	0	0	0	1	3	0	0	0	0	1	1	8.5	6.2	3.8	50.21	448	448;454;487;509;406;464	0	46.166	0	0	2.2	8	0	0	0	0	2.2	2.2	17929	0	0	0	17929	0	0	0	0
tr|A0A0R3VWM0|A0A0R3VWM0_TAEAS;tr|U6JJN6|U6JJN6_ECHGR;tr|A0A0R3W8G2|A0A0R3W8G2_TAEAS;tr|A0A087VXD6|A0A087VXD6_ECHMU;tr|A0A1W5YQD6|A0A1W5YQD6_ECHGR;tr|A0A0R3SEC6|A0A0R3SEC6_HYMDI;tr|A0A0R3VV32|A0A0R3VV32_TAEAS;tr|A0A068Y7J6|A0A068Y7J6_ECHMU;tr|A0A068WML9|A0A068WML9_ECHGR;sp|Q9NFZ6|TBB2_ECHMU;tr|A0A0R3SJZ6|A0A0R3SJZ6_HYMDI;tr|W6V3X7|W6V3X7_ECHGR;tr|A0A564Y987|A0A564Y987_HYMDI	tr|A0A0R3VWM0|A0A0R3VWM0_TAEAS Tubulin beta chain OS=Taenia asiatica OX=60517 GN=TASK_LOCUS1815 PE=3 SV=1;tr|U6JJN6|U6JJN6_ECHGR Tubulin beta chain OS=Echinococcus granulosus OX=6210 GN=EGR_07583 PE=3 SV=1;tr|A0A0R3W8G2|A0A0R3W8G2_TAEAS Tubulin beta chain	49.629	0	0	0	25158	0	0	0	0	0	0	0	0	1	4	0	0	0	0	1	1	11	6.8	3.4	49.629	444	444;445;445;445;412;443;445;445;445;445;446;662;533	0	13.049	0	0	2.3	11	0	0	0	0	2.3	2.3	25158	0	0	0	25158	0	0	0	0
tr|A0A0R3WFL1|A0A0R3WFL1_TAEAS;tr|A0A068YEW5|A0A068YEW5_ECHMU;tr|A0A068WEL5|A0A068WEL5_ECHGR;tr|Q9JJY6|Q9JJY6_MERUN;tr|U6JM68|U6JM68_ECHGR;tr|A0A068Y7X2|A0A068Y7X2_ECHMU;tr|A0A158R931|A0A158R931_TAEAS;tr|A0A068Y8U8|A0A068Y8U8_ECHMU;tr|A0A068WLA0|A0A068WLA0_ECHGR;tr|W6UTT4|W6UTT4_ECHGR;tr|W6UN42|W6UN42_ECHGR	tr|A0A0R3WFL1|A0A0R3WFL1_TAEAS Tubulin beta chain OS=Taenia asiatica OX=60517 GN=TASK_LOCUS9655 PE=3 SV=1;tr|A0A068YEW5|A0A068YEW5_ECHMU Tubulin beta chain OS=Echinococcus multilocularis OX=6211 GN=EmuJ_000955100 PE=3 SV=1;tr|A0A068WEL5|A0A068WEL5_ECHGR Tu	49.518	0	0	0	2029.2	0	0	0	0	0	0	0	0	1	4	0	0	0	0	1	1	10	2.3	2.3	49.518	442	442;443;443;436;444;444;447;472;472;549;123	1	-2	0	0	2.3	10	0	0	0	0	2.3	2.3	2029.2	0	0	0	2029.2	0	0	0	0
tr|A0A068WFV3|A0A068WFV3_ECHGR;tr|W6V110|W6V110_ECHGR;tr|A0A068YG57|A0A068YG57_ECHMU	tr|A0A068WFV3|A0A068WFV3_ECHGR Adenylyl cyclase-associated protein OS=Echinococcus granulosus OX=6210 GN=EgrG_000897100 PE=3 SV=1;tr|W6V110|W6V110_ECHGR Adenylyl cyclase-associated protein OS=Echinococcus granulosus OX=6210 GN=EGR_00542 PE=3 SV=1;tr|A0A068	49.421	0	0	0	3907.3	0	0	0	0	0	0	0	0	0	1	0	0	0	0	0	0	3.1	3.1	3.1	49.421	453	453;454;470	0	7.1163	0	0	0	3.1	0	0	0	0	0	0	3907.3	0	0	0	3907.3	0	0	0	0
tr|A0A068WUI8|A0A068WUI8_ECHGR;tr|A0A087W0A7|A0A087W0A7_ECHMU;tr|W6U8V0|W6U8V0_ECHGR;tr|A0A158R8V0|A0A158R8V0_TAEAS	tr|A0A068WUI8|A0A068WUI8_ECHGR Mitogen-activated protein kinase OS=Echinococcus granulosus OX=6210 GN=EgrG_000174000 PE=4 SV=1;tr|A0A087W0A7|A0A087W0A7_ECHMU Mitogen-activated protein kinase OS=Echinococcus multilocularis OX=6211 GN=EmuJ_000174000 PE=4 SV=	49.329	0	0	0	208700	0	0	0	0	0	0	0	0	0	4	0	0	0	0	0	0	7.5	7.5	4.4	49.329	429	429;430;1136;332	0	27.675	0	0	0	7.5	0	0	0	0	0	0	208700	0	0	0	208700	0	0	0	0
tr|A0A0R3WDI4|A0A0R3WDI4_TAEAS;tr|A0A068YJB0|A0A068YJB0_ECHMU;tr|A0A068WC82|A0A068WC82_ECHGR;tr|W6VBT1|W6VBT1_ECHGR	tr|A0A0R3WDI4|A0A0R3WDI4_TAEAS Uncharacterized protein OS=Taenia asiatica OX=60517 GN=TASK_LOCUS8829 PE=4 SV=1;tr|A0A068YJB0|A0A068YJB0_ECHMU Choline:ethanolamine kinase OS=Echinococcus multilocularis OX=6211 GN=EmuJ_001007100 PE=4 SV=1;tr|A0A068WC82|A0A06	49.318	15724	0	0	0	0	0	0	0	0	0	2	0	0	0	0	0	0	0	0	0	5.5	5.5	5.5	49.318	435	435;549;549;411	0	13.329	5.5	0	0	0	0	0	0	0	0	0	15724	15724	0	0	0	0	0	0	0
tr|A0A0R3SBE1|A0A0R3SBE1_HYMDI;tr|A0A564YZI8|A0A564YZI8_HYMDI;tr|A0A158R7I9|A0A158R7I9_TAEAS;tr|A0A068Y0Y7|A0A068Y0Y7_ECHMU;tr|A0A068WMQ8|A0A068WMQ8_ECHGR;tr|W6UKL4|W6UKL4_ECHGR	tr|A0A0R3SBE1|A0A0R3SBE1_HYMDI Uncharacterized protein OS=Hymenolepis diminuta OX=6216 GN=HDID_LOCUS1784 PE=4 SV=1;tr|A0A564YZI8|A0A564YZI8_HYMDI Uncharacterized protein OS=Hymenolepis diminuta OX=6216 GN=WMSIL1_LOCUS10584 PE=4 SV=1	49.254	0	0	12956	142500	0	0	0	0	0	0	0	0	1	6	0	0	0	0	0	0	11.9	11.9	11.9	49.254	427	427;247;426;426;426;453	0	37.058	0	0	2.3	11.9	0	0	0	0	0	0	155450	0	0	12956	142500	0	0	0	0
tr|A0A0R3W5H3|A0A0R3W5H3_TAEAS;tr|A0A0R3S8A2|A0A0R3S8A2_HYMDI;tr|A0A087VWU2|A0A087VWU2_ECHMU;tr|A0A068X1Z6|A0A068X1Z6_ECHGR;tr|W6U6F8|W6U6F8_ECHGR	tr|A0A0R3W5H3|A0A0R3W5H3_TAEAS MHD domain-containing protein OS=Taenia asiatica OX=60517 GN=TASK_LOCUS5370 PE=3 SV=1;tr|A0A0R3S8A2|A0A0R3S8A2_HYMDI MHD domain-containing protein OS=Hymenolepis diminuta OX=6216 GN=HDID_LOCUS355 PE=3 SV=1;tr|A0A087VWU2|A0A08	48.87	0	0	0	10825	0	0	0	0	0	0	0	0	0	1	0	0	0	0	0	0	2.8	2.8	2.8	48.87	424	424;424;424;424;552	0	12.988	0	0	0	2.8	0	0	0	0	0	0	10825	0	0	0	10825	0	0	0	0
tr|A5LIC9|A5LIC9_9CEST;tr|E4WKZ5|E4WKZ5_9CEST;tr|E4WKZ4|E4WKZ4_ECHMU;tr|D5GU45|D5GU45_9CEST;tr|A6BM86|A6BM86_9CEST;tr|A5LIC8|A5LIC8_ECHOL;tr|A5LIC7|A5LIC7_9CEST;tr|A5LIC4|A5LIC4_9CEST;tr|A5LIC3|A5LIC3_ECHGR;tr|A5LIC2|A5LIC2_ECHMU;tr|A0A0R3W466|A0A0R3W466_TAEAS;tr|A0A068WAJ9|A0A068WAJ9_ECHGR;tr|A0A068YIV7|A0A068YIV7_ECHMU	tr|A5LIC9|A5LIC9_9CEST Elongation factor 1-alpha OS=Echinococcus shiquicus OX=260967 GN=ef1a PE=3 SV=1;tr|E4WKZ5|E4WKZ5_9CEST Elongation factor 1-alpha (Fragment) OS=Echinococcus shiquicus OX=260967 GN=ef1a PE=3 SV=1;tr|E4WKZ4|E4WKZ4_ECHMU Elongation facto	48.798	0	0	21850	45696	0	0	0	0	3596	0	0	1	2	3	0	0	1	0	2	1	10.9	8.7	8.7	48.798	448	448;419;419;420;448;448;448;448;448;448;448;455;475	0	59.35	0	2.2	8.7	10.9	0	0	2.2	0	5.6	2.2	71142	0	0	21850	45696	0	0	0	0
tr|A0A087VYW8|A0A087VYW8_ECHMU;tr|U6JGS5|U6JGS5_ECHGR;tr|A0A0R3W858|A0A0R3W858_TAEAS;tr|A0A0R3SG10|A0A0R3SG10_HYMDI	tr|A0A087VYW8|A0A087VYW8_ECHMU 26s protease regulatory subunit 7 OS=Echinococcus multilocularis OX=6211 GN=EmuJ_000119000 PE=3 SV=1;tr|U6JGS5|U6JGS5_ECHGR 26S protease regulatory subunit 7 OS=Echinococcus granulosus OX=6210 GN=EGR_04075 PE=3 SV=1;tr|A0A0R3	48.071	0	0	0	13535	0	0	0	0	0	0	0	0	0	3	0	0	0	0	0	0	7.4	7.4	7.4	48.071	432	432;433;433;433	0	17.668	0	0	0	7.4	0	0	0	0	0	0	13535	0	0	0	13535	0	0	0	0
tr|A0A087VXV3|A0A087VXV3_ECHMU;tr|A0A068WTV2|A0A068WTV2_ECHGR;tr|A0A0R3W9G0|A0A0R3W9G0_TAEAS;tr|W6UFN6|W6UFN6_ECHGR	tr|A0A087VXV3|A0A087VXV3_ECHMU Adenosylhomocysteinase OS=Echinococcus multilocularis OX=6211 GN=EmuJ_000076900 PE=3 SV=1;tr|A0A068WTV2|A0A068WTV2_ECHGR Adenosylhomocysteinase OS=Echinococcus granulosus OX=6210 GN=EgrG_000076900 PE=3 SV=1;tr|A0A0R3W9G0|A0A0	47.909	0	0	0	19631	0	0	0	0	0	0	0	0	0	1	0	0	0	0	0	0	7.1	7.1	3.9	47.909	438	438;438;467;1291	0	12.01	0	0	0	3.9	0	0	0	0	0	0	19631	0	0	0	19631	0	0	0	0
tr|A0A564YMZ8|A0A564YMZ8_HYMDI	tr|A0A564YMZ8|A0A564YMZ8_HYMDI Rab GDP dissociation inhibitor OS=Hymenolepis diminuta OX=6216 GN=WMSIL1_LOCUS7885 PE=3 SV=1	47.893	0	0	0	148200	0	0	0	0	0	0	0	0	0	4	0	0	0	0	0	0	10.6	6.4	6.4	47.893	425	425	0	35.046	0	0	0	10.6	0	0	0	0	0	0	148200	0	0	0	148200	0	0	0	0
tr|A0A564YSM0|A0A564YSM0_HYMDI	tr|A0A564YSM0|A0A564YSM0_HYMDI Deacetylase sirtuin-type domain-containing protein OS=Hymenolepis diminuta OX=6216 GN=WMSIL1_LOCUS9123 PE=4 SV=1	47.887	0	0	0	0	7248.4	0	0	0	0	0	0	0	0	0	1	0	0	0	0	0	2.3	2.3	2.3	47.887	427	427	0.0026178	6.3927	0	0	0	0	2.3	0	0	0	0	0	7248.4	0	0	0	0	7248.4	0	0	0
tr|A0A0R3W6Y1|A0A0R3W6Y1_TAEAS	tr|A0A0R3W6Y1|A0A0R3W6Y1_TAEAS Uncharacterized protein OS=Taenia asiatica OX=60517 GN=TASK_LOCUS5993 PE=4 SV=1	47.741	0	3168.7	0	76398	0	0	6811.9	0	0	0	0	1	0	1	0	0	1	0	0	0	2.9	2.9	2.9	47.741	421	421	0	9.7738	0	2.9	0	2.9	0	0	2.9	0	0	0	86378	0	3168.7	0	76398	0	0	6811.9	0
tr|A0A0R3SF53|A0A0R3SF53_HYMDI	tr|A0A0R3SF53|A0A0R3SF53_HYMDI Adenosylhomocysteinase OS=Hymenolepis diminuta OX=6216 GN=HDID_LOCUS3441 PE=3 SV=1	47.62	0	0	0	11764	0	0	0	0	0	0	0	0	0	1	0	0	0	0	0	0	6.7	3.5	3.5	47.62	430	430	0	19.328	0	0	0	3.5	0	0	0	0	0	0	11764	0	0	0	11764	0	0	0	0
tr|A0A564XXL9|A0A564XXL9_HYMDI;tr|A0A0R3VWM4|A0A0R3VWM4_TAEAS;tr|W6UAV0|W6UAV0_ECHGR;tr|A0A068XZE9|A0A068XZE9_ECHMU;tr|A0A068WWY8|A0A068WWY8_ECHGR	tr|A0A564XXL9|A0A564XXL9_HYMDI Uncharacterized protein OS=Hymenolepis diminuta OX=6216 GN=WMSIL1_LOCUS874 PE=3 SV=1	47.556	0	0	0	1324300	0	0	0	0	0	0	0	0	0	10	0	0	0	0	0	0	15	15	15	47.556	421	421;406;426;454;454	0	122.88	0	0	0	15	0	0	0	0	0	0	1324300	0	0	0	1324300	0	0	0	0
tr|A0A564Y3P4|A0A564Y3P4_HYMDI;tr|A0A564Y3J3|A0A564Y3J3_HYMDI;tr|A0A564Y3Q0|A0A564Y3Q0_HYMDI	tr|A0A564Y3P4|A0A564Y3P4_HYMDI Gelsolin-like domain-containing protein OS=Hymenolepis diminuta OX=6216 GN=WMSIL1_LOCUS2704 PE=4 SV=1;tr|A0A564Y3J3|A0A564Y3J3_HYMDI Gelsolin-like domain-containing protein OS=Hymenolepis diminuta OX=6216 GN=WMSIL1_LOCUS2704	46.928	0	0	0	0	0	0	0	0	0	7748.3	0	0	0	0	0	0	0	0	0	1	2.7	2.7	2.7	46.928	402	402;411;447	1	-2	0	0	0	0	0	0	0	0	0	2.7	7748.3	0	0	0	0	0	0	0	0
tr|W6ULN3|W6ULN3_ECHGR;tr|A0A564YR09|A0A564YR09_HYMDI;tr|A0A068YL28|A0A068YL28_ECHMU;tr|A0A068WJF8|A0A068WJF8_ECHGR	tr|W6ULN3|W6ULN3_ECHGR Adenylosuccinate synthetase OS=Echinococcus granulosus OX=6210 GN=EGR_03221 PE=3 SV=1;tr|A0A564YR09|A0A564YR09_HYMDI Adenylosuccinate synthetase OS=Hymenolepis diminuta OX=6216 GN=WMSIL1_LOCUS8764 PE=3 SV=1;tr|A0A068YL28|A0A068YL28_E	46.848	0	0	0	21756	0	0	0	0	0	0	0	0	0	1	0	0	0	0	0	0	2.4	2.4	2.4	46.848	420	420;430;443;443	0.0096618	6.0793	0	0	0	2.4	0	0	0	0	0	0	21756	0	0	0	21756	0	0	0	0
tr|A0A0R3VXB0|A0A0R3VXB0_TAEAS	tr|A0A0R3VXB0|A0A0R3VXB0_TAEAS Uncharacterized protein OS=Taenia asiatica OX=60517 GN=TASK_LOCUS2055 PE=3 SV=1	46.528	0	0	0	2640600	0	0	0	0	16701	0	0	0	1	7	0	0	0	0	2	0	16.2	6.9	6.9	46.528	433	433	0	24.624	0	0	3.2	16.2	0	0	0	0	6	0	2657300	0	0	0	2640600	0	0	0	0
tr|A0A0R3W6P6|A0A0R3W6P6_TAEAS	tr|A0A0R3W6P6|A0A0R3W6P6_TAEAS Uncharacterized protein OS=Taenia asiatica OX=60517 GN=TASK_LOCUS5890 PE=4 SV=1	46.009	0	0	0	0	0	0	0	0	6918.9	0	0	0	0	0	0	0	0	0	1	0	3.2	3.2	3.2	46.009	401	401	0	7.0528	0	0	0	0	0	0	0	0	3.2	0	6918.9	0	0	0	0	0	0	0	0
tr|U6J0N8|U6J0N8_ECHGR;tr|U6I0U1|U6I0U1_ECHMU;tr|A0A0R3WG50|A0A0R3WG50_TAEAS	tr|U6J0N8|U6J0N8_ECHGR Aminotransferase class III OS=Echinococcus granulosus OX=6210 GN=EGR_02924 PE=3 SV=1;tr|U6I0U1|U6I0U1_ECHMU Aminotransferase class III OS=Echinococcus multilocularis OX=6211 GN=EmuJ_001032200 PE=3 SV=1;tr|A0A0R3WG50|A0A0R3WG50_TAEAS	45.751	19180	0	0	4955400	0	0	0	0	0	0	2	0	0	2	0	0	0	0	0	0	6.1	6.1	6.1	45.751	412	412;412;412	0	34.402	6.1	0	0	6.1	0	0	0	0	0	0	4980200	19180	0	0	4955400	0	0	0	0
tr|A0A0R3VVW6|A0A0R3VVW6_TAEAS;tr|A0A068Y7Q6|A0A068Y7Q6_ECHMU;tr|A0A068WFQ1|A0A068WFQ1_ECHGR;tr|W6UGS0|W6UGS0_ECHGR	tr|A0A0R3VVW6|A0A0R3VVW6_TAEAS Obg-like ATPase 1 OS=Taenia asiatica OX=60517 GN=TASK_LOCUS1553 PE=3 SV=1;tr|A0A068Y7Q6|A0A068Y7Q6_ECHMU Obg-like ATPase 1 OS=Echinococcus multilocularis OX=6211 PE=3 SV=1;tr|A0A068WFQ1|A0A068WFQ1_ECHGR Obg-like ATPase 1 OS=E	45.651	0	0	0	140540	0	0	0	0	0	0	0	0	0	3	0	0	0	0	0	0	9.3	9.3	6.6	45.651	407	407;414;414;371	0	19.142	0	0	0	9.3	0	0	0	0	0	0	140540	0	0	0	140540	0	0	0	0
tr|A0A0R3SRV9|A0A0R3SRV9_HYMDI	tr|A0A0R3SRV9|A0A0R3SRV9_HYMDI Uncharacterized protein OS=Hymenolepis diminuta OX=6216 GN=HDID_LOCUS7955 PE=3 SV=1	45.43	6480.5	0	0	3861900	0	0	0	0	0	0	1	0	0	3	0	0	0	0	0	0	8	8	8	45.43	412	412	0	57.833	3.6	0	0	8	0	0	0	0	0	0	3868400	6480.5	0	0	3861900	0	0	0	0
tr|A0A0R3SPA9|A0A0R3SPA9_HYMDI;tr|A0A564Z6N2|A0A564Z6N2_HYMDI;tr|A0A158R8W6|A0A158R8W6_TAEAS;tr|U6JI56|U6JI56_ECHGR;tr|A0A087W0L2|A0A087W0L2_ECHMU	tr|A0A0R3SPA9|A0A0R3SPA9_HYMDI Uncharacterized protein OS=Hymenolepis diminuta OX=6216 GN=HDID_LOCUS6778 PE=4 SV=1;tr|A0A564Z6N2|A0A564Z6N2_HYMDI Uncharacterized protein OS=Hymenolepis diminuta OX=6216 GN=WMSIL1_LOCUS12598 PE=4 SV=1;tr|A0A158R8W6|A0A158R8W	45.254	0	0	0	63636	0	0	0	0	0	0	0	0	0	4	0	0	0	0	0	0	8.8	8.8	8.8	45.254	396	396;282;396;396;396	0	23.841	0	0	0	8.8	0	0	0	0	0	0	63636	0	0	0	63636	0	0	0	0
tr|A0A564YLG5|A0A564YLG5_HYMDI	tr|A0A564YLG5|A0A564YLG5_HYMDI PH domain-containing protein OS=Hymenolepis diminuta OX=6216 GN=WMSIL1_LOCUS7236 PE=4 SV=1	44.817	0	0	0	24767	0	0	0	0	0	0	0	0	0	2	0	0	0	0	0	0	6.6	6.6	3.6	44.817	391	391	0	13.213	0	0	0	6.6	0	0	0	0	0	0	24767	0	0	0	24767	0	0	0	0
tr|A0A564Z9X3|A0A564Z9X3_HYMDI;tr|A0A564ZBY3|A0A564ZBY3_HYMDI;tr|A0A564ZA80|A0A564ZA80_HYMDI;tr|A0A564Z9W2|A0A564Z9W2_HYMDI;tr|A0A564ZA25|A0A564ZA25_HYMDI;tr|A0A564ZB79|A0A564ZB79_HYMDI;tr|A0A564ZAB7|A0A564ZAB7_HYMDI;tr|A0A564ZBP8|A0A564ZBP8_HYMDI;tr|A0A068WI51|A0A068WI51_ECHGR;tr|A0A068YJD0|A0A068YJD0_ECHMU;tr|W6UST1|W6UST1_ECHGR;tr|A0A158R9P9|A0A158R9P9_TAEAS	tr|A0A564Z9X3|A0A564Z9X3_HYMDI Uncharacterized protein OS=Hymenolepis diminuta OX=6216 GN=WMSIL1_LOCUS13986 PE=4 SV=1;tr|A0A564ZBY3|A0A564ZBY3_HYMDI Uncharacterized protein OS=Hymenolepis diminuta OX=6216 GN=WMSIL1_LOCUS13986 PE=4 SV=1;tr|A0A564ZA80|A0A564	44.796	0	0	23415	4969.4	0	0	0	0	0	0	0	0	3	1	0	0	0	0	0	0	6.4	6.4	6.4	44.796	392	392;405;1194;1199;1207;1212;1227;1232;1169;1171;1977;2081	0	27.385	0	0	6.4	3.3	0	0	0	0	0	0	28384	0	0	23415	4969.4	0	0	0	0
tr|A0A564ZC58|A0A564ZC58_HYMDI	tr|A0A564ZC58|A0A564ZC58_HYMDI Aminotran_1_2 domain-containing protein OS=Hymenolepis diminuta OX=6216 GN=WMSIL1_LOCUS14002 PE=4 SV=1	44.785	0	0	0	8139.3	0	0	0	0	0	0	0	0	0	1	0	0	0	0	0	0	3.5	3.5	3.5	44.785	401	401	0	22.265	0	0	0	3.5	0	0	0	0	0	0	8139.3	0	0	0	8139.3	0	0	0	0
tr|W6V0K4|W6V0K4_ECHGR;tr|A0A068YIV9|A0A068YIV9_ECHMU;tr|A0A068WHQ5|A0A068WHQ5_ECHGR	tr|W6V0K4|W6V0K4_ECHGR Beta-centractin OS=Echinococcus granulosus OX=6210 GN=EGR_00966 PE=3 SV=1;tr|A0A068YIV9|A0A068YIV9_ECHMU Beta centractin OS=Echinococcus multilocularis OX=6211 GN=EmuJ_000994000 PE=3 SV=1;tr|A0A068WHQ5|A0A068WHQ5_ECHGR Beta centracti	44.675	0	0	0	67818	0	0	0	0	0	0	0	0	0	1	0	0	0	0	0	0	2.8	2.8	2.8	44.675	393	393;395;396	0	7.1718	0	0	0	2.8	0	0	0	0	0	0	67818	0	0	0	67818	0	0	0	0
tr|A0A0R3SUY3|A0A0R3SUY3_HYMDI	tr|A0A0R3SUY3|A0A0R3SUY3_HYMDI Obg-like ATPase 1 OS=Hymenolepis diminuta OX=6216 GN=HDID_LOCUS9341 PE=3 SV=1	44.554	0	0	0	3343.9	0	0	0	0	0	0	0	0	0	2	0	0	0	0	0	0	6.6	3.8	3.8	44.554	395	395	0	6.9821	0	0	0	6.6	0	0	0	0	0	0	3343.9	0	0	0	3343.9	0	0	0	0
tr|A0A0R3SWR9|A0A0R3SWR9_HYMDI	tr|A0A0R3SWR9|A0A0R3SWR9_HYMDI Actin-related protein 2 OS=Hymenolepis diminuta OX=6216 GN=HDID_LOCUS10142 PE=3 SV=1	44.54	0	0	5575.7	3928.5	0	0	0	0	0	0	1	0	10	5	3	1	0	0	1	1	27.3	3.3	3.3	44.54	396	396	0.0026954	6.4558	2.8	0	27.3	12.4	9.1	2.8	0	0	2.8	2.8	9504.2	0	0	5575.7	3928.5	0	0	0	0
tr|A0A564YY85|A0A564YY85_HYMDI;tr|U6JHC3|U6JHC3_ECHGR;tr|Q9GP39|Q9GP39_ECHMU;tr|A0A564YI43|A0A564YI43_HYMDI;tr|A0A0R3WC76|A0A0R3WC76_TAEAS;tr|A0A0R3SGX7|A0A0R3SGX7_HYMDI;tr|A0A068Y0S3|A0A068Y0S3_ECHMU;tr|A0A068X505|A0A068X505_ECHGR;tr|W6U7I6|W6U7I6_ECHGR;tr|A0A068WXY6|A0A068WXY6_ECHGR	tr|A0A564YY85|A0A564YY85_HYMDI Uncharacterized protein OS=Hymenolepis diminuta OX=6216 GN=WMSIL1_LOCUS10743 PE=3 SV=1;tr|U6JHC3|U6JHC3_ECHGR Eukaryotic initiation factor 4A-III OS=Echinococcus granulosus OX=6210 GN=EGR_03121 PE=3 SV=1;tr|Q9GP39|Q9GP39_ECHM	44.398	0	0	0	37324	0	0	0	0	0	0	0	0	0	2	0	0	0	0	0	0	5.7	5.7	2.6	44.398	386	386;403;403;403;403;403;403;62;164;644	0	12.889	0	0	0	5.7	0	0	0	0	0	0	37324	0	0	0	37324	0	0	0	0
tr|A0A068YDY9|A0A068YDY9_ECHMU;tr|U6J1L9|U6J1L9_ECHGR;tr|A0A0R3VYB3|A0A0R3VYB3_TAEAS	tr|A0A068YDY9|A0A068YDY9_ECHMU Actin-related protein 2 OS=Echinococcus multilocularis OX=6211 GN=EmuJ_000801400 PE=3 SV=1;tr|U6J1L9|U6J1L9_ECHGR Actin-related protein 2 OS=Echinococcus granulosus OX=6210 GN=EGR_00127 PE=3 SV=1;tr|A0A0R3VYB3|A0A0R3VYB3_TAEA	44.332	3910.9	0	437670	55153	45040	8097.3	0	0	7525.5	3293.7	1	0	10	4	3	1	0	0	1	1	28	28	4.8	44.332	396	396;396;395	0	144.13	2.8	0	28	11.4	9.1	2.8	0	0	2.8	2.8	560690	3910.9	0	437670	55153	45040	8097.3	0	0
tr|A0A0R3SB81|A0A0R3SB81_HYMDI	tr|A0A0R3SB81|A0A0R3SB81_HYMDI Uncharacterized protein OS=Hymenolepis diminuta OX=6216 GN=HDID_LOCUS1698 PE=3 SV=1	44.28	0	0	58407	160540	15961	0	0	0	0	0	0	0	3	3	1	0	0	0	0	0	12.5	12.5	8.4	44.28	393	393	0	30.745	0	0	10.4	9.2	3.1	0	0	0	0	0	234910	0	0	58407	160540	15961	0	0	0
tr|W6UE99|W6UE99_ECHGR;tr|A0A0R3VWJ0|A0A0R3VWJ0_TAEAS;tr|A0A068YDR2|A0A068YDR2_ECHMU;tr|A0A068WJ10|A0A068WJ10_ECHGR;tr|A0A0R3SVU2|A0A0R3SVU2_HYMDI	tr|W6UE99|W6UE99_ECHGR Phosphoglycerate kinase OS=Echinococcus granulosus OX=6210 GN=EGR_05752 PE=3 SV=1;tr|A0A0R3VWJ0|A0A0R3VWJ0_TAEAS Phosphoglycerate kinase OS=Taenia asiatica OX=60517 GN=TASK_LOCUS1785 PE=3 SV=1;tr|A0A068YDR2|A0A068YDR2_ECHMU Phosphogl	44.227	8208.3	0	42052	2932900	5739.9	0	0	0	8752.2	0	1	0	1	6	1	0	0	0	1	0	15.2	15.2	14.2	44.227	415	415;415;433;433;415	0	134.57	4.3	0	4.1	14.2	4.3	0	0	0	4.3	0	2997700	8208.3	0	42052	2932900	5739.9	0	0	0
tr|A0A0R3ST17|A0A0R3ST17_HYMDI;tr|A0A087VZT5|A0A087VZT5_ECHMU;tr|A0A068WMN3|A0A068WMN3_ECHGR;tr|W6UBL5|W6UBL5_ECHGR;tr|A0A0R3WE35|A0A0R3WE35_TAEAS	tr|A0A0R3ST17|A0A0R3ST17_HYMDI S-adenosylmethionine synthase OS=Hymenolepis diminuta OX=6216 GN=HDID_LOCUS8492 PE=3 SV=1;tr|A0A087VZT5|A0A087VZT5_ECHMU S-adenosylmethionine synthase OS=Echinococcus multilocularis OX=6211 GN=EmuJ_000177400 PE=3 SV=1;tr|A0A0	43.998	0	0	0	15405	0	0	0	0	0	0	0	0	0	2	0	0	0	0	0	0	6.5	6.5	6.5	43.998	399	399;401;401;404;405	0	14.125	0	0	0	6.5	0	0	0	0	0	0	15405	0	0	0	15405	0	0	0	0
tr|A0A564YTW8|A0A564YTW8_HYMDI;tr|A0A564YTI4|A0A564YTI4_HYMDI;tr|A0A564YRW8|A0A564YRW8_HYMDI;tr|A0A564YRX1|A0A564YRX1_HYMDI;tr|A0A564YSN4|A0A564YSN4_HYMDI;tr|A0A564YS72|A0A564YS72_HYMDI;tr|A0A564YTJ5|A0A564YTJ5_HYMDI;tr|A0A564YTY3|A0A564YTY3_HYMDI;tr|A0A564YS42|A0A564YS42_HYMDI;tr|A0A564YTZ2|A0A564YTZ2_HYMDI;tr|A0A564YRV3|A0A564YRV3_HYMDI;tr|A0A564YTH5|A0A564YTH5_HYMDI;tr|A0A564YS13|A0A564YS13_HY…	tr|A0A564YTW8|A0A564YTW8_HYMDI Dynamin-type G domain-containing protein OS=Hymenolepis diminuta OX=6216 GN=WMSIL1_LOCUS9093 PE=3 SV=1;tr|A0A564YTI4|A0A564YTI4_HYMDI Uncharacterized protein OS=Hymenolepis diminuta OX=6216 GN=WMSIL1_LOCUS8978 PE=3 SV=1;tr|A0	43.823	0	0	0	0	0	0	0	0	15513	0	0	0	0	0	0	0	0	0	2	0	4.6	4.6	4.6	43.823	394	394;733;744;831;838;846;848;868;879;450;941;930;896;917;967;917;890;913;904;891;890;885;2283	0	11.922	0	0	0	0	0	0	0	0	4.6	0	15513	0	0	0	0	0	0	0	0
tr|A0A0R3WDE3|A0A0R3WDE3_TAEAS	tr|A0A0R3WDE3|A0A0R3WDE3_TAEAS Uncharacterized protein OS=Taenia asiatica OX=60517 GN=TASK_LOCUS8783 PE=4 SV=2	43.365	23383	0	213580	4035900	34065	16111	0	0	35187	3340.5	1	0	2	4	2	1	0	0	2	1	8.6	8.6	5.2	43.365	384	384	0	64.364	3.4	0	5.5	8.6	5.5	3.4	0	0	5.5	3.4	4368600	23383	0	213580	4035900	34065	16111	0	0
tr|A0A564YFB1|A0A564YFB1_HYMDI	tr|A0A564YFB1|A0A564YFB1_HYMDI TACC_C domain-containing protein OS=Hymenolepis diminuta OX=6216 GN=WMSIL1_LOCUS5781 PE=4 SV=1	43.343	0	0	0	0	0	7888.1	0	0	0	0	0	0	0	0	0	2	0	0	0	0	2.8	2.8	2.8	43.343	391	391	0	12.365	0	0	0	0	0	2.8	0	0	0	0	7888.1	0	0	0	0	0	7888.1	0	0
tr|W6U4Q1|W6U4Q1_ECHGR;tr|U6JBE4|U6JBE4_ECHGR;tr|A0A087W0I0|A0A087W0I0_ECHMU;tr|A0A0R3VXC4|A0A0R3VXC4_TAEAS	tr|W6U4Q1|W6U4Q1_ECHGR Enolase OS=Echinococcus granulosus OX=6210 GN=EGR_09632 PE=3 SV=1;tr|U6JBE4|U6JBE4_ECHGR Enolase OS=Echinococcus granulosus OX=6210 GN=EGR_09630 PE=3 SV=1;tr|A0A087W0I0|A0A087W0I0_ECHMU Enolase OS=Echinococcus multilocularis OX=6211	43.178	0	0	0	11387	0	0	0	0	0	0	0	0	0	2	0	0	0	0	0	0	5.1	3.1	3.1	43.178	393	393;431;431;431	0	7.3414	0	0	0	5.1	0	0	0	0	0	0	11387	0	0	0	11387	0	0	0	0
tr|A0A564YGB4|A0A564YGB4_HYMDI;tr|A0A068YAE1|A0A068YAE1_ECHMU;tr|A0A068W7S0|A0A068W7S0_ECHGR;tr|W6UWL4|W6UWL4_ECHGR;tr|A0A0R3W7C8|A0A0R3W7C8_TAEAS	tr|A0A564YGB4|A0A564YGB4_HYMDI Peptidase_M24 domain-containing protein OS=Hymenolepis diminuta OX=6216 GN=WMSIL1_LOCUS5423 PE=4 SV=1;tr|A0A068YAE1|A0A068YAE1_ECHMU Proliferation associated protein 2G4 OS=Echinococcus multilocularis OX=6211 GN=EmuJ_00078120	42.767	0	0	0	111590	0	0	0	0	0	0	0	0	0	4	0	0	0	0	0	0	10.1	10.1	10.1	42.767	387	387;388;388;404;427	0	25.979	0	0	0	10.1	0	0	0	0	0	0	111590	0	0	0	111590	0	0	0	0
tr|A0A564Y3W8|A0A564Y3W8_HYMDI;tr|A0A0R3VVK4|A0A0R3VVK4_TAEAS;tr|W6USQ6|W6USQ6_ECHGR;tr|A0A068YGB8|A0A068YGB8_ECHMU;tr|A0A068W9Z7|A0A068W9Z7_ECHGR	tr|A0A564Y3W8|A0A564Y3W8_HYMDI Mitogen-activated protein kinase OS=Hymenolepis diminuta OX=6216 GN=WMSIL1_LOCUS2641 PE=3 SV=1;tr|A0A0R3VVK4|A0A0R3VVK4_TAEAS Mitogen-activated protein kinase OS=Taenia asiatica OX=60517 GN=TASK_LOCUS1421 PE=3 SV=1;tr|W6USQ6|	42.5	0	0	58953	23325	2013.6	0	0	0	0	0	0	0	2	2	1	0	0	0	0	0	6.8	6.8	6.8	42.5	367	367;162;357;366;373	0	12.635	0	0	6.8	6.8	3.3	0	0	0	0	0	84292	0	0	58953	23325	2013.6	0	0	0
tr|A0A158R8B1|A0A158R8B1_TAEAS;tr|Q2UVJ0|Q2UVJ0_ECHMU;tr|F1CW98|F1CW98_ECHGR;tr|W6V1L8|W6V1L8_ECHGR;tr|B4YW00|B4YW00_ECHGR;tr|A0A564ZDR5|A0A564ZDR5_HYMDI;tr|A0A068WD97|A0A068WD97_ECHGR;tr|A0A068Y7K5|A0A068Y7K5_ECHMU	tr|A0A158R8B1|A0A158R8B1_TAEAS Mitogen-activated protein kinase OS=Taenia asiatica OX=60517 GN=TASK_LOCUS5091 PE=3 SV=1;tr|Q2UVJ0|Q2UVJ0_ECHMU Mitogen-activated protein kinase OS=Echinococcus multilocularis OX=6211 GN=mpk1 PE=3 SV=1;tr|F1CW98|F1CW98_ECHGR	42.215	0	0	7771.9	0	0	0	0	0	0	0	0	0	1	0	0	0	0	0	0	0	2.8	2.8	2.8	42.215	359	359;361;361;371;374;375;395;418	0	6.8851	0	0	2.8	0	0	0	0	0	0	0	7771.9	0	0	7771.9	0	0	0	0	0
tr|A0A564Z4L3|A0A564Z4L3_HYMDI	tr|A0A564Z4L3|A0A564Z4L3_HYMDI Uncharacterized protein OS=Hymenolepis diminuta OX=6216 GN=WMSIL1_LOCUS12564 PE=4 SV=1	42.201	0	0	216040	0	68539	0	0	0	0	0	0	0	5	0	5	0	0	0	0	0	11.6	11.6	4.2	42.201	361	361	0	56.212	0	0	11.6	0	11.6	0	0	0	0	0	284580	0	0	216040	0	68539	0	0	0
tr|A0A0R3SGN1|A0A0R3SGN1_HYMDI	tr|A0A0R3SGN1|A0A0R3SGN1_HYMDI Protein kinase domain-containing protein OS=Hymenolepis diminuta OX=6216 GN=HDID_LOCUS4067 PE=3 SV=1	42.099	0	0	14096	0	0	0	0	0	0	0	0	0	1	0	0	0	0	0	0	0	3.4	3.4	3.4	42.099	358	358	0	12.953	0	0	3.4	0	0	0	0	0	0	0	14096	0	0	14096	0	0	0	0	0
tr|A0A564Z8K1|A0A564Z8K1_HYMDI	tr|A0A564Z8K1|A0A564Z8K1_HYMDI Asp_protease domain-containing protein OS=Hymenolepis diminuta OX=6216 GN=WMSIL1_LOCUS13092 PE=4 SV=1	41.947	0	0	0	18332	0	0	0	0	0	0	0	0	0	1	0	0	0	0	0	0	3.2	3.2	3.2	41.947	375	375	0	8.4278	0	0	0	3.2	0	0	0	0	0	0	18332	0	0	0	18332	0	0	0	0
tr|A0A0R3VUE8|A0A0R3VUE8_TAEAS;tr|U6IUI1|U6IUI1_ECHGR;tr|A0A068Y6M8|A0A068Y6M8_ECHMU;tr|A0A0R3SSE6|A0A0R3SSE6_HYMDI	tr|A0A0R3VUE8|A0A0R3VUE8_TAEAS Uncharacterized protein OS=Taenia asiatica OX=60517 GN=TASK_LOCUS943 PE=4 SV=1;tr|U6IUI1|U6IUI1_ECHGR cAMP dependent protein kinase regulatory OS=Echinococcus granulosus OX=6210 GN=EGR_00342 PE=4 SV=1;tr|A0A068Y6M8|A0A068Y6M8	41.84	0	0	23857	28731	0	14117	0	0	0	0	0	0	2	2	0	3	0	0	0	0	8.7	8.7	8.7	41.84	367	367;367;367;370	0	35.055	0	0	6	6	0	8.7	0	0	0	0	66706	0	0	23857	28731	0	14117	0	0
tr|A0A0R3W5G9|A0A0R3W5G9_TAEAS;tr|A0A564ZAI2|A0A564ZAI2_HYMDI;tr|W6UF88|W6UF88_ECHGR;tr|A0A087VWR7|A0A087VWR7_ECHMU	tr|A0A0R3W5G9|A0A0R3W5G9_TAEAS Uncharacterized protein OS=Taenia asiatica OX=60517 GN=TASK_LOCUS5366 PE=3 SV=1;tr|A0A564ZAI2|A0A564ZAI2_HYMDI Uncharacterized protein OS=Hymenolepis diminuta OX=6216 GN=WMSIL1_LOCUS14091 PE=3 SV=1;tr|W6UF88|W6UF88_ECHGR Acti	41.831	0	0	0	190460	0	0	0	0	0	0	0	0	0	4	0	0	0	0	0	0	10.6	10.6	10.6	41.831	376	376;352;376;487	0	23.217	0	0	0	10.6	0	0	0	0	0	0	190460	0	0	0	190460	0	0	0	0
tr|A0A564Y9D0|A0A564Y9D0_HYMDI	tr|A0A564Y9D0|A0A564Y9D0_HYMDI Actin-related protein 2/3 complex subunit OS=Hymenolepis diminuta OX=6216 GN=WMSIL1_LOCUS4312 PE=3 SV=1	41.326	0	0	0	0	0	0	0	0	5471	0	0	0	0	0	0	0	0	0	1	0	2.6	2.6	2.6	41.326	378	378	1	-2	0	0	0	0	0	0	0	0	2.6	0	5471	0	0	0	0	0	0	0	0
tr|A0A564Z1I9|A0A564Z1I9_HYMDI;tr|A0A087W1F0|A0A087W1F0_ECHMU;tr|A0A068WQL9|A0A068WQL9_ECHGR;tr|W6ULX7|W6ULX7_ECHGR	tr|A0A564Z1I9|A0A564Z1I9_HYMDI TPR_REGION domain-containing protein OS=Hymenolepis diminuta OX=6216 GN=WMSIL1_LOCUS11689 PE=4 SV=1;tr|A0A087W1F0|A0A087W1F0_ECHMU Kinesin light chain 4 OS=Echinococcus multilocularis OX=6211 GN=EmuJ_000211900 PE=4 SV=1;tr|A0	41.313	0	0	7605.8	0	0	0	0	0	0	0	0	0	1	0	0	0	0	0	0	0	6.3	6.3	6.3	41.313	363	363;485;485;543	0	9.9106	0	0	6.3	0	0	0	0	0	0	0	7605.8	0	0	7605.8	0	0	0	0	0
tr|A0A564Y5L9|A0A564Y5L9_HYMDI;tr|A0A564Y3H8|A0A564Y3H8_HYMDI;tr|A0A564Y5T8|A0A564Y5T8_HYMDI;tr|A0A564Y3W5|A0A564Y3W5_HYMDI;tr|A0A564Y4H3|A0A564Y4H3_HYMDI	tr|A0A564Y5L9|A0A564Y5L9_HYMDI Uncharacterized protein OS=Hymenolepis diminuta OX=6216 GN=WMSIL1_LOCUS2708 PE=4 SV=1;tr|A0A564Y3H8|A0A564Y3H8_HYMDI Uncharacterized protein OS=Hymenolepis diminuta OX=6216 GN=WMSIL1_LOCUS2708 PE=4 SV=1;tr|A0A564Y5T8|A0A564Y5	41.234	0	0	22343	1677100	0	0	0	0	0	0	0	0	2	7	0	0	0	0	0	0	19.6	19.6	19.6	41.234	363	363;366;389;261;365	0	108.88	0	0	8	19.6	0	0	0	0	0	0	1699400	0	0	22343	1677100	0	0	0	0
tr|A0A0R3WE21|A0A0R3WE21_TAEAS	tr|A0A0R3WE21|A0A0R3WE21_TAEAS Annexin OS=Taenia asiatica OX=60517 GN=TASK_LOCUS9043 PE=3 SV=1	41.228	0	0	464210	4135.9	364240	329540	0	0	0	0	0	0	3	1	3	3	0	0	0	0	9.8	9.8	9.8	41.228	376	376	0	106.45	0	0	9.8	2.9	9.8	9.8	0	0	0	0	1162100	0	0	464210	4135.9	364240	329540	0	0
tr|A0A0R3SIL8|A0A0R3SIL8_HYMDI;tr|W6U278|W6U278_ECHGR;tr|A0A0R3W9I7|A0A0R3W9I7_TAEAS	tr|A0A0R3SIL8|A0A0R3SIL8_HYMDI NAD(P)-bd_dom domain-containing protein OS=Hymenolepis diminuta OX=6216 GN=HDID_LOCUS4781 PE=3 SV=1;tr|W6U278|W6U278_ECHGR GDP-mannose 4,6 dehydratase OS=Echinococcus granulosus OX=6210 GN=EGR_09929 PE=3 SV=1;tr|A0A0R3W9I7|A0	40.741	0	0	14628	0	0	0	0	0	0	0	0	0	2	0	0	0	0	0	0	0	6.7	6.7	6.7	40.741	359	359;353;353	0	13.204	0	0	6.7	0	0	0	0	0	0	0	14628	0	0	14628	0	0	0	0	0
tr|A0A564ZB47|A0A564ZB47_HYMDI	tr|A0A564ZB47|A0A564ZB47_HYMDI Uncharacterized protein OS=Hymenolepis diminuta OX=6216 GN=WMSIL1_LOCUS13622 PE=4 SV=1	40.299	0	0	0	37164	0	0	0	0	0	0	0	0	0	2	0	0	0	0	0	0	5.3	5.3	5.3	40.299	361	361	0	11.669	0	0	0	5.3	0	0	0	0	0	0	37164	0	0	0	37164	0	0	0	0
tr|A0A564YN70|A0A564YN70_HYMDI;tr|U6JMK8|U6JMK8_ECHGR;tr|U6HS43|U6HS43_ECHMU;tr|A0A0R3VUR9|A0A0R3VUR9_TAEAS;tr|A0A0R3ST89|A0A0R3ST89_HYMDI;tr|W6UMH9|W6UMH9_ECHGR;tr|A0A068YB19|A0A068YB19_ECHMU;tr|A0A0R3VVZ7|A0A0R3VVZ7_TAEAS	tr|A0A564YN70|A0A564YN70_HYMDI Uncharacterized protein OS=Hymenolepis diminuta OX=6216 GN=WMSIL1_LOCUS7292 PE=3 SV=1;tr|U6JMK8|U6JMK8_ECHGR Actin OS=Echinococcus granulosus OX=6210 GN=EGR_10650 PE=3 SV=1;tr|U6HS43|U6HS43_ECHMU Actin OS=Echinococcus multilo	40.142	0	0	0	215660	0	0	0	0	0	0	6	3	10	20	7	4	1	3	9	11	42.2	6.7	6.7	40.142	360	360;376;376;376;376;393;443;51	0	16.269	19.4	10.8	29.4	42.2	23.3	13.9	3.1	7.8	24.4	30.8	215660	0	0	0	215660	0	0	0	0
tr|A0A564YPR4|A0A564YPR4_HYMDI;tr|A0A564Y912|A0A564Y912_HYMDI	tr|A0A564YPR4|A0A564YPR4_HYMDI Uncharacterized protein (Fragment) OS=Hymenolepis diminuta OX=6216 GN=WMSIL1_LOCUS2343 PE=3 SV=1;tr|A0A564Y912|A0A564Y912_HYMDI Uncharacterized protein (Fragment) OS=Hymenolepis diminuta OX=6216 GN=WMSIL1_LOCUS2342 PE=3 SV=1	40.13	0	0	0	0	0	0	0	0	24212	0	1	0	0	0	0	0	0	0	3	0	9.2	2.2	2.2	40.13	357	357;223	0.0050125	6.2393	3.6	0	0	0	0	0	0	0	9.2	0	24212	0	0	0	0	0	0	0	0
tr|A0A564XZM8|A0A564XZM8_HYMDI	tr|A0A564XZM8|A0A564XZM8_HYMDI PKS_ER domain-containing protein OS=Hymenolepis diminuta OX=6216 GN=WMSIL1_LOCUS1533 PE=4 SV=1	40.052	0	0	188720	0	258060	0	0	0	7313.7	0	0	0	3	0	3	0	0	0	1	0	5.2	5.2	5.2	40.052	362	362	0	18.32	0	0	5.2	0	5.2	0	0	0	1.9	0	454100	0	0	188720	0	258060	0	0	0
tr|W6UJ03|W6UJ03_ECHGR;tr|A0A087W0P8|A0A087W0P8_ECHMU;tr|A0A068WN32|A0A068WN32_ECHGR;tr|A0A0R3W2E7|A0A0R3W2E7_TAEAS	tr|W6UJ03|W6UJ03_ECHGR Calcium-binding protein 39-like protein OS=Echinococcus granulosus OX=6210 GN=EGR_03984 PE=4 SV=1;tr|A0A087W0P8|A0A087W0P8_ECHMU Calcium binding protein 39 OS=Echinococcus multilocularis OX=6211 GN=EmuJ_000203600 PE=4 SV=1;tr|A0A068W	39.999	0	0	6498.7	0	6195.7	0	0	0	0	0	0	0	4	0	4	0	0	0	0	0	10.7	2.9	2.9	39.999	346	346;389;389;394	1	-2	0	0	10.7	0	10.7	0	0	0	0	0	12694	0	0	6498.7	0	6195.7	0	0	0
tr|U6J793|U6J793_ECHGR;tr|A0A0R3W3L5|A0A0R3W3L5_TAEAS;tr|A0A068YK34|A0A068YK34_ECHMU	tr|U6J793|U6J793_ECHGR Protein arginine N methyltransferase 8 OS=Echinococcus granulosus OX=6210 GN=EGR_02885 PE=3 SV=1;tr|A0A0R3W3L5|A0A0R3W3L5_TAEAS Methyltransf_25 domain-containing protein OS=Taenia asiatica OX=60517 GN=TASK_LOCUS4521 PE=3 SV=1;tr|A0A0	39.909	0	0	16041	0	9785.3	0	0	0	0	0	0	0	1	0	1	0	0	0	0	0	7.1	7.1	7.1	39.909	351	351;351;351	0	11.151	0	0	4	0	3.1	0	0	0	0	0	25826	0	0	16041	0	9785.3	0	0	0
tr|A0A0R3VSW8|A0A0R3VSW8_TAEAS	tr|A0A0R3VSW8|A0A0R3VSW8_TAEAS Fructose-bisphosphate aldolase OS=Taenia asiatica OX=60517 GN=TASK_LOCUS293 PE=3 SV=1	39.712	6684.5	0	1285600	88206	184970	15903	0	0	5555.6	0	1	0	5	5	3	1	0	0	1	0	16	16	3	39.712	363	363	0	87.239	3	0	16	16	8.8	3	0	0	3	0	1586900	6684.5	0	1285600	88206	184970	15903	0	0
tr|W6UF53|W6UF53_ECHGR;tr|A0A068YLB9|A0A068YLB9_ECHMU;tr|A0A068WHG5|A0A068WHG5_ECHGR	tr|W6UF53|W6UF53_ECHGR Uncharacterized protein OS=Echinococcus granulosus OX=6210 GN=EGR_05043 PE=4 SV=1;tr|A0A068YLB9|A0A068YLB9_ECHMU Ndr OS=Echinococcus multilocularis OX=6211 GN=EmuJ_001065500 PE=4 SV=1;tr|A0A068WHG5|A0A068WHG5_ECHGR Ndr OS=Echinococcu	39.68	0	0	59837	0	22781	6475.7	0	0	0	0	0	0	1	0	1	1	0	0	0	0	3.1	3.1	3.1	39.68	358	358;365;365	0	7.8794	0	0	3.1	0	3.1	3.1	0	0	0	0	89093	0	0	59837	0	22781	6475.7	0	0
tr|U6IXV3|U6IXV3_ECHGR;tr|A0A068YGP7|A0A068YGP7_ECHMU;sp|Q9GP32|ALF_ECHMU;tr|A0A068YCC9|A0A068YCC9_ECHMU;tr|W6URS1|W6URS1_ECHGR;tr|A0A068WBX8|A0A068WBX8_ECHGR;tr|A0A0R3W3D4|A0A0R3W3D4_TAEAS	tr|U6IXV3|U6IXV3_ECHGR Fructose-bisphosphate aldolase OS=Echinococcus granulosus OX=6210 GN=EGR_00458 PE=3 SV=1;tr|A0A068YGP7|A0A068YGP7_ECHMU Fructose-bisphosphate aldolase OS=Echinococcus multilocularis OX=6211 GN=EmuJ_000905600 PE=3 SV=1;sp|Q9GP32|ALF_E	39.666	0	0	23052	0	0	0	0	0	0	0	0	0	4	3	2	0	0	0	0	0	12.9	3	3	39.666	363	363;363;363;364;369;369;680	0	7.2691	0	0	12.9	9.9	5.8	0	0	0	0	0	23052	0	0	23052	0	0	0	0	0
tr|A0A0R3S7K6|A0A0R3S7K6_HYMDI	tr|A0A0R3S7K6|A0A0R3S7K6_HYMDI Fructose-bisphosphate aldolase OS=Hymenolepis diminuta OX=6216 GN=HDID_LOCUS25 PE=3 SV=1	39.627	3354.8	0	403690	59175	88359	2922.8	0	0	0	3284.5	1	0	4	4	3	1	0	0	0	1	9.4	4.1	4.1	39.627	363	363	0	54.857	3.9	0	9.4	9.4	6.3	4.1	0	0	0	3.9	560780	3354.8	0	403690	59175	88359	2922.8	0	0
tr|A0A564YZ43|A0A564YZ43_HYMDI;tr|A0A0R3W4D2|A0A0R3W4D2_TAEAS	tr|A0A564YZ43|A0A564YZ43_HYMDI Aha1_N domain-containing protein OS=Hymenolepis diminuta OX=6216 GN=WMSIL1_LOCUS11100 PE=4 SV=1;tr|A0A0R3W4D2|A0A0R3W4D2_TAEAS Aha1_N domain-containing protein OS=Taenia asiatica OX=60517 GN=TASK_LOCUS4869 PE=4 SV=1	39.546	0	0	0	152810	0	0	0	0	0	0	0	0	0	2	0	0	0	0	0	0	5.5	5.5	5.5	39.546	346	346;359	0	11.419	0	0	0	5.5	0	0	0	0	0	0	152810	0	0	0	152810	0	0	0	0
tr|A0A564YZY3|A0A564YZY3_HYMDI	tr|A0A564YZY3|A0A564YZY3_HYMDI Serine/threonine-protein phosphatase 2A activator OS=Hymenolepis diminuta OX=6216 GN=WMSIL1_LOCUS11075 PE=3 SV=1	39.286	0	0	0	0	7955.3	0	0	0	0	0	0	0	0	0	1	0	0	0	0	0	2.6	2.6	2.6	39.286	349	349	1	-2	0	0	0	0	2.6	0	0	0	0	0	7955.3	0	0	0	0	7955.3	0	0	0
tr|A0A564YDN0|A0A564YDN0_HYMDI	tr|A0A564YDN0|A0A564YDN0_HYMDI CS domain-containing protein OS=Hymenolepis diminuta OX=6216 GN=WMSIL1_LOCUS5139 PE=4 SV=1	38.985	0	0	0	37931	0	0	36738	0	0	0	0	0	0	3	0	0	1	0	0	0	5.3	5.3	5.3	38.985	341	341	0	17.834	0	0	0	5.3	0	0	2.6	0	0	0	74669	0	0	0	37931	0	0	36738	0
tr|A0A068WUR8|A0A068WUR8_ECHGR;tr|W6USW1|W6USW1_ECHGR;tr|A0A087VWP5|A0A087VWP5_ECHMU;tr|A0A0R3W7B6|A0A0R3W7B6_TAEAS	tr|A0A068WUR8|A0A068WUR8_ECHGR Annexin OS=Echinococcus granulosus OX=6210 GN=EgrG_000041200 PE=3 SV=1;tr|W6USW1|W6USW1_ECHGR Annexin OS=Echinococcus granulosus OX=6210 GN=EGR_00675 PE=3 SV=1;tr|A0A087VWP5|A0A087VWP5_ECHMU Annexin OS=Echinococcus multilocul	38.757	0	0	106880	14213	776540	103310	0	0	0	12131	1	1	6	2	4	3	0	0	1	2	10.6	4.9	4.9	38.757	348	348;418;348;335	0	27.504	2.9	2.9	10.6	5.2	8	7.8	0	0	2.9	5.2	1013100	0	0	106880	14213	776540	103310	0	0
tr|A0A564YM60|A0A564YM60_HYMDI	tr|A0A564YM60|A0A564YM60_HYMDI Queuosine salvage protein OS=Hymenolepis diminuta OX=6216 GN=WMSIL1_LOCUS7696 PE=3 SV=1	38.752	0	0	8739	0	0	0	0	0	0	0	0	0	1	0	0	0	0	0	0	0	4.7	4.7	4.7	38.752	340	340	0	7.1447	0	0	4.7	0	0	0	0	0	0	0	8739	0	0	8739	0	0	0	0	0
tr|A0A068YIL7|A0A068YIL7_ECHMU;tr|A0A564ZF17|A0A564ZF17_HYMDI;tr|A0A068WFA0|A0A068WFA0_ECHGR;tr|W6UN54|W6UN54_ECHGR;tr|A0A0R3WEN2|A0A0R3WEN2_TAEAS	tr|A0A068YIL7|A0A068YIL7_ECHMU UDP-glucose 4-epimerase OS=Echinococcus multilocularis OX=6211 GN=EmuJ_000984800 PE=3 SV=1;tr|A0A564ZF17|A0A564ZF17_HYMDI UDP-glucose 4-epimerase OS=Hymenolepis diminuta OX=6216 GN=WMSIL1_LOCUS14825 PE=3 SV=1;tr|A0A068WFA0|A0	38.651	19158	0	1082800	32534	447370	324440	0	0	0	27874	1	0	3	1	3	3	0	0	0	2	15.4	15.4	15.4	38.651	351	351;346;351;360;413	0	54.25	3.7	0	10.5	3.7	10.5	10.3	0	0	0	6.3	1938600	19158	0	1082800	32534	447370	324440	0	0
tr|A0A0R3W9X2|A0A0R3W9X2_TAEAS	tr|A0A0R3W9X2|A0A0R3W9X2_TAEAS CRAL-TRIO domain-containing protein OS=Taenia asiatica OX=60517 GN=TASK_LOCUS7293 PE=4 SV=1	38.476	0	0	186010	0	168250	31278	0	0	0	0	1	0	2	1	2	2	0	0	1	1	5.1	2.4	2.4	38.476	335	335	1	-2	2.7	0	5.1	2.7	5.1	5.1	0	0	2.7	2.7	385540	0	0	186010	0	168250	31278	0	0
tr|A0A564Y8M5|A0A564Y8M5_HYMDI;tr|A0A564Y8B2|A0A564Y8B2_HYMDI;tr|A0A564YAI1|A0A564YAI1_HYMDI	tr|A0A564Y8M5|A0A564Y8M5_HYMDI Uncharacterized protein OS=Hymenolepis diminuta OX=6216 GN=WMSIL1_LOCUS3738 PE=4 SV=1;tr|A0A564Y8B2|A0A564Y8B2_HYMDI Uncharacterized protein OS=Hymenolepis diminuta OX=6216 GN=WMSIL1_LOCUS3738 PE=4 SV=1;tr|A0A564YAI1|A0A564YA	38.423	5257.7	0	0	0	0	0	0	0	0	0	1	0	0	0	0	0	0	0	0	0	4.2	4.2	4.2	38.423	353	353;380;551	0	7.8615	4.2	0	0	0	0	0	0	0	0	0	5257.7	5257.7	0	0	0	0	0	0	0
tr|A0A564Y5H2|A0A564Y5H2_HYMDI	tr|A0A564Y5H2|A0A564Y5H2_HYMDI Uncharacterized protein OS=Hymenolepis diminuta OX=6216 GN=WMSIL1_LOCUS2408 PE=4 SV=1	37.806	0	0	15830	2211.4	89711	47408	0	0	0	0	0	0	1	1	1	1	0	0	0	0	2.3	2.3	2.3	37.806	346	346	0	6.6399	0	0	2.3	2.3	2.3	2.3	0	0	0	0	155160	0	0	15830	2211.4	89711	47408	0	0
tr|A0A564YG00|A0A564YG00_HYMDI	tr|A0A564YG00|A0A564YG00_HYMDI CRAL-TRIO domain-containing protein OS=Hymenolepis diminuta OX=6216 GN=WMSIL1_LOCUS6014 PE=4 SV=1	37.742	0	0	208470	0	102300	75391	0	0	0	0	0	0	3	0	2	2	0	0	0	0	7	7	7	37.742	329	329	0	19.958	0	0	7	0	7	7	0	0	0	0	386170	0	0	208470	0	102300	75391	0	0
tr|U6JKV5|U6JKV5_ECHGR;tr|A0A068Y321|A0A068Y321_ECHMU	tr|U6JKV5|U6JKV5_ECHGR Arp2/3 complex 34 kDa subunit OS=Echinococcus granulosus OX=6210 GN=EGR_08203 PE=3 SV=1;tr|A0A068Y321|A0A068Y321_ECHMU Arp2/3 complex 34 kDa subunit OS=Echinococcus multilocularis OX=6211 GN=EmuJ_000359700 PE=3 SV=1	37.471	0	0	15486	0	0	0	0	0	0	0	0	0	3	1	2	1	0	0	0	0	7.3	4	4	37.471	328	328;328	0	6.7913	0	0	7.3	3	3.4	3	0	0	0	0	15486	0	0	15486	0	0	0	0	0
tr|A0A158QD85|A0A158QD85_HYMDI;tr|A0A068YD17|A0A068YD17_ECHMU;tr|A0A068WAI1|A0A068WAI1_ECHGR;tr|W6UWM0|W6UWM0_ECHGR	tr|A0A158QD85|A0A158QD85_HYMDI Serine/threonine-protein phosphatase OS=Hymenolepis diminuta OX=6216 GN=HDID_LOCUS2568 PE=3 SV=1;tr|A0A068YD17|A0A068YD17_ECHMU Serine/threonine-protein phosphatase OS=Echinococcus multilocularis OX=6211 GN=EmuJ_000779500 PE=	37.357	0	0	14756	0	10657	0	0	0	0	0	0	0	2	0	1	0	0	0	0	1	13.2	7.4	7.4	37.357	326	326;326;380;405	0	13.681	0	0	7.7	0	3.1	0	0	0	0	2.5	25414	0	0	14756	0	10657	0	0	0
tr|U6JIM9|U6JIM9_ECHGR;tr|A0A087VX61|A0A087VX61_ECHMU;tr|A0A158R8V5|A0A158R8V5_TAEAS	tr|U6JIM9|U6JIM9_ECHGR Annexin OS=Echinococcus granulosus OX=6210 GN=EGR_00674 PE=3 SV=1;tr|A0A087VX61|A0A087VX61_ECHMU Annexin OS=Echinococcus multilocularis OX=6211 GN=EmuJ_000041300 PE=3 SV=1;tr|A0A158R8V5|A0A158R8V5_TAEAS Annexin OS=Taenia asiatica OX=	37.303	0	0	6448.6	0	27239	6145.8	0	0	0	0	0	0	1	0	1	1	0	0	0	0	3	3	3	37.303	331	331;331;377	0.0049751	6.151	0	0	3	0	3	3	0	0	0	0	39833	0	0	6448.6	0	27239	6145.8	0	0
tr|A0A0R3W7C7|A0A0R3W7C7_TAEAS	tr|A0A0R3W7C7|A0A0R3W7C7_TAEAS Uncharacterized protein OS=Taenia asiatica OX=60517 GN=TASK_LOCUS6172 PE=4 SV=1	37.244	0	0	0	0	3424.9	1504.6	0	0	0	0	0	0	0	0	1	1	0	0	0	0	4.1	4.1	4.1	37.244	316	316	0	8.1125	0	0	0	0	4.1	4.1	0	0	0	0	4929.5	0	0	0	0	3424.9	1504.6	0	0
tr|A0A564YBG6|A0A564YBG6_HYMDI;tr|A0A564YC72|A0A564YC72_HYMDI	tr|A0A564YBG6|A0A564YBG6_HYMDI Annexin OS=Hymenolepis diminuta OX=6216 GN=WMSIL1_LOCUS4446 PE=3 SV=1;tr|A0A564YC72|A0A564YC72_HYMDI Annexin OS=Hymenolepis diminuta OX=6216 GN=WMSIL1_LOCUS4446 PE=3 SV=1	37.062	0	0	165310	2808.1	117570	47008	0	0	0	0	0	0	1	1	1	1	0	0	0	0	3.3	3.3	3.3	37.062	331	331;337	0	7.0825	0	0	3.3	3.3	3.3	3.3	0	0	0	0	332690	0	0	165310	2808.1	117570	47008	0	0
tr|A0A564Z196|A0A564Z196_HYMDI	tr|A0A564Z196|A0A564Z196_HYMDI Uncharacterized protein OS=Hymenolepis diminuta OX=6216 GN=WMSIL1_LOCUS11098 PE=4 SV=1	37.027	0	0	12397	0	0	0	0	0	0	0	0	0	1	0	0	0	0	0	0	0	3.4	3.4	3.4	37.027	325	325	0.0026882	6.4393	0	0	3.4	0	0	0	0	0	0	0	12397	0	0	12397	0	0	0	0	0
tr|A0A564YSF0|A0A564YSF0_HYMDI;tr|A0A564YQQ0|A0A564YQQ0_HYMDI	tr|A0A564YSF0|A0A564YSF0_HYMDI Uncharacterized protein OS=Hymenolepis diminuta OX=6216 GN=WMSIL1_LOCUS8449 PE=3 SV=1;tr|A0A564YQQ0|A0A564YQQ0_HYMDI Uncharacterized protein OS=Hymenolepis diminuta OX=6216 GN=WMSIL1_LOCUS8692 PE=3 SV=1	36.95	8940.5	0	390020	0	296440	132530	0	0	0	18991	1	0	1	0	1	1	0	0	0	1	5.7	5.7	5.7	36.95	334	334;274	0	16.978	3.3	0	3.3	0	3.3	3.3	0	0	0	2.4	846920	8940.5	0	390020	0	296440	132530	0	0
tr|A0A564XXE0|A0A564XXE0_HYMDI;tr|A0A068XW69|A0A068XW69_ECHMU;tr|A0A068WQI1|A0A068WQI1_ECHGR;tr|W6U7F1|W6U7F1_ECHGR	tr|A0A564XXE0|A0A564XXE0_HYMDI AAA domain-containing protein (Fragment) OS=Hymenolepis diminuta OX=6216 GN=WMSIL1_LOCUS816 PE=4 SV=1;tr|A0A068XW69|A0A068XW69_ECHMU Katanin p60 ATPase containing subunit OS=Echinococcus multilocularis OX=6211 GN=EmuJ_0003565	36.89	0	0	0	0	0	0	0	0	295250	0	0	0	0	0	0	0	0	0	1	0	3.6	3.6	3.6	36.89	332	332;434;434;510	0	6.8736	0	0	0	0	0	0	0	0	3.6	0	295250	0	0	0	0	0	0	0	0
tr|A0A564YBI7|A0A564YBI7_HYMDI;tr|A0A068Y706|A0A068Y706_ECHMU;tr|A0A068WM89|A0A068WM89_ECHGR;tr|W6U419|W6U419_ECHGR;tr|A0A0R3VZC6|A0A0R3VZC6_TAEAS	tr|A0A564YBI7|A0A564YBI7_HYMDI Serine/threonine-protein phosphatase OS=Hymenolepis diminuta OX=6216 GN=WMSIL1_LOCUS4229 PE=3 SV=1;tr|A0A068Y706|A0A068Y706_ECHMU Serine/threonine-protein phosphatase OS=Echinococcus multilocularis OX=6211 GN=EmuJ_000522800 P	36.887	0	0	41497	0	0	8188	0	0	0	48140	0	0	3	0	0	1	0	0	0	3	17.6	17.6	11.7	36.887	324	324;323;323;422;207	0	32.905	0	0	10.5	0	0	4	0	0	0	11.1	97825	0	0	41497	0	0	8188	0	0
tr|A0A564XX93|A0A564XX93_HYMDI;tr|A0A564XXF2|A0A564XXF2_HYMDI	tr|A0A564XX93|A0A564XX93_HYMDI Arp2/3 complex 34 kDa subunit OS=Hymenolepis diminuta OX=6216 GN=WMSIL1_LOCUS1078 PE=3 SV=1;tr|A0A564XXF2|A0A564XXF2_HYMDI Arp2/3 complex 34 kDa subunit OS=Hymenolepis diminuta OX=6216 GN=WMSIL1_LOCUS1078 PE=3 SV=1	36.886	0	0	572120	36267	99384	10307	0	0	0	0	0	0	3	2	3	1	0	0	0	0	6.7	6.7	3.4	36.886	327	327;339	0	19.33	0	0	6.7	6.4	6.7	3.1	0	0	0	0	718080	0	0	572120	36267	99384	10307	0	0
tr|A0A564Y192|A0A564Y192_HYMDI	tr|A0A564Y192|A0A564Y192_HYMDI Uncharacterized protein OS=Hymenolepis diminuta OX=6216 GN=WMSIL1_LOCUS1844 PE=4 SV=1	36.724	0	0	0	8085.3	0	0	0	0	0	0	0	0	0	1	0	0	0	0	0	0	4.4	4.4	4.4	36.724	340	340	0.0025773	6.3546	0	0	0	4.4	0	0	0	0	0	0	8085.3	0	0	0	8085.3	0	0	0	0
tr|A0A0R3SEY5|A0A0R3SEY5_HYMDI;tr|A0A0R3W9G8|A0A0R3W9G8_TAEAS	tr|A0A0R3SEY5|A0A0R3SEY5_HYMDI Uncharacterized protein OS=Hymenolepis diminuta OX=6216 GN=HDID_LOCUS3365 PE=3 SV=1;tr|A0A0R3W9G8|A0A0R3W9G8_TAEAS Uncharacterized protein OS=Taenia asiatica OX=60517 GN=TASK_LOCUS7096 PE=3 SV=1	36.69	0	0	47644	0	45431	0	0	0	0	0	0	0	1	0	2	0	0	0	0	0	5.6	5.6	5.6	36.69	338	338;339	0	12.038	0	0	3.3	0	5.6	0	0	0	0	0	93075	0	0	47644	0	45431	0	0	0
tr|W6UL10|W6UL10_ECHGR;tr|A0A068YH70|A0A068YH70_ECHMU;tr|A0A068WXL4|A0A068WXL4_ECHGR;tr|A0A0R3WD39|A0A0R3WD39_TAEAS	tr|W6UL10|W6UL10_ECHGR Hsp90 co-chaperone Cdc37 OS=Echinococcus granulosus OX=6210 GN=EGR_03304 PE=4 SV=1;tr|A0A068YH70|A0A068YH70_ECHMU CDC37 cell division cycle 37 OS=Echinococcus multilocularis OX=6211 GN=EmuJ_000920400 PE=4 SV=1;tr|A0A068WXL4|A0A068WXL	36.665	0	0	0	0	11498	14861	0	0	0	0	0	0	0	0	1	1	0	0	0	0	4.4	4.4	4.4	36.665	316	316;398;398;443	0	9.1505	0	0	0	0	4.4	4.4	0	0	0	0	26359	0	0	0	0	11498	14861	0	0
tr|A0A068Y451|A0A068Y451_ECHMU;tr|A0A0R3VT30|A0A0R3VT30_TAEAS	tr|A0A068Y451|A0A068Y451_ECHMU Cytosolic malate dehydrogenase OS=Echinococcus multilocularis OX=6211 GN=EmuJ_000417100 PE=3 SV=1;tr|A0A0R3VT30|A0A0R3VT30_TAEAS Uncharacterized protein OS=Taenia asiatica OX=60517 GN=TASK_LOCUS368 PE=3 SV=1	36.556	48931	0	1172200	90597	633510	512680	0	0	15063	0	1	0	3	1	2	2	0	0	1	0	13.3	3	3	36.556	332	332;332	0	6.7518	3	0	13.3	3	8.1	8.1	0	0	3	0	2478800	48931	0	1172200	90597	633510	512680	0	0
tr|A0A564XVM9|A0A564XVM9_HYMDI;tr|A0A068WVX6|A0A068WVX6_ECHGR;tr|W6URQ0|W6URQ0_ECHGR;tr|A0A564XXW9|A0A564XXW9_HYMDI;tr|A0A0R3WFC1|A0A0R3WFC1_TAEAS;tr|A0A087W0P1|A0A087W0P1_ECHMU	tr|A0A564XVM9|A0A564XVM9_HYMDI Uncharacterized protein OS=Hymenolepis diminuta OX=6216 GN=WMSIL1_LOCUS425 PE=4 SV=1;tr|A0A068WVX6|A0A068WVX6_ECHGR Glycogenin 1 OS=Echinococcus granulosus OX=6210 GN=EgrG_000194000 PE=4 SV=1;tr|W6URQ0|W6URQ0_ECHGR Glycogenin	36.246	12490	0	10292	4613.5	0	0	0	0	51776	0	1	0	1	1	0	0	0	0	2	0	7.1	7.1	7.1	36.246	323	323;413;552;283;334;400	0	12.788	4	0	4	4	0	0	0	0	7.1	0	79172	12490	0	10292	4613.5	0	0	0	0
tr|A0A564YZE9|A0A564YZE9_HYMDI	tr|A0A564YZE9|A0A564YZE9_HYMDI Uncharacterized protein OS=Hymenolepis diminuta OX=6216 GN=WMSIL1_LOCUS11090 PE=4 SV=1	36.087	0	0	3500	0	0	7352.9	0	0	0	0	0	0	1	0	0	1	0	0	0	0	5	5	5	36.087	320	320	0	7.0295	0	0	5	0	0	5	0	0	0	0	10853	0	0	3500	0	0	7352.9	0	0
tr|A0A0R3SQ50|A0A0R3SQ50_HYMDI	tr|A0A0R3SQ50|A0A0R3SQ50_HYMDI Glyceraldehyde-3-phosphate dehydrogenase OS=Hymenolepis diminuta OX=6216 GN=HDID_LOCUS7172 PE=3 SV=2	36.045	0	0	767770	0	0	0	0	0	0	0	1	2	7	2	3	2	1	0	2	2	32.1	17.9	7.1	36.045	336	336	0	85.423	4.5	8.6	28.6	8.6	12.2	8.6	4.5	0	8.6	8.6	767770	0	0	767770	0	0	0	0	0
tr|W6UFK9|W6UFK9_ECHGR;tr|A0A068XTE4|A0A068XTE4_ECHMU;tr|A0A068X131|A0A068X131_ECHGR	tr|W6UFK9|W6UFK9_ECHGR Glyoxylate reductase/hydroxypyruvate reductase OS=Echinococcus granulosus OX=6210 GN=EGR_05219 PE=3 SV=1;tr|A0A068XTE4|A0A068XTE4_ECHMU Glyoxylate reductase:hydroxypyruvate reductase OS=Echinococcus multilocularis OX=6211 GN=EmuJ_000	36.018	0	0	70423	0	20825	0	0	0	0	0	0	0	2	0	1	0	0	0	0	0	8.4	8.4	8.4	36.018	332	332;339;339	0	12.738	0	0	8.4	0	3	0	0	0	0	0	91247	0	0	70423	0	20825	0	0	0
tr|A0A564YP49|A0A564YP49_HYMDI;tr|A0A0R3WEX9|A0A0R3WEX9_TAEAS;tr|U6JCH2|U6JCH2_ECHGR;tr|A0A068XYG4|A0A068XYG4_ECHMU	tr|A0A564YP49|A0A564YP49_HYMDI Delta-aminolevulinic acid dehydratase OS=Hymenolepis diminuta OX=6216 GN=WMSIL1_LOCUS8344 PE=3 SV=1;tr|A0A0R3WEX9|A0A0R3WEX9_TAEAS Delta-aminolevulinic acid dehydratase OS=Taenia asiatica OX=60517 PE=3 SV=1	35.891	0	0	127260	0	51183	2299.8	0	0	0	0	0	0	3	0	3	1	0	0	0	0	10.5	10.5	10.5	35.891	332	332;368;364;364	0	20.465	0	0	10.5	0	10.5	4.5	0	0	0	0	180740	0	0	127260	0	51183	2299.8	0	0
tr|W6V9B5|W6V9B5_ECHGR;tr|A0A068WLX2|A0A068WLX2_ECHGR	tr|W6V9B5|W6V9B5_ECHGR Activating signal cointegrator 1 complex subunit OS=Echinococcus granulosus OX=6210 GN=EGR_01978 PE=4 SV=1;tr|A0A068WLX2|A0A068WLX2_ECHGR Activating signal cointegrator 1 complex subunit OS=Echinococcus granulosus OX=6210 GN=EgrG_000	35.756	0	0	0	29322	0	0	0	0	0	0	0	0	0	1	0	0	0	0	0	0	4.1	4.1	4.1	35.756	314	314;347	0.0025707	6.3415	0	0	0	4.1	0	0	0	0	0	0	29322	0	0	0	29322	0	0	0	0
tr|A0A0R3SQN2|A0A0R3SQN2_HYMDI;tr|A0A564Z4I5|A0A564Z4I5_HYMDI	tr|A0A0R3SQN2|A0A0R3SQN2_HYMDI Aldo_ket_red domain-containing protein OS=Hymenolepis diminuta OX=6216 GN=HDID_LOCUS7393 PE=4 SV=1;tr|A0A564Z4I5|A0A564Z4I5_HYMDI Aldo_ket_red domain-containing protein OS=Hymenolepis diminuta OX=6216 GN=WMSIL1_LOCUS12432 PE=	35.746	2661.3	0	2661600	27517	1046900	2277700	0	0	0	202250	1	0	7	3	5	9	0	0	0	3	18.1	18.1	12.7	35.746	315	315;315	0	64.585	3.5	0	15.2	8.9	12.4	18.1	0	0	0	8.3	6218600	2661.3	0	2661600	27517	1046900	2277700	0	0
tr|Q8WT42|Q8WT42_ECHMU;tr|U6JBW8|U6JBW8_ECHGR;tr|B5BV14|B5BV14_ECHMU;tr|A0A2L0WRX4|A0A2L0WRX4_ECHGR	tr|Q8WT42|Q8WT42_ECHMU Putative HSP20 related protein (Fragment) OS=Echinococcus multilocularis OX=6211 GN=onco2 PE=2 SV=1;tr|U6JBW8|U6JBW8_ECHGR Major egg antigen p40 OS=Echinococcus granulosus OX=6210 GN=EGR_03078 PE=3 SV=1;tr|B5BV14|B5BV14_ECHMU Major e	35.712	0	0	0	0	3749	0	0	0	0	0	0	0	0	0	1	0	0	0	0	0	2.2	2.2	2.2	35.712	313	313;314;314;314	1	-2	0	0	0	0	2.2	0	0	0	0	0	3749	0	0	0	0	3749	0	0	0
tr|A0A0R3WG52|A0A0R3WG52_TAEAS	tr|A0A0R3WG52|A0A0R3WG52_TAEAS Aldo_ket_red domain-containing protein OS=Taenia asiatica OX=60517 GN=TASK_LOCUS9846 PE=4 SV=1	35.709	0	0	15715	0	6761.1	5114.9	0	0	0	0	0	0	4	0	3	2	0	0	0	1	6.7	3.5	3.5	35.709	315	315	0	6.76	0	0	6.7	0	6.3	3.5	0	0	0	2.5	27591	0	0	15715	0	6761.1	5114.9	0	0
tr|A0A0R3SK83|A0A0R3SK83_HYMDI	tr|A0A0R3SK83|A0A0R3SK83_HYMDI L-lactate dehydrogenase OS=Hymenolepis diminuta OX=6216 GN=HDID_LOCUS5346 PE=3 SV=1	35.672	0	0	0	0	0	0	0	0	0	3306	0	0	0	0	0	0	0	0	0	1	2.4	2.4	2.4	35.672	331	331	1	-2	0	0	0	0	0	0	0	0	0	2.4	3306	0	0	0	0	0	0	0	0
tr|U6J4S2|U6J4S2_ECHGR;tr|A0A068XXC1|A0A068XXC1_ECHMU	tr|U6J4S2|U6J4S2_ECHGR Small glutamine rich tetratricopeptide OS=Echinococcus granulosus OX=6210 GN=EGR_02317 PE=4 SV=1;tr|A0A068XXC1|A0A068XXC1_ECHMU Small glutamine rich tetratricopeptide OS=Echinococcus multilocularis OX=6211 GN=EmuJ_000428500 PE=4 SV=1	35.621	0	0	0	0	0	2882.2	0	0	0	0	0	0	0	0	0	1	0	0	0	0	3.1	3.1	3.1	35.621	324	324;324	0.0050378	6.2639	0	0	0	0	0	3.1	0	0	0	0	2882.2	0	0	0	0	0	2882.2	0	0
tr|A0A0R3S9V7|A0A0R3S9V7_HYMDI	tr|A0A0R3S9V7|A0A0R3S9V7_HYMDI WD_REPEATS_REGION domain-containing protein OS=Hymenolepis diminuta OX=6216 GN=HDID_LOCUS1073 PE=4 SV=1	35.576	0	0	20063	0	0	0	0	0	0	2014	0	0	2	0	0	0	0	0	0	1	12.2	12.2	12.2	35.576	320	320	0	19.662	0	0	8.4	0	0	0	0	0	0	3.8	22077	0	0	20063	0	0	0	0	0
tr|A0A0R3W0V9|A0A0R3W0V9_TAEAS;tr|W6UVI3|W6UVI3_ECHGR;tr|A0A068Y9F0|A0A068Y9F0_ECHMU;tr|A0A068WFM5|A0A068WFM5_ECHGR	tr|A0A0R3W0V9|A0A0R3W0V9_TAEAS L-lactate dehydrogenase OS=Taenia asiatica OX=60517 GN=TASK_LOCUS3330 PE=3 SV=1;tr|W6UVI3|W6UVI3_ECHGR L-lactate dehydrogenase OS=Echinococcus granulosus OX=6210 GN=EGR_02865 PE=3 SV=1;tr|A0A068Y9F0|A0A068Y9F0_ECHMU L-lactate	35.27	0	0	25907	0	0	38502	0	0	0	86693	0	0	1	0	0	1	0	0	0	1	3.7	3.7	3.7	35.27	328	328;357;395;449	0	9.6998	0	0	3.7	0	0	3.7	0	0	0	3.7	151100	0	0	25907	0	0	38502	0	0
tr|A0A564YPT0|A0A564YPT0_HYMDI	tr|A0A564YPT0|A0A564YPT0_HYMDI Epimerase domain-containing protein OS=Hymenolepis diminuta OX=6216 GN=WMSIL1_LOCUS8276 PE=3 SV=1	35.262	0	0	10018	0	0	6173.4	0	0	0	15390	0	0	2	0	0	1	0	0	0	2	8.2	8.2	8.2	35.262	319	319	0	19.566	0	0	8.2	0	0	3.8	0	0	0	7.8	31582	0	0	10018	0	0	6173.4	0	0
tr|A0A0R3W8K3|A0A0R3W8K3_TAEAS;tr|W6UZL9|W6UZL9_ECHGR;tr|A0A068Y5G1|A0A068Y5G1_ECHMU;tr|A0A068WH83|A0A068WH83_ECHGR	tr|A0A0R3W8K3|A0A0R3W8K3_TAEAS Epimerase domain-containing protein OS=Taenia asiatica OX=60517 GN=TASK_LOCUS6699 PE=3 SV=1;tr|W6UZL9|W6UZL9_ECHGR GDP-L-fucose synthase OS=Echinococcus granulosus OX=6210 GN=EGR_01085 PE=3 SV=1;tr|A0A068Y5G1|A0A068Y5G1_ECHMU	35.233	0	0	58559	0	0	7249.5	0	0	0	11724	0	0	2	0	0	1	0	0	0	1	7.8	7.8	7.8	35.233	319	319;328;397;415	0	13.919	0	0	7.8	0	0	3.1	0	0	0	3.1	77532	0	0	58559	0	0	7249.5	0	0
tr|A0A564YKY6|A0A564YKY6_HYMDI;tr|A0A564YKN0|A0A564YKN0_HYMDI;tr|A0A564YLJ9|A0A564YLJ9_HYMDI	tr|A0A564YKY6|A0A564YKY6_HYMDI Uncharacterized protein OS=Hymenolepis diminuta OX=6216 GN=WMSIL1_LOCUS7337 PE=4 SV=1;tr|A0A564YKN0|A0A564YKN0_HYMDI Uncharacterized protein OS=Hymenolepis diminuta OX=6216 GN=WMSIL1_LOCUS7336 PE=4 SV=1;tr|A0A564YLJ9|A0A564YL	35.16	0	0	29065	0	0	8122.9	0	0	0	0	0	0	3	0	0	1	0	0	0	0	6.7	6.7	6.7	35.16	313	313;335;336	0	27.79	0	0	6.7	0	0	4.2	0	0	0	0	37188	0	0	29065	0	0	8122.9	0	0
tr|A0A564Z9V2|A0A564Z9V2_HYMDI;tr|W6UGN2|W6UGN2_ECHGR;tr|A0A068XTY8|A0A068XTY8_ECHMU;tr|A0A068WVJ2|A0A068WVJ2_ECHGR;tr|A0A158R9S5|A0A158R9S5_TAEAS	tr|A0A564Z9V2|A0A564Z9V2_HYMDI MPN domain-containing protein OS=Hymenolepis diminuta OX=6216 GN=WMSIL1_LOCUS13651 PE=4 SV=1;tr|W6UGN2|W6UGN2_ECHGR 26S proteasome non-ATPase regulatory subunit OS=Echinococcus granulosus OX=6210 GN=EGR_04971 PE=4 SV=1;tr|A0A	35.031	0	0	19763	0	0	0	0	0	0	0	0	0	3	0	0	0	0	0	0	0	16.1	16.1	16.1	35.031	311	311;312;313;313;1185	0	24.556	0	0	16.1	0	0	0	0	0	0	0	19763	0	0	19763	0	0	0	0	0
tr|A0A0R3WAG1|A0A0R3WAG1_TAEAS;tr|A0A068Y198|A0A068Y198_ECHMU;tr|A0A068WYI3|A0A068WYI3_ECHGR;tr|W6UE06|W6UE06_ECHGR	tr|A0A0R3WAG1|A0A0R3WAG1_TAEAS Pribosyltran_N domain-containing protein OS=Taenia asiatica OX=60517 GN=TASK_LOCUS7535 PE=3 SV=1;tr|A0A068Y198|A0A068Y198_ECHMU Ribose phosphate pyrophosphokinase 1 OS=Echinococcus multilocularis OX=6211 GN=EmuJ_000568600 PE=	34.799	0	0	7723.2	0	0	5885	0	0	0	0	0	0	1	0	0	1	0	0	0	0	3.8	3.8	3.8	34.799	318	318;318;329;371	0	6.8778	0	0	3.8	0	0	3.8	0	0	0	0	13608	0	0	7723.2	0	0	5885	0	0
tr|A0A564Z0Z7|A0A564Z0Z7_HYMDI	tr|A0A564Z0Z7|A0A564Z0Z7_HYMDI Uncharacterized protein OS=Hymenolepis diminuta OX=6216 GN=WMSIL1_LOCUS11055 PE=4 SV=1	34.744	0	0	21822	0	5958.1	5004.6	0	0	0	0	0	0	1	0	1	1	0	0	0	0	2.7	2.7	2.7	34.744	297	297	0	6.6964	0	0	2.7	0	2.7	2.7	0	0	0	0	32784	0	0	21822	0	5958.1	5004.6	0	0
tr|A0A068WPK9|A0A068WPK9_ECHGR;tr|W6UAL8|W6UAL8_ECHGR;tr|A0A0R3W6D0|A0A0R3W6D0_TAEAS;tr|A0A0R3SY00|A0A0R3SY00_HYMDI;tr|A0A068YEU6|A0A068YEU6_ECHMU	tr|A0A068WPK9|A0A068WPK9_ECHGR Serine/threonine-protein phosphatase OS=Echinococcus granulosus OX=6210 GN=EgrG_001106500 PE=3 SV=1;tr|W6UAL8|W6UAL8_ECHGR Serine/threonine-protein phosphatase OS=Echinococcus granulosus OX=6210 GN=EGR_09643 PE=3 SV=1;tr|A0A0	34.738	0	0	113550	0	4874.2	2823.6	0	0	0	4613.9	0	0	5	0	1	1	0	0	0	1	22.8	22.8	22.8	34.738	303	303;307;311;311;311	0	49.369	0	0	22.8	0	5	5	0	0	0	5	125860	0	0	113550	0	4874.2	2823.6	0	0
tr|U6IUL2|U6IUL2_ECHGR;tr|A0A068YAM7|A0A068YAM7_ECHMU;tr|A0A564YVN7|A0A564YVN7_HYMDI;tr|A0A0R3VUE2|A0A0R3VUE2_TAEAS	tr|U6IUL2|U6IUL2_ECHGR PCTP protein OS=Echinococcus granulosus OX=6210 GN=EGR_00228 PE=4 SV=1;tr|A0A068YAM7|A0A068YAM7_ECHMU PCTP protein OS=Echinococcus multilocularis OX=6211 GN=EmuJ_000789300 PE=4 SV=1;tr|A0A564YVN7|A0A564YVN7_HYMDI START domain-contain	34.392	0	0	18310	0	0	0	0	0	0	0	0	0	1	0	0	0	0	0	0	0	3.6	3.6	3.6	34.392	307	307;307;314;354	0.0027248	6.4914	0	0	3.6	0	0	0	0	0	0	0	18310	0	0	18310	0	0	0	0	0
tr|A0A0R3WGD8|A0A0R3WGD8_TAEAS;tr|A0A068Y8L0|A0A068Y8L0_ECHMU;tr|A0A564YFZ9|A0A564YFZ9_HYMDI;tr|U6J2W3|U6J2W3_ECHGR	tr|A0A0R3WGD8|A0A0R3WGD8_TAEAS 6PGD domain-containing protein OS=Taenia asiatica OX=60517 GN=TASK_LOCUS9932 PE=4 SV=1;tr|A0A068Y8L0|A0A068Y8L0_ECHMU 6-phosphogluconate dehydrogenase, decarboxylating OS=Echinococcus multilocularis OX=6211 GN=EmuJ_000846400	34.276	0	0	0	189200	0	3270.9	0	0	22806	0	0	0	0	2	0	1	0	0	1	0	7.5	7.5	7.5	34.276	307	307;493;494;503	0	28.162	0	0	0	7.5	0	3.3	0	0	3.3	0	215280	0	0	0	189200	0	3270.9	0	0
tr|W6UFE0|W6UFE0_ECHGR;tr|A0A068XWY5|A0A068XWY5_ECHMU;tr|A0A068X1A9|A0A068X1A9_ECHGR;tr|A0A0R3VT33|A0A0R3VT33_TAEAS	tr|W6UFE0|W6UFE0_ECHGR Sj-Ts4 protein OS=Echinococcus granulosus OX=6210 GN=EGR_08263 PE=4 SV=1;tr|A0A068XWY5|A0A068XWY5_ECHMU Sj ts4 protein OS=Echinococcus multilocularis OX=6211 GN=EmuJ_000393000 PE=4 SV=1;tr|A0A068X1A9|A0A068X1A9_ECHGR Sj ts4 protein O	34.169	0	34281	0	3361.6	4263.3	5341.9	0	0	0	554930	0	1	0	1	1	1	0	0	0	2	7.8	7.8	7.8	34.169	306	306;316;347;271	0	13.418	0	3.3	0	3.3	3.3	3.3	0	0	0	7.8	602180	0	34281	0	3361.6	4263.3	5341.9	0	0
tr|A0A0R3VYB5|A0A0R3VYB5_TAEAS	tr|A0A0R3VYB5|A0A0R3VYB5_TAEAS Uncharacterized protein OS=Taenia asiatica OX=60517 GN=TASK_LOCUS2410 PE=4 SV=1	34.148	0	0	0	0	0	0	0	0	22343	0	0	0	0	0	0	0	0	0	1	0	4	4	4	34.148	303	303	0.00489	6.0915	0	0	0	0	0	0	0	0	4	0	22343	0	0	0	0	0	0	0	0
tr|A0A087W014|A0A087W014_ECHMU	tr|A0A087W014|A0A087W014_ECHMU Aldo keto reductase family 1 member B4 OS=Echinococcus multilocularis OX=6211 GN=EmuJ_000155600 PE=4 SV=1	34.12	0	0	97305	0	0	137730	0	0	0	0	0	0	4	0	1	3	0	0	0	0	13.2	3	3	34.12	302	302	0.0049628	6.1425	0	0	10.3	0	3	9.9	0	0	0	0	235030	0	0	97305	0	0	137730	0	0
tr|U6J8B6|U6J8B6_ECHGR	tr|U6J8B6|U6J8B6_ECHGR Inorganic pyrophosphatase OS=Echinococcus granulosus OX=6210 GN=EGR_01176 PE=4 SV=1	33.675	2329.7	0	183640	1918.5	3127.1	190820	0	0	0	22244	1	0	3	1	1	3	0	0	0	1	11.2	3.1	3.1	33.675	294	294	0	6.5697	3.1	0	11.2	3.1	3.1	11.2	0	0	0	3.1	404080	2329.7	0	183640	1918.5	3127.1	190820	0	0
tr|A0A0R3W6Y8|A0A0R3W6Y8_TAEAS	tr|A0A0R3W6Y8|A0A0R3W6Y8_TAEAS Uncharacterized protein OS=Taenia asiatica OX=60517 GN=TASK_LOCUS6000 PE=3 SV=1	33.398	19631	36390	0	17269	0	15659	0	0	0	1818000	1	1	0	1	0	1	0	0	0	2	5.9	5.9	5.9	33.398	307	307	0	11.344	2.6	2.6	0	2.6	0	2.6	0	0	0	5.9	1907000	19631	36390	0	17269	0	15659	0	0
tr|A0A0R3SCA1|A0A0R3SCA1_HYMDI	tr|A0A0R3SCA1|A0A0R3SCA1_HYMDI F-actin-capping protein subunit alpha OS=Hymenolepis diminuta OX=6216 GN=HDID_LOCUS2184 PE=3 SV=1	33.119	0	0	138440	0	28100	0	0	0	0	0	0	0	1	0	1	0	0	0	0	0	5.6	5.6	5.6	33.119	303	303	0	16.167	0	0	5.6	0	5.6	0	0	0	0	0	166540	0	0	138440	0	28100	0	0	0
tr|A0A068Y611|A0A068Y611_ECHMU;tr|A0A0R3W6V5|A0A0R3W6V5_TAEAS;tr|A0A564YNA5|A0A564YNA5_HYMDI	tr|A0A068Y611|A0A068Y611_ECHMU Inorganic pyrophosphatase OS=Echinococcus multilocularis OX=6211 GN=EmuJ_000487400 PE=4 SV=1;tr|A0A0R3W6V5|A0A0R3W6V5_TAEAS Uncharacterized protein OS=Taenia asiatica OX=60517 GN=TASK_LOCUS5957 PE=4 SV=1	32.964	0	0	447470	0	0	248420	0	0	0	0	0	0	5	0	0	4	0	0	0	0	21.2	21.2	12.8	32.964	288	288;243;287	0	47.924	0	0	21.2	0	0	15.6	0	0	0	0	695890	0	0	447470	0	0	248420	0	0
tr|A0A564Z1H0|A0A564Z1H0_HYMDI	tr|A0A564Z1H0|A0A564Z1H0_HYMDI Uncharacterized protein OS=Hymenolepis diminuta OX=6216 GN=WMSIL1_LOCUS11215 PE=4 SV=1	32.948	0	0	6553.4	0	0	14501	0	0	0	0	0	0	1	0	0	3	0	0	0	0	7	7	4.3	32.948	300	300	0	24.243	0	0	4	0	0	7	0	0	0	0	21054	0	0	6553.4	0	0	14501	0	0
tr|A0A564YI71|A0A564YI71_HYMDI;tr|W6UGQ3|W6UGQ3_ECHGR;tr|U6ITU2|U6ITU2_ECHGR;tr|A0A068Y9X4|A0A068Y9X4_ECHMU;tr|A0A564YI02|A0A564YI02_HYMDI;tr|A0A0R3VW75|A0A0R3VW75_TAEAS;tr|A0A564YG42|A0A564YG42_HYMDI;tr|A0A0R3W0E3|A0A0R3W0E3_TAEAS;tr|A0A564YGB2|A0A564YGB2_HYMDI;tr|A0A068Y587|A0A068Y587_ECHMU;tr|A0A068WYN5|A0A068WYN5_ECHGR;tr|A0A564YG20|A0A564YG20_HYMDI;tr|A0A0R3VWT5|A0A0R3VWT5_TAEAS;tr|A0A564YH0…	tr|A0A564YI71|A0A564YI71_HYMDI CRAL-TRIO domain-containing protein OS=Hymenolepis diminuta OX=6216 GN=WMSIL1_LOCUS6012 PE=4 SV=1;tr|W6UGQ3|W6UGQ3_ECHGR Clavesin-2 OS=Echinococcus granulosus OX=6210 GN=EGR_05024 PE=4 SV=1;tr|U6ITU2|U6ITU2_ECHGR Alpha tocoph	32.667	28912	0	1374000	99279	1273800	183920	0	0	3255.5	9128.1	2	0	2	2	2	2	0	0	1	1	6.2	6.2	2.9	32.667	273	273;335;335;335;337;520;99;116;129;151;151;215;258;286;334	0	21.93	6.2	0	6.2	6.2	6.2	6.2	0	0	3.3	3.3	2972300	28912	0	1374000	99279	1273800	183920	0	0
tr|A0A068WSI9|A0A068WSI9_ECHGR;tr|A0A0R3WED7|A0A0R3WED7_TAEAS;tr|A0A068YN68|A0A068YN68_ECHMU;tr|W6UA63|W6UA63_ECHGR	tr|A0A068WSI9|A0A068WSI9_ECHGR Guanine nucleotide binding protein subunit OS=Echinococcus granulosus OX=6210 GN=EgrG_001132500 PE=4 SV=1;tr|A0A0R3WED7|A0A0R3WED7_TAEAS WD_REPEATS_REGION domain-containing protein OS=Taenia asiatica OX=60517 GN=TASK_LOCUS917	32.657	0	0	27810	0	0	5280.3	0	0	0	11212	0	0	1	0	0	1	0	0	0	1	4.1	4.1	4.1	32.657	293	293;320;320;330	0	7.5538	0	0	4.1	0	0	4.1	0	0	0	4.1	44303	0	0	27810	0	0	5280.3	0	0
tr|Q56JA2|Q56JA2_ECHGR;tr|A0A068X1L3|A0A068X1L3_ECHGR;sp|Q04820|MDHC_ECHGR;tr|W6U831|W6U831_ECHGR	tr|Q56JA2|Q56JA2_ECHGR Malate dehydrogenase (Fragment) OS=Echinococcus granulosus OX=6210 GN=MDH PE=2 SV=1;tr|A0A068X1L3|A0A068X1L3_ECHGR Malate dehydrogenase OS=Echinococcus granulosus OX=6210 GN=EgrG_000417100 PE=3 SV=1;sp|Q04820|MDHC_ECHGR Malate dehydr	32.63	0	0	964310	9199.6	429310	114520	0	0	0	37129	0	0	4	1	3	2	0	0	0	1	16.5	16.5	5.1	32.63	297	297;332;332;427	0	91.924	0	0	16.5	5.1	10.8	10.8	0	0	0	2.7	1554500	0	0	964310	9199.6	429310	114520	0	0
tr|A0A564Z7F5|A0A564Z7F5_HYMDI;tr|A0A564Z5K2|A0A564Z5K2_HYMDI	tr|A0A564Z7F5|A0A564Z7F5_HYMDI S-formylglutathione hydrolase OS=Hymenolepis diminuta OX=6216 GN=WMSIL1_LOCUS12863 PE=3 SV=1;tr|A0A564Z5K2|A0A564Z5K2_HYMDI S-formylglutathione hydrolase OS=Hymenolepis diminuta OX=6216 GN=WMSIL1_LOCUS12863 PE=3 SV=1	32.471	0	0	0	0	0	18114	0	0	0	939540	0	0	0	0	0	1	0	0	0	2	5.2	5.2	5.2	32.471	287	287;287	0	11.42	0	0	0	0	0	2.8	0	0	0	5.2	957660	0	0	0	0	0	18114	0	0
tr|U6IZP5|U6IZP5_ECHGR;tr|A0A068Y6U5|A0A068Y6U5_ECHMU;tr|A0A564Z142|A0A564Z142_HYMDI;tr|A0A0R3W228|A0A0R3W228_TAEAS;tr|A0A068YB60|A0A068YB60_ECHMU;tr|W6UW09|W6UW09_ECHGR	tr|U6IZP5|U6IZP5_ECHGR Heterogeneous nuclear ribonucleoprotein 87F OS=Echinococcus granulosus OX=6210 GN=EGR_00074 PE=4 SV=1;tr|A0A068Y6U5|A0A068Y6U5_ECHMU Heterolocus tagous nuclear ribonucleoprotein A1 OS=Echinococcus multilocularis OX=6211 GN=EmuJ_00080	32.049	0	0	11506	0	0	22364	0	0	0	0	0	0	2	0	0	3	0	0	0	0	10.5	7.3	7.3	32.049	287	287;287;301;430;282;294	0	13.551	0	0	7.3	0	0	10.5	0	0	0	0	33870	0	0	11506	0	0	22364	0	0
tr|A0A0R3SS39|A0A0R3SS39_HYMDI;tr|A0A0R3W6Y9|A0A0R3W6Y9_TAEAS;tr|U6JC76|U6JC76_ECHGR;tr|A0A087VYI8|A0A087VYI8_ECHMU	tr|A0A0R3SS39|A0A0R3SS39_HYMDI Uncharacterized protein OS=Hymenolepis diminuta OX=6216 GN=HDID_LOCUS8063 PE=4 SV=1;tr|A0A0R3W6Y9|A0A0R3W6Y9_TAEAS Uncharacterized protein OS=Taenia asiatica OX=60517 GN=TASK_LOCUS6001 PE=4 SV=1	31.408	0	0	0	0	0	0	0	0	0	1434600	0	0	0	0	0	0	0	0	0	6	23.5	23.5	23.5	31.408	281	281;281;281;281	0	78.578	0	0	0	0	0	0	0	0	0	23.5	1434600	0	0	0	0	0	0	0	0
tr|A0A564Y6X6|A0A564Y6X6_HYMDI;tr|A0A068XTH4|A0A068XTH4_ECHMU;tr|A0A068WWN8|A0A068WWN8_ECHGR;tr|A0A0R3WEK4|A0A0R3WEK4_TAEAS	tr|A0A564Y6X6|A0A564Y6X6_HYMDI Nudix hydrolase domain-containing protein OS=Hymenolepis diminuta OX=6216 GN=WMSIL1_LOCUS3041 PE=4 SV=1;tr|A0A068XTH4|A0A068XTH4_ECHMU Expressed protein OS=Echinococcus multilocularis OX=6211 GN=EmuJ_000304300 PE=4 SV=1;tr|A0	31.302	0	0	0	0	0	0	0	0	0	56479	0	0	0	0	0	0	0	0	0	2	8.5	8.5	8.5	31.302	282	282;288;291;291	0	13.124	0	0	0	0	0	0	0	0	0	8.5	56479	0	0	0	0	0	0	0	0
tr|A0A158R8H0|A0A158R8H0_TAEAS	tr|A0A158R8H0|A0A158R8H0_TAEAS Uncharacterized protein OS=Taenia asiatica OX=60517 GN=TASK_LOCUS5450 PE=4 SV=1	31.284	0	0	0	0	0	0	0	0	0	3484.8	0	0	0	0	0	0	0	0	0	4	10.1	2.9	2.9	31.284	277	277	0	6.5603	0	0	0	0	0	0	0	0	0	10.1	3484.8	0	0	0	0	0	0	0	0
tr|A0A0R3W4E4|A0A0R3W4E4_TAEAS;tr|A0A068Y9R5|A0A068Y9R5_ECHMU;tr|A0A068WA16|A0A068WA16_ECHGR;tr|W6VCL2|W6VCL2_ECHGR;tr|A0A0R3SQ43|A0A0R3SQ43_HYMDI	tr|A0A0R3W4E4|A0A0R3W4E4_TAEAS Uncharacterized protein OS=Taenia asiatica OX=60517 GN=TASK_LOCUS4883 PE=4 SV=1;tr|A0A068Y9R5|A0A068Y9R5_ECHMU Ras suppressor protein 1 OS=Echinococcus multilocularis OX=6211 GN=EmuJ_000893000 PE=4 SV=1;tr|A0A068WA16|A0A068WA	31.274	0	0	0	0	0	0	0	0	0	9450.1	0	0	0	0	0	0	0	0	0	2	7.6	7.6	7.6	31.274	277	277;281;281;256;270	0	12.069	0	0	0	0	0	0	0	0	0	7.6	9450.1	0	0	0	0	0	0	0	0
tr|A0A0R3W6Y6|A0A0R3W6Y6_TAEAS	tr|A0A0R3W6Y6|A0A0R3W6Y6_TAEAS Uncharacterized protein OS=Taenia asiatica OX=60517 PE=3 SV=1	30.991	0	0	0	0	0	0	0	0	0	1727400	0	0	0	0	0	0	0	0	0	2	11.3	11.3	11.3	30.991	284	284	0	87.017	0	0	0	0	0	0	0	0	0	11.3	1727400	0	0	0	0	0	0	0	0
tr|A0A0R3SIU2|A0A0R3SIU2_HYMDI;tr|A0A564Y799|A0A564Y799_HYMDI;tr|A0A564Y9E8|A0A564Y9E8_HYMDI;tr|W6UNE1|W6UNE1_ECHGR;tr|A0A068Y9R7|A0A068Y9R7_ECHMU;tr|A0A068WJE6|A0A068WJE6_ECHGR	tr|A0A0R3SIU2|A0A0R3SIU2_HYMDI Uncharacterized protein OS=Hymenolepis diminuta OX=6216 GN=HDID_LOCUS4855 PE=4 SV=1;tr|A0A564Y799|A0A564Y799_HYMDI Uncharacterized protein OS=Hymenolepis diminuta OX=6216 GN=WMSIL1_LOCUS3706 PE=4 SV=1;tr|A0A564Y9E8|A0A564Y9E8	30.931	0	0	0	0	0	0	0	0	0	119400	0	0	0	0	0	0	0	0	0	5	13.5	13.5	5.8	30.931	275	275;287;298;265;277;250	0	32.937	0	0	0	0	0	0	0	0	0	13.5	139660	0	0	0	0	0	0	0	0
tr|A0A564Z9R6|A0A564Z9R6_HYMDI	tr|A0A564Z9R6|A0A564Z9R6_HYMDI Pept_C1 domain-containing protein OS=Hymenolepis diminuta OX=6216 GN=WMSIL1_LOCUS13840 PE=3 SV=1	30.897	0	0	0	5336.1	0	0	0	0	0	0	0	0	0	1	0	0	0	0	0	0	4.6	4.6	4.6	30.897	281	281	0	6.6021	0	0	0	4.6	0	0	0	0	0	0	5336.1	0	0	0	5336.1	0	0	0	0
tr|A0A0R3WFN6|A0A0R3WFN6_TAEAS	tr|A0A0R3WFN6|A0A0R3WFN6_TAEAS F-actin-capping protein subunit beta OS=Taenia asiatica OX=60517 GN=TASK_LOCUS9680 PE=3 SV=1	30.879	0	0	0	0	0	0	0	0	0	4705.3	0	0	0	0	0	0	0	0	0	3	9.5	5.1	5.1	30.879	273	273	0	8.7361	0	0	0	0	0	0	0	0	0	9.5	4705.3	0	0	0	0	0	0	0	0
tr|A0A0R3WC44|A0A0R3WC44_TAEAS;tr|A0A564Y4X8|A0A564Y4X8_HYMDI	tr|A0A0R3WC44|A0A0R3WC44_TAEAS Uncharacterized protein OS=Taenia asiatica OX=60517 GN=TASK_LOCUS8253 PE=4 SV=1;tr|A0A564Y4X8|A0A564Y4X8_HYMDI Uncharacterized protein OS=Hymenolepis diminuta OX=6216 GN=WMSIL1_LOCUS2961 PE=4 SV=1	30.869	0	0	0	0	0	12860	0	0	0	0	0	0	0	0	0	1	0	0	0	0	3.7	3.7	3.7	30.869	268	268;275	1	-2	0	0	0	0	0	3.7	0	0	0	0	12860	0	0	0	0	0	12860	0	0
tr|A0A564XZM5|A0A564XZM5_HYMDI	tr|A0A564XZM5|A0A564XZM5_HYMDI Uncharacterized protein OS=Hymenolepis diminuta OX=6216 GN=WMSIL1_LOCUS1581 PE=4 SV=1	30.593	0	19985	0	0	0	0	0	0	0	94660	0	1	0	0	0	0	0	0	0	2	4.9	4.9	4.9	30.593	265	265	0	15.022	0	4.5	0	0	0	0	0	0	0	4.9	114650	0	19985	0	0	0	0	0	0
tr|A0A0R3S986|A0A0R3S986_HYMDI;tr|U6J1G7|U6J1G7_ECHGR;tr|A0A068YAU3|A0A068YAU3_ECHMU;tr|A0A0R3WFD3|A0A0R3WFD3_TAEAS	tr|A0A0R3S986|A0A0R3S986_HYMDI PCI domain-containing protein OS=Hymenolepis diminuta OX=6216 GN=HDID_LOCUS784 PE=4 SV=1;tr|U6J1G7|U6J1G7_ECHGR 26S proteasome non ATPase regulatory subunit 8 OS=Echinococcus granulosus OX=6210 GN=EGR_00176 PE=4 SV=1;tr|A0A06	30.524	0	4205.3	0	0	0	0	0	0	0	50476	0	1	0	0	0	0	0	0	0	3	15	15	15	30.524	260	260;261;261;271	0	24.11	0	3.8	0	0	0	0	0	0	0	15	54681	0	4205.3	0	0	0	0	0	0
tr|A0A0R3VXL8|A0A0R3VXL8_TAEAS	tr|A0A0R3VXL8|A0A0R3VXL8_TAEAS Aldo_ket_red domain-containing protein OS=Taenia asiatica OX=60517 GN=TASK_LOCUS2163 PE=4 SV=1	30.483	0	0	2222700	0	365800	608890	0	0	0	235660	0	0	7	0	4	3	0	0	0	1	15.4	15.4	3.4	30.483	267	267	0	42.993	0	0	15.4	0	14.6	7.9	0	0	0	3	3433100	0	0	2222700	0	365800	608890	0	0
tr|A0A0R3WDX1|A0A0R3WDX1_TAEAS	tr|A0A0R3WDX1|A0A0R3WDX1_TAEAS SH3 domain-containing protein OS=Taenia asiatica OX=60517 PE=4 SV=1	30.473	0	0	0	0	0	0	0	2160.5	0	0	0	0	0	0	0	0	0	1	0	0	3.7	3.7	3.7	30.473	273	273	0.0095694	6.0598	0	0	0	0	0	0	0	3.7	0	0	2160.5	0	0	0	0	0	0	0	2160.5
tr|A0A0R3W469|A0A0R3W469_TAEAS;tr|A0A564ZAF6|A0A564ZAF6_HYMDI;tr|A0A564ZAP3|A0A564ZAP3_HYMDI;tr|A0A068YC43|A0A068YC43_ECHMU;tr|A0A068WHD8|A0A068WHD8_ECHGR;tr|W6UVT6|W6UVT6_ECHGR	tr|A0A0R3W469|A0A0R3W469_TAEAS Coatomer subunit epsilon OS=Taenia asiatica OX=60517 GN=TASK_LOCUS4791 PE=3 SV=1;tr|A0A564ZAF6|A0A564ZAF6_HYMDI Coatomer subunit epsilon OS=Hymenolepis diminuta OX=6216 GN=WMSIL1_LOCUS14056 PE=3 SV=1;tr|A0A564ZAP3|A0A564ZAP3_	30.379	0	0	14356	0	0	0	0	0	0	0	0	0	1	0	0	0	0	0	0	0	5.1	5.1	5.1	30.379	274	274;296;299;299;299;607	0	22.186	0	0	5.1	0	0	0	0	0	0	0	14356	0	0	14356	0	0	0	0	0
tr|W6UPX7|W6UPX7_ECHGR;tr|A0A0R3W7K4|A0A0R3W7K4_TAEAS;tr|A0A068XZ08|A0A068XZ08_ECHMU;tr|A0A068WLN2|A0A068WLN2_ECHGR;tr|A0A564YEE5|A0A564YEE5_HYMDI	tr|W6UPX7|W6UPX7_ECHGR Uncharacterized protein OS=Echinococcus granulosus OX=6210 GN=EGR_04729 PE=3 SV=1;tr|A0A0R3W7K4|A0A0R3W7K4_TAEAS Uncharacterized protein OS=Taenia asiatica OX=60517 GN=TASK_LOCUS6264 PE=3 SV=1;tr|A0A068XZ08|A0A068XZ08_ECHMU Phosphata	30.334	0	0	37305	0	0	10857	0	0	0	0	0	0	1	0	0	1	0	0	0	0	10	10	10	30.334	261	261;296;300;300;264	0	13.762	0	0	5.7	0	0	4.2	0	0	0	0	48161	0	0	37305	0	0	10857	0	0
tr|A0A564Y3I2|A0A564Y3I2_HYMDI;tr|A0A564Z6D3|A0A564Z6D3_HYMDI;tr|A0A564Z638|A0A564Z638_HYMDI;tr|A0A564Y4F2|A0A564Y4F2_HYMDI	tr|A0A564Y3I2|A0A564Y3I2_HYMDI Uncharacterized protein (Fragment) OS=Hymenolepis diminuta OX=6216 GN=WMSIL1_LOCUS2610 PE=4 SV=1;tr|A0A564Z6D3|A0A564Z6D3_HYMDI Uncharacterized protein OS=Hymenolepis diminuta OX=6216 GN=WMSIL1_LOCUS12445 PE=4 SV=1;tr|A0A564Z	30.131	0	0	12068	0	0	0	0	0	0	6054.8	0	0	2	0	0	0	0	0	0	1	7.3	4.4	4.4	30.131	273	273;213;231;241	0	6.9255	0	0	7.3	0	0	0	0	0	0	4.4	18123	0	0	12068	0	0	0	0	0
sp|P46770|RSSA_ECHGR;tr|W6UHX5|W6UHX5_ECHGR;tr|A0A0R3W1C5|A0A0R3W1C5_TAEAS;tr|A0A068Y4E0|A0A068Y4E0_ECHMU;tr|A0A068X0R0|A0A068X0R0_ECHGR	sp|P46770|RSSA_ECHGR 40S ribosomal protein SA OS=Echinococcus granulosus OX=6210 GN=egmo3 PE=1 SV=1;tr|W6UHX5|W6UHX5_ECHGR 40S ribosomal protein SA OS=Echinococcus granulosus OX=6210 GN=EGR_04491 PE=3 SV=1;tr|A0A0R3W1C5|A0A0R3W1C5_TAEAS 40S ribosomal prote	30	0	0	9978.1	0	0	0	0	0	0	0	0	0	1	0	0	0	0	0	0	0	6.7	6.7	6.7	30	268	268;273;273;277;277	0	7.3455	0	0	6.7	0	0	0	0	0	0	0	9978.1	0	0	9978.1	0	0	0	0	0
tr|A0A564YST0|A0A564YST0_HYMDI	tr|A0A564YST0|A0A564YST0_HYMDI Proteasome subunit alpha type OS=Hymenolepis diminuta OX=6216 GN=WMSIL1_LOCUS9218 PE=3 SV=1	29.932	0	0	0	0	0	0	0	0	0	144660	0	1	0	0	0	0	0	0	0	2	9.4	5.2	5.2	29.932	267	267	0	29.386	0	4.1	0	0	0	0	0	0	0	9.4	144660	0	0	0	0	0	0	0	0
tr|A0A0R3W4E6|A0A0R3W4E6_TAEAS;tr|A0A068Y738|A0A068Y738_ECHMU;tr|A0A068WLC4|A0A068WLC4_ECHGR;tr|W6UID2|W6UID2_ECHGR	tr|A0A0R3W4E6|A0A0R3W4E6_TAEAS CAP-Gly domain-containing protein OS=Taenia asiatica OX=60517 PE=4 SV=1;tr|A0A068Y738|A0A068Y738_ECHMU Cytoskeleton associated protein CAP Gly OS=Echinococcus multilocularis OX=6211 GN=EmuJ_000526900 PE=4 SV=1;tr|A0A068WLC4|A	29.792	0	0	0	0	0	10381	0	0	0	0	0	0	0	0	0	2	0	0	0	0	8.8	8.8	8.8	29.792	262	262;246;246;273	0	11.876	0	0	0	0	0	8.8	0	0	0	0	10381	0	0	0	0	0	10381	0	0
tr|W6V8P5|W6V8P5_ECHGR;tr|A0A0R3S7N6|A0A0R3S7N6_HYMDI;tr|A0A068Y1Q5|A0A068Y1Q5_ECHMU;tr|A0A068WGR6|A0A068WGR6_ECHGR	tr|W6V8P5|W6V8P5_ECHGR N(G),N(G)-dimethylarginine dimethylaminohydrolase OS=Echinococcus granulosus OX=6210 GN=EGR_02360 PE=4 SV=1;tr|A0A0R3S7N6|A0A0R3S7N6_HYMDI Uncharacterized protein OS=Hymenolepis diminuta OX=6216 GN=HDID_LOCUS65 PE=4 SV=1;tr|A0A068Y1Q	29.704	0	0	0	0	0	0	0	0	0	154130	0	0	0	0	0	0	0	0	0	2	6.6	6.6	6.6	29.704	271	271;271;315;338	0	12.153	0	0	0	0	0	0	0	0	0	6.6	154130	0	0	0	0	0	0	0	0
tr|A0A564Y3P0|A0A564Y3P0_HYMDI	tr|A0A564Y3P0|A0A564Y3P0_HYMDI Uncharacterized protein OS=Hymenolepis diminuta OX=6216 GN=WMSIL1_LOCUS2469 PE=4 SV=1	29.559	0	0	0	0	0	0	0	65084	0	0	0	0	0	0	0	0	0	1	0	0	6	6	6	29.559	249	249	1	-2	0	0	0	0	0	0	0	6	0	0	65084	0	0	0	0	0	0	0	65084
tr|U6J5Z8|U6J5Z8_ECHGR;tr|A0A0R3WEZ7|A0A0R3WEZ7_TAEAS;tr|A0A068YL65|A0A068YL65_ECHMU;tr|A0A0R3SWH3|A0A0R3SWH3_HYMDI;sp|Q9U408|14331_ECHGR;sp|Q24902|14331_ECHMU	tr|U6J5Z8|U6J5Z8_ECHGR 14-3-3 protein zeta OS=Echinococcus granulosus OX=6210 GN=EGR_03190 PE=3 SV=1;tr|A0A0R3WEZ7|A0A0R3WEZ7_TAEAS 14_3_3 domain-containing protein OS=Taenia asiatica OX=60517 GN=TASK_LOCUS9414 PE=3 SV=1;tr|A0A068YL65|A0A068YL65_ECHMU 14-3	29.412	0	16344	0	0	0	0	0	0	0	1366300	0	1	0	0	0	0	0	0	0	6	13.3	9.4	9.4	29.412	256	256;256;256;254;244;244	0	30.894	0	3.5	0	0	0	0	0	0	0	13.3	1382600	0	16344	0	0	0	0	0	0
tr|A0A068W9E5|A0A068W9E5_ECHGR;tr|A0A068YCM8|A0A068YCM8_ECHMU;tr|W6UQT7|W6UQT7_ECHGR	tr|A0A068W9E5|A0A068W9E5_ECHGR Proteasome subunit alpha type OS=Echinococcus granulosus OX=6210 GN=EgrG_000864950 PE=3 SV=1;tr|A0A068YCM8|A0A068YCM8_ECHMU Proteasome subunit alpha type OS=Echinococcus multilocularis OX=6211 GN=EmuJ_000864950 PE=3 SV=1;tr|W	29.333	0	14141	1637.9	0	0	0	0	0	0	483300	0	1	1	0	0	0	0	0	0	2	8.3	4.9	4.9	29.333	264	264;264;142	0	11.582	0	4.9	4.9	0	0	0	0	0	0	8.3	499080	0	14141	1637.9	0	0	0	0	0
tr|A0A0R3ST91|A0A0R3ST91_HYMDI	tr|A0A0R3ST91|A0A0R3ST91_HYMDI BAR domain-containing protein OS=Hymenolepis diminuta OX=6216 GN=HDID_LOCUS8594 PE=4 SV=1	29.22	0	0	0	0	0	0	0	0	0	28420	0	0	0	0	0	0	0	0	0	1	4.7	4.7	4.7	29.22	258	258	0	7.6585	0	0	0	0	0	0	0	0	0	4.7	28420	0	0	0	0	0	0	0	0
tr|U6JEE0|U6JEE0_ECHGR;tr|A0A087W1V5|A0A087W1V5_ECHMU;tr|A0A0R3WAA1|A0A0R3WAA1_TAEAS	tr|U6JEE0|U6JEE0_ECHGR 14-3-3 protein epsilon OS=Echinococcus granulosus OX=6210 GN=EGR_01834 PE=3 SV=1;tr|A0A087W1V5|A0A087W1V5_ECHMU 14-3-3 protein epsilon OS=Echinococcus multilocularis OX=6211 GN=EmuJ_000231300 PE=3 SV=1;tr|A0A0R3WAA1|A0A0R3WAA1_TAEAS	29.218	0	0	0	0	0	0	0	0	0	80938	0	0	0	0	1	1	0	0	0	4	13.3	3.9	3.9	29.218	255	255;295;306	0.005	6.2145	0	0	0	0	2.7	2.7	0	0	0	13.3	80938	0	0	0	0	0	0	0	0
tr|A0A0R3S9P1|A0A0R3S9P1_HYMDI	tr|A0A0R3S9P1|A0A0R3S9P1_HYMDI 14_3_3 domain-containing protein OS=Hymenolepis diminuta OX=6216 GN=HDID_LOCUS983 PE=3 SV=1	29.008	0	14040	27922	0	9040.8	22377	0	0	0	2897400	0	1	3	0	2	3	0	0	0	6	27.1	27.1	17.6	29.008	255	255	0	132.77	0	4.3	17.6	0	7.1	13.7	0	0	0	27.1	2970800	0	14040	27922	0	9040.8	22377	0	0
tr|A0A068Y9N0|A0A068Y9N0_ECHMU;tr|A0A068W6U4|A0A068W6U4_ECHGR;tr|W6UJV1|W6UJV1_ECHGR;tr|A0A0R3WEP8|A0A0R3WEP8_TAEAS	tr|A0A068Y9N0|A0A068Y9N0_ECHMU Proteasome subunit alpha type OS=Echinococcus multilocularis OX=6211 GN=EmuJ_000750500 PE=3 SV=1;tr|A0A068W6U4|A0A068W6U4_ECHGR Proteasome subunit alpha type OS=Echinococcus granulosus OX=6210 GN=EgrG_000750500 PE=3 SV=1;tr|W	28.996	0	0	0	0	0	0	0	0	0	615720	0	1	1	0	1	1	0	0	0	6	25.3	10.3	10.3	28.996	261	261;261;542;589	0	18.204	0	4.2	4.2	0	4.2	4.2	0	0	0	25.3	615720	0	0	0	0	0	0	0	0
tr|A0A0R3W7V9|A0A0R3W7V9_TAEAS;tr|A0A0R3W7W0|A0A0R3W7W0_TAEAS;tr|A0A068YB38|A0A068YB38_ECHMU;tr|A0A068WGJ8|A0A068WGJ8_ECHGR;tr|W6UCH1|W6UCH1_ECHGR	tr|A0A0R3W7V9|A0A0R3W7V9_TAEAS Uncharacterized protein OS=Taenia asiatica OX=60517 GN=TASK_LOCUS6395 PE=4 SV=1;tr|A0A0R3W7W0|A0A0R3W7W0_TAEAS Dynein light chain OS=Taenia asiatica OX=60517 GN=TASK_LOCUS6396 PE=3 SV=1;tr|A0A068YB38|A0A068YB38_ECHMU Dynein l	28.989	0	0	0	0	0	0	0	344510	0	0	0	0	0	0	0	0	0	3	0	0	9.3	5	5	28.989	258	258;89;89;89;95	0	14.517	0	0	0	0	0	0	0	9.3	0	0	344510	0	0	0	0	0	0	0	344510
tr|A0A0R3VVZ9|A0A0R3VVZ9_TAEAS;tr|A0A068WPM0|A0A068WPM0_ECHGR;tr|W6UDE2|W6UDE2_ECHGR;tr|A0A087VXH4|A0A087VXH4_ECHMU	tr|A0A0R3VVZ9|A0A0R3VVZ9_TAEAS BAR domain-containing protein OS=Taenia asiatica OX=60517 GN=TASK_LOCUS1592 PE=4 SV=1;tr|A0A068WPM0|A0A068WPM0_ECHGR Endophilin B2 OS=Echinococcus granulosus OX=6210 GN=EgrG_000060900 PE=4 SV=1;tr|W6UDE2|W6UDE2_ECHGR Endophil	28.875	7614.4	32369	0	6751.2	15126	17006	0	0	0	986400	1	2	0	1	1	1	0	0	0	2	7.8	7.8	7.8	28.875	258	258;258;274;258	0	12.641	4.3	7.8	0	4.3	4.3	4.3	0	0	0	7.8	1065300	7614.4	32369	0	6751.2	15126	17006	0	0
tr|A0A564Z2J0|A0A564Z2J0_HYMDI;tr|A0A158R7Y6|A0A158R7Y6_TAEAS	tr|A0A564Z2J0|A0A564Z2J0_HYMDI Proteasome subunit alpha type OS=Hymenolepis diminuta OX=6216 GN=WMSIL1_LOCUS11506 PE=3 SV=1;tr|A0A158R7Y6|A0A158R7Y6_TAEAS Proteasome endopeptidase complex OS=Taenia asiatica OX=60517 GN=TASK_LOCUS4594 PE=3 SV=1	28.697	0	35276	0	0	0	0	0	0	0	1312900	0	1	0	0	0	0	0	0	0	3	10.5	10.5	7	28.697	257	257;699	0	17.708	0	3.9	0	0	0	0	0	0	0	10.5	1348200	0	35276	0	0	0	0	0	0
tr|A0A564Z5B1|A0A564Z5B1_HYMDI;tr|U6J0Y2|U6J0Y2_ECHGR;tr|A0A068YA57|A0A068YA57_ECHMU	tr|A0A564Z5B1|A0A564Z5B1_HYMDI F-actin-capping protein subunit beta OS=Hymenolepis diminuta OX=6216 GN=WMSIL1_LOCUS12353 PE=3 SV=1	28.671	0	8279	0	0	0	0	0	0	0	532280	0	1	0	0	0	0	0	0	0	3	9.4	9.4	4.7	28.671	256	256;273;273	0	25.639	0	4.7	0	0	0	0	0	0	0	9.4	540560	0	8279	0	0	0	0	0	0
tr|A0A564ZDP4|A0A564ZDP4_HYMDI	tr|A0A564ZDP4|A0A564ZDP4_HYMDI Proteasome subunit alpha type OS=Hymenolepis diminuta OX=6216 GN=WMSIL1_LOCUS15108 PE=3 SV=1	28.577	0	4543.5	11125	0	2476.2	5664.3	0	0	0	2963900	0	1	1	0	1	1	0	0	0	7	25.8	25.8	10.5	28.577	256	256	0	63.049	0	4.3	4.3	0	4.3	4.3	0	0	0	25.8	2987700	0	4543.5	11125	0	2476.2	5664.3	0	0
tr|A0A0R3SQN8|A0A0R3SQN8_HYMDI;tr|W6UW68|W6UW68_ECHGR;tr|A0A0R3W3E9|A0A0R3W3E9_TAEAS;tr|A0A068YDW9|A0A068YDW9_ECHMU;tr|A0A068WB02|A0A068WB02_ECHGR	tr|A0A0R3SQN8|A0A0R3SQN8_HYMDI Uncharacterized protein OS=Hymenolepis diminuta OX=6216 GN=HDID_LOCUS7400 PE=3 SV=1;tr|W6UW68|W6UW68_ECHGR PGAM OS=Echinococcus granulosus OX=6210 GN=EGR_00140 PE=2 SV=1;tr|A0A0R3W3E9|A0A0R3W3E9_TAEAS Uncharacterized protein	28.551	25674	265390	8489.4	3401.1	4455.7	5758.7	11545	0	0	1258800	3	4	1	1	1	1	2	0	0	4	17.1	17.1	17.1	28.551	251	251;251;251;297;297	0	74.561	12.7	17.1	4	4.4	4.4	4.4	8.8	0	0	17.1	1583600	25674	265390	8489.4	3401.1	4455.7	5758.7	11545	0
tr|A0A0R3SRD1|A0A0R3SRD1_HYMDI	tr|A0A0R3SRD1|A0A0R3SRD1_HYMDI Uncharacterized protein OS=Hymenolepis diminuta OX=6216 GN=HDID_LOCUS7718 PE=4 SV=1	28.511	0	0	29647	0	0	54242	0	0	0	0	0	0	1	0	0	1	0	0	0	0	7.4	7.4	7.4	28.511	257	257	0	11.096	0	0	3.9	0	0	3.5	0	0	0	0	83889	0	0	29647	0	0	54242	0	0
tr|A0A158QBV1|A0A158QBV1_HYMDI;tr|U6JH31|U6JH31_ECHGR;tr|A0A0R3WA89|A0A0R3WA89_TAEAS;tr|A0A087W0U1|A0A087W0U1_ECHMU	tr|A0A158QBV1|A0A158QBV1_HYMDI Proteasome subunit alpha type OS=Hymenolepis diminuta OX=6216 GN=HDID_LOCUS542 PE=3 SV=1;tr|U6JH31|U6JH31_ECHGR Proteasome subunit alpha type OS=Echinococcus granulosus OX=6210 GN=EGR_04209 PE=3 SV=1;tr|A0A0R3WA89|A0A0R3WA89_	28.469	0	9940.4	11172	0	0	2835.4	0	0	0	2598700	0	1	1	0	0	1	0	0	0	6	20.7	20.7	20.7	28.469	256	256;256;256;256	0	43.626	0	3.5	3.5	0	0	3.5	0	0	0	20.7	2622600	0	9940.4	11172	0	0	2835.4	0	0
tr|A0A0R3WD58|A0A0R3WD58_TAEAS	tr|A0A0R3WD58|A0A0R3WD58_TAEAS EF1_GNE domain-containing protein OS=Taenia asiatica OX=60517 PE=3 SV=1	28.437	0	0	0	0	0	0	0	0	0	10096	0	0	0	0	0	0	0	0	0	1	5.1	5.1	5.1	28.437	253	253	0	8.7022	0	0	0	0	0	0	0	0	0	5.1	10096	0	0	0	0	0	0	0	0
tr|U6JI50|U6JI50_ECHGR;tr|A0A0R3W7G4|A0A0R3W7G4_TAEAS;tr|A0A0R3SSF9|A0A0R3SSF9_HYMDI;tr|A0A087W0L0|A0A087W0L0_ECHMU	tr|U6JI50|U6JI50_ECHGR Proliferating cell nuclear antigen OS=Echinococcus granulosus OX=6210 GN=EGR_04874 PE=3 SV=1;tr|A0A0R3W7G4|A0A0R3W7G4_TAEAS Proliferating cell nuclear antigen OS=Taenia asiatica OX=60517 GN=TASK_LOCUS6219 PE=3 SV=1;tr|A0A0R3SSF9|A0A0	28.364	0	0	0	0	0	0	0	0	0	68723	0	0	0	0	0	0	0	0	0	3	11.9	11.9	11.9	28.364	260	260;260;260;260	0	24.253	0	0	0	0	0	0	0	0	0	11.9	68723	0	0	0	0	0	0	0	0
tr|A0A564Y730|A0A564Y730_HYMDI;tr|A0A0R3VXR7|A0A0R3VXR7_TAEAS;tr|A0A0R3WBX3|A0A0R3WBX3_TAEAS	tr|A0A564Y730|A0A564Y730_HYMDI Uncharacterized protein OS=Hymenolepis diminuta OX=6216 GN=WMSIL1_LOCUS3074 PE=4 SV=1	28.333	0	0	0	0	0	0	0	0	0	142510	0	0	0	0	0	0	0	0	0	5	16	16	10.8	28.333	250	250;87;105	0	57.945	0	0	0	0	0	0	0	0	0	16	142510	0	0	0	0	0	0	0	0
tr|A0A0R3WF82|A0A0R3WF82_TAEAS;tr|A0A068YAJ0|A0A068YAJ0_ECHMU;tr|U6JM50|U6JM50_ECHGR;tr|A0A068Y446|A0A068Y446_ECHMU	tr|A0A0R3WF82|A0A0R3WF82_TAEAS Proteasome subunit alpha type OS=Taenia asiatica OX=60517 PE=3 SV=1	28.323	0	6882.8	0	0	0	0	0	0	0	1862700	0	1	0	0	0	0	0	0	0	3	7.9	7.9	3.6	28.323	253	253;249;267;267	0	18.529	0	4.3	0	0	0	0	0	0	0	7.9	1869600	0	6882.8	0	0	0	0	0	0
tr|B8ZWJ6|B8ZWJ6_ECHMU;tr|W6UFT0|W6UFT0_ECHGR;tr|A0A564Z0F8|A0A564Z0F8_HYMDI;tr|A0A0R3W8F4|A0A0R3W8F4_TAEAS;tr|A0A564Z1X1|A0A564Z1X1_HYMDI;tr|A0A564Z0G5|A0A564Z0G5_HYMDI	tr|B8ZWJ6|B8ZWJ6_ECHMU Tropomyosin 2 OS=Echinococcus multilocularis OX=6211 GN=tpm2 PE=2 SV=1;tr|W6UFT0|W6UFT0_ECHGR Tropomyosin-2 OS=Echinococcus granulosus OX=6210 GN=EGR_08179 PE=4 SV=1;tr|A0A564Z0F8|A0A564Z0F8_HYMDI Uncharacterized protein OS=Hymenolep	28.319	0	78166	1304800	0	14652	2103400	18009	21050	0	10821	0	4	8	0	2	10	1	1	0	2	28.3	28.3	28.3	28.319	251	251;667;251;217;280;327	0	122.62	0	15.1	21.9	0	7.6	28.3	4.8	4.8	0	7.2	3550900	0	78166	1304800	0	14652	2103400	18009	21050
tr|A0A068Y0R4|A0A068Y0R4_ECHMU;tr|A0A0R3SQ76|A0A0R3SQ76_HYMDI	tr|A0A068Y0R4|A0A068Y0R4_ECHMU 14-3-3 protein OS=Echinococcus multilocularis OX=6211 GN=EmuJ_001192500 PE=3 SV=1;tr|A0A0R3SQ76|A0A0R3SQ76_HYMDI 14_3_3 domain-containing protein OS=Hymenolepis diminuta OX=6216 GN=HDID_LOCUS7204 PE=3 SV=2	28.147	0	0	0	0	0	0	0	0	0	172260	3	5	5	3	5	5	4	1	0	10	32.9	2.8	2.8	28.147	249	249;246	1	-2	10.4	17.3	19.7	13.3	15.7	15.7	15.7	3.2	0	32.9	172260	0	0	0	0	0	0	0	0
tr|Q56J98|Q56J98_ECHGR;tr|C3VX19|C3VX19_ECHGR;tr|C3VX22|C3VX22_ECHGR	tr|Q56J98|Q56J98_ECHGR 14-3-3 protein OS=Echinococcus granulosus OX=6210 GN=EGR_03128 PE=2 SV=1;tr|C3VX19|C3VX19_ECHGR 14-3-3 protein (Fragment) OS=Echinococcus granulosus OX=6210 PE=2 SV=1;tr|C3VX22|C3VX22_ECHGR 14-3-3 protein (Fragment) OS=Echinococcus g	27.945	60754	473520	242820	29049	291380	502920	110240	12625	0	13412000	3	5	5	3	5	5	4	1	0	11	39.3	39.3	5.7	27.945	247	247;247;98	0	134.41	10.5	17.4	19.8	13.4	15.8	15.8	15.8	3.2	0	39.3	15167000	60754	473520	242820	29049	291380	502920	110240	12625
tr|A0A068WI26|A0A068WI26_ECHGR;tr|A0A068Y1U5|A0A068Y1U5_ECHMU;tr|A0A0R3WFK0|A0A0R3WFK0_TAEAS;tr|W6U2U7|W6U2U7_ECHGR	tr|A0A068WI26|A0A068WI26_ECHGR Growth factor receptor bound protein 2 OS=Echinococcus granulosus OX=6210 GN=EgrG_000587600 PE=4 SV=1;tr|A0A068Y1U5|A0A068Y1U5_ECHMU Growth factor receptor bound protein 2 OS=Echinococcus multilocularis OX=6211 PE=4 SV=1;tr|A	27.908	0	0	0	0	0	0	0	0	0	11222	0	0	0	0	0	0	0	0	0	2	11.5	6.1	6.1	27.908	244	244;247;84;359	0	19.06	0	0	0	0	0	0	0	0	0	11.5	11222	0	0	0	0	0	0	0	0
tr|A0A0R3S7R3|A0A0R3S7R3_HYMDI	tr|A0A0R3S7R3|A0A0R3S7R3_HYMDI CAP-Gly domain-containing protein OS=Hymenolepis diminuta OX=6216 GN=HDID_LOCUS110 PE=4 SV=2	27.821	0	0	0	0	0	9741.6	0	0	0	0	0	0	0	0	0	1	0	0	0	0	3.7	3.7	3.7	27.821	245	245	0	10.322	0	0	0	0	0	3.7	0	0	0	0	9741.6	0	0	0	0	0	9741.6	0	0
tr|U6IX51|U6IX51_ECHGR;tr|A0A0R3W4M5|A0A0R3W4M5_TAEAS;tr|A0A068YCY5|A0A068YCY5_ECHMU	tr|U6IX51|U6IX51_ECHGR Proteasome endopeptidase complex OS=Echinococcus granulosus OX=6210 GN=EGR_06724 PE=3 SV=1;tr|A0A0R3W4M5|A0A0R3W4M5_TAEAS Proteasome endopeptidase complex OS=Taenia asiatica OX=60517 GN=TASK_LOCUS4996 PE=3 SV=1;tr|A0A068YCY5|A0A068YC	27.659	0	33127	6185.2	0	0	0	0	0	0	27194	0	2	1	0	0	0	0	0	0	1	11.7	11.7	8.1	27.659	247	247;247;247	0	19.95	0	8.1	3.6	0	0	0	0	0	0	3.6	66506	0	33127	6185.2	0	0	0	0	0
tr|A0A0R3SCK0|A0A0R3SCK0_HYMDI	tr|A0A0R3SCK0|A0A0R3SCK0_HYMDI Proteasome endopeptidase complex OS=Hymenolepis diminuta OX=6216 GN=HDID_LOCUS2318 PE=3 SV=1	27.654	0	55837	0	0	0	0	0	0	0	98404	0	1	1	0	0	0	0	0	0	3	10.5	6.9	6.9	27.654	247	247	0	11.495	0	3.6	3.6	0	0	0	0	0	0	10.5	154240	0	55837	0	0	0	0	0	0
tr|A0A0R3S7M5|A0A0R3S7M5_HYMDI	tr|A0A0R3S7M5|A0A0R3S7M5_HYMDI 14_3_3 domain-containing protein OS=Hymenolepis diminuta OX=6216 GN=HDID_LOCUS49 PE=3 SV=1	27.568	0	117930	14263	0	2101.9	5628.3	0	0	0	613920	0	1	1	0	1	1	0	0	0	2	7.7	3.6	3.6	27.568	247	247	0	6.5394	0	3.6	3.6	0	3.6	3.6	0	0	0	7.7	753840	0	117930	14263	0	2101.9	5628.3	0	0
tr|A0A068Y354|A0A068Y354_ECHMU;tr|U6JGI4|U6JGI4_ECHGR;tr|Q197W2|Q197W2_ECHGR;tr|A0A0R3WE77|A0A0R3WE77_TAEAS;sp|Q8MUA4|14332_ECHGR;sp|Q8MM75|14332_ECHMU	tr|A0A068Y354|A0A068Y354_ECHMU 14-3-3 protein beta:alpha OS=Echinococcus multilocularis OX=6211 GN=EmuJ_000364000 PE=3 SV=1;tr|U6JGI4|U6JGI4_ECHGR 14-3-3 protein beta:alpha OS=Echinococcus granulosus OX=6210 GN=EGR_10354 PE=3 SV=1;tr|Q197W2|Q197W2_ECHGR 14	27.393	0	204660	98131	0	38690	33978	16237	0	0	2258800	0	2	2	0	2	1	1	0	0	5	24.9	12.2	12.2	27.393	245	245;248;248;248;248;248	0	57.204	0	12.2	12.2	0	12.2	5.7	5.7	0	0	24.9	2650500	0	204660	98131	0	38690	33978	16237	0
tr|A0A0R3WD95|A0A0R3WD95_TAEAS	tr|A0A0R3WD95|A0A0R3WD95_TAEAS Uncharacterized protein OS=Taenia asiatica OX=60517 GN=TASK_LOCUS8730 PE=3 SV=1	27.311	0	2766.7	0	0	0	0	0	0	0	0	0	1	0	0	0	0	0	0	0	0	5.1	5.1	5.1	27.311	237	237	0	6.7345	0	5.1	0	0	0	0	0	0	0	0	2766.7	0	2766.7	0	0	0	0	0	0
tr|A0A0R3WF90|A0A0R3WF90_TAEAS	tr|A0A0R3WF90|A0A0R3WF90_TAEAS 14_3_3 domain-containing protein OS=Taenia asiatica OX=60517 GN=TASK_LOCUS9529 PE=3 SV=1	27.29	0	0	127410	0	0	0	0	0	0	1765700	1	3	4	2	3	3	2	1	0	11	41.8	12.1	12.1	27.29	239	239	0	19.033	5.9	13	22.6	8.8	11.3	11.3	11.3	3.3	0	41.8	1893100	0	0	127410	0	0	0	0	0
tr|A0A087VZ27|A0A087VZ27_ECHMU	tr|A0A087VZ27|A0A087VZ27_ECHMU Transforming growth factor beta 1 induced OS=Echinococcus multilocularis OX=6211 GN=EmuJ_000137700 PE=4 SV=2	27.192	0	0	0	0	0	0	0	0	0	0	0	0	0	0	0	0	0	0	0	0	5.5	5.5	5.5	27.192	237	237	0	9.4494	0	0	0	0	0	0	0	0	0	0	8082.7	0	0	0	0	0	0	0	0
tr|U6JN02|U6JN02_ECHGR;tr|A0A068XX27|A0A068XX27_ECHMU;tr|A0A0R3WDP8|A0A0R3WDP8_TAEAS;tr|A0A564YSN6|A0A564YSN6_HYMDI;tr|A0A564YRW7|A0A564YRW7_HYMDI;tr|A0A564YR14|A0A564YR14_HYMDI;tr|A0A564YR30|A0A564YR30_HYMDI	tr|U6JN02|U6JN02_ECHGR Triosephosphate isomerase OS=Echinococcus granulosus OX=6210 GN=EGR_08633 PE=3 SV=1;tr|A0A068XX27|A0A068XX27_ECHMU Triosephosphate isomerase OS=Echinococcus multilocularis OX=6211 GN=EmuJ_000416400 PE=3 SV=1;tr|A0A0R3WDP8|A0A0R3WDP8_	27.123	0	264020	0	0	0	0	0	0	0	0	0	5	0	0	0	0	0	0	0	0	21.6	21.6	21.6	27.123	250	250;250;232;178;217;232;236	0	47.637	0	21.6	0	0	0	0	0	0	0	0	264020	0	264020	0	0	0	0	0	0
tr|W6UPD2|W6UPD2_ECHGR;tr|A0A068WRQ2|A0A068WRQ2_ECHGR	tr|W6UPD2|W6UPD2_ECHGR Estradiol 17 beta-dehydrogenase OS=Echinococcus granulosus OX=6210 GN=EGR_09844 PE=4 SV=1	26.952	25722	2879.5	169480	20759	48718	569470	0	0	4116.1	107840	1	1	3	1	2	3	0	0	1	1	9.6	4.2	4.2	26.952	239	239;133	0	6.7033	4.2	4.2	9.6	4.2	9.6	9.6	0	0	4.2	4.2	951430	25722	2879.5	169480	20759	48718	569470	0	0
tr|A0A068Y4K6|A0A068Y4K6_ECHMU;tr|A0A068WNB7|A0A068WNB7_ECHGR;tr|W6UM68|W6UM68_ECHGR;tr|A0A0R3VTZ4|A0A0R3VTZ4_TAEAS	tr|A0A068Y4K6|A0A068Y4K6_ECHMU 6-phosphogluconolactonase OS=Echinococcus multilocularis OX=6211 GN=EmuJ_000445200 PE=3 SV=1;tr|A0A068WNB7|A0A068WNB7_ECHGR 6-phosphogluconolactonase OS=Echinococcus granulosus OX=6210 GN=EgrG_000445200 PE=3 SV=1;tr|W6UM68|W6	26.756	0	3339.9	0	0	0	0	0	0	0	0	0	1	0	0	0	0	0	0	0	0	4.1	4.1	4.1	26.756	244	244;244;252;255	0	7.0277	0	4.1	0	0	0	0	0	0	0	0	3339.9	0	3339.9	0	0	0	0	0	0
tr|A0A0R3S923|A0A0R3S923_HYMDI;tr|A0A068XYI5|A0A068XYI5_ECHMU;tr|A0A068WYA6|A0A068WYA6_ECHGR;tr|A0A0R3WAL7|A0A0R3WAL7_TAEAS	tr|A0A0R3S923|A0A0R3S923_HYMDI Proteasome subunit alpha type OS=Hymenolepis diminuta OX=6216 GN=HDID_LOCUS709 PE=3 SV=1;tr|A0A068XYI5|A0A068XYI5_ECHMU Proteasome subunit alpha type OS=Echinococcus multilocularis OX=6211 GN=EmuJ_001182700 PE=3 SV=1;tr|A0A06	26.644	0	968010	0	0	0	0	75458	0	0	16115	0	7	0	0	0	0	4	0	0	2	25.8	25.8	25.8	26.644	244	244;223;244;237	0	65.715	0	25.8	0	0	0	0	10.2	0	0	5.7	1059600	0	968010	0	0	0	0	75458	0
tr|U6J921|U6J921_ECHGR;tr|A0A158R8G6|A0A158R8G6_TAEAS;tr|A0A068YN30|A0A068YN30_ECHMU;tr|A0A564YYI7|A0A564YYI7_HYMDI	tr|U6J921|U6J921_ECHGR Syntaxin-7 OS=Echinococcus granulosus OX=6210 GN=EGR_05134 PE=4 SV=1;tr|A0A158R8G6|A0A158R8G6_TAEAS t-SNARE coiled-coil homology domain-containing protein OS=Taenia asiatica OX=60517 GN=TASK_LOCUS5432 PE=4 SV=1;tr|A0A068YN30|A0A068YN	26.485	0	0	0	0	0	0	1666.2	0	0	0	0	0	0	0	0	0	1	0	0	0	5	5	5	26.485	242	242;242;242;243	0.0026247	6.3951	0	0	0	0	0	0	5	0	0	0	1666.2	0	0	0	0	0	0	1666.2	0
tr|W6U3W3|W6U3W3_ECHGR	tr|W6U3W3|W6U3W3_ECHGR 1,5-anhydro-D-fructose reductase OS=Echinococcus granulosus OX=6210 GN=EGR_09846 PE=4 SV=1	26.419	0	0	244090	4181.9	32326	117830	0	0	0	45160	0	0	4	1	2	2	0	0	0	1	14.5	5.1	5.1	26.419	235	235	0	8.6124	0	0	14.5	5.1	8.9	10.2	0	0	0	5.1	443590	0	0	244090	4181.9	32326	117830	0	0
tr|A0A087VZ83|A0A087VZ83_ECHMU;tr|A0A068WPN2|A0A068WPN2_ECHGR;tr|W6UIK2|W6UIK2_ECHGR;tr|A0A564Z3S2|A0A564Z3S2_HYMDI	tr|A0A087VZ83|A0A087VZ83_ECHMU Expressed conserved protein OS=Echinococcus multilocularis OX=6211 GN=EmuJ_000124000 PE=4 SV=1;tr|A0A068WPN2|A0A068WPN2_ECHGR Expressed conserved protein OS=Echinococcus granulosus OX=6210 GN=EgrG_000124000 PE=4 SV=1;tr|W6UIK	26.294	0	121140	0	0	1128.8	0	12085	0	0	44744	0	2	0	0	1	0	1	0	0	1	11.4	11.4	11.4	26.294	229	229;229;289;232	0	17.085	0	11.4	0	0	5.2	0	5.2	0	0	6.1	179090	0	121140	0	0	1128.8	0	12085	0
tr|A0A0R3W367|A0A0R3W367_TAEAS	tr|A0A0R3W367|A0A0R3W367_TAEAS Uncharacterized protein OS=Taenia asiatica OX=60517 GN=TASK_LOCUS4336 PE=3 SV=1	26.189	0	4318.5	0	0	0	0	0	0	0	0	0	1	0	0	0	0	0	0	0	0	5.3	5.3	5.3	26.189	226	226	1	-2	0	5.3	0	0	0	0	0	0	0	0	4318.5	0	4318.5	0	0	0	0	0	0
tr|A0A564YBW5|A0A564YBW5_HYMDI;tr|A0A564YAD3|A0A564YAD3_HYMDI;tr|A0A564YA78|A0A564YA78_HYMDI;tr|A0A0R3WER3|A0A0R3WER3_TAEAS	tr|A0A564YBW5|A0A564YBW5_HYMDI SERPIN domain-containing protein OS=Hymenolepis diminuta OX=6216 GN=WMSIL1_LOCUS4633 PE=3 SV=1;tr|A0A564YAD3|A0A564YAD3_HYMDI SERPIN domain-containing protein OS=Hymenolepis diminuta OX=6216 GN=WMSIL1_LOCUS4486 PE=3 SV=1;tr|A	26.144	0	0	784270	0	13585	0	0	0	0	0	0	0	1	0	1	0	0	0	0	0	4.3	4.3	4.3	26.144	233	233;384;389;396	0.0072816	6.0901	0	0	4.3	0	4.3	0	0	0	0	0	797850	0	0	784270	0	13585	0	0	0
tr|A0A0R3W6P8|A0A0R3W6P8_TAEAS;tr|U6J8V5|U6J8V5_ECHGR;tr|A0A068YF74|A0A068YF74_ECHMU;tr|A0A158QF40|A0A158QF40_HYMDI	tr|A0A0R3W6P8|A0A0R3W6P8_TAEAS Proteasome subunit alpha type OS=Taenia asiatica OX=60517 GN=TASK_LOCUS5892 PE=3 SV=1;tr|U6J8V5|U6J8V5_ECHGR Proteasome subunit alpha type OS=Echinococcus granulosus OX=6210 GN=EGR_05556 PE=3 SV=1;tr|A0A068YF74|A0A068YF74_ECH	26.064	0	290830	0	0	0	0	126200	0	0	16529	0	3	0	0	0	0	2	0	0	2	20.4	20.4	20.4	26.064	235	235;235;235;235	0	71.987	0	16.6	0	0	0	0	11.1	0	0	8.9	433550	0	290830	0	0	0	0	126200	0
tr|A0A0R3WA96|A0A0R3WA96_TAEAS	tr|A0A0R3WA96|A0A0R3WA96_TAEAS Uncharacterized protein OS=Taenia asiatica OX=60517 GN=TASK_LOCUS7450 PE=4 SV=1	25.739	0	0	0	0	0	0	0	0	0	14153	0	0	0	0	0	0	0	0	0	1	4	4	4	25.739	227	227	0.0049505	6.1406	0	0	0	0	0	0	0	0	0	4	14153	0	0	0	0	0	0	0	0
tr|A0A564YU14|A0A564YU14_HYMDI;tr|A0A564YVQ4|A0A564YVQ4_HYMDI;tr|A0A564YVZ6|A0A564YVZ6_HYMDI;tr|A0A564YVM4|A0A564YVM4_HYMDI	tr|A0A564YU14|A0A564YU14_HYMDI Uncharacterized protein OS=Hymenolepis diminuta OX=6216 GN=WMSIL1_LOCUS9637 PE=3 SV=1;tr|A0A564YVQ4|A0A564YVQ4_HYMDI GST N-terminal domain-containing protein (Fragment) OS=Hymenolepis diminuta OX=6216 GN=WMSIL1_LOCUS9667 PE=4	25.675	0	40661	0	0	0	0	7840.6	0	0	0	0	1	0	0	0	0	1	0	0	0	8.2	8.2	8.2	25.675	219	219;122;131;134	0	11.122	0	4.1	0	0	0	0	4.1	0	0	0	48502	0	40661	0	0	0	0	7840.6	0
tr|A0A0R3W1Y9|A0A0R3W1Y9_TAEAS;tr|A0A087VYY6|A0A087VYY6_ECHMU;tr|A0A068WT96|A0A068WT96_ECHGR;tr|W6UJ60|W6UJ60_ECHGR	tr|A0A0R3W1Y9|A0A0R3W1Y9_TAEAS SGNH_hydro domain-containing protein OS=Taenia asiatica OX=60517 GN=TASK_LOCUS3785 PE=4 SV=2;tr|A0A087VYY6|A0A087VYY6_ECHMU Platelet activating factor acetylhydrolase IB OS=Echinococcus multilocularis OX=6211 GN=EmuJ_00012100	25.363	0	55220	0	0	0	0	0	0	0	0	0	2	0	0	0	0	0	0	0	0	9.3	9.3	9.3	25.363	226	226;226;226;340	0	12.34	0	9.3	0	0	0	0	0	0	0	0	55220	0	55220	0	0	0	0	0	0
tr|W6UWP2|W6UWP2_ECHGR;tr|A0A068Y6N5|A0A068Y6N5_ECHMU;tr|A0A068WCI0|A0A068WCI0_ECHGR	tr|W6UWP2|W6UWP2_ECHGR Ribosomal protein OS=Echinococcus granulosus OX=6210 GN=EGR_00335 PE=3 SV=1;tr|A0A068Y6N5|A0A068Y6N5_ECHMU Ribosomal protein OS=Echinococcus multilocularis OX=6211 GN=EmuJ_000776500 PE=3 SV=1;tr|A0A068WCI0|A0A068WCI0_ECHGR Ribosomal	25.205	0	3299.7	0	0	0	0	0	0	0	0	0	1	0	0	0	0	0	0	0	0	7.3	7.3	7.3	25.205	220	220;230;230	0	6.654	0	7.3	0	0	0	0	0	0	0	0	3299.7	0	3299.7	0	0	0	0	0	0
tr|U6J6C0|U6J6C0_ECHGR;tr|A0A068Y5Y5|A0A068Y5Y5_ECHMU	tr|U6J6C0|U6J6C0_ECHGR Vimentin type intermediate filament associated OS=Echinococcus granulosus OX=6210 GN=EGR_08526 PE=4 SV=1;tr|A0A068Y5Y5|A0A068Y5Y5_ECHMU Vimentin type intermediate filament associated OS=Echinococcus multilocularis OX=6211 GN=EmuJ_000	25.061	0	5088.1	0	0	0	0	0	0	0	3020.1	0	1	0	0	0	0	0	0	0	1	4.5	4.5	4.5	25.061	222	222;222	0	12.197	0	3.6	0	0	0	0	0	0	0	4.5	8108.2	0	5088.1	0	0	0	0	0	0
tr|A0A158R8P5|A0A158R8P5_TAEAS	tr|A0A158R8P5|A0A158R8P5_TAEAS Uncharacterized protein OS=Taenia asiatica OX=60517 GN=TASK_LOCUS5830 PE=4 SV=1	25.054	0	2613.3	0	0	0	5692.6	0	0	0	25131	0	1	0	0	0	1	0	0	0	1	6.7	6.7	6.7	25.054	225	225	0	11.893	0	6.7	0	0	0	6.7	0	0	0	6.7	33437	0	2613.3	0	0	0	5692.6	0	0
tr|A0A564Y2Q4|A0A564Y2Q4_HYMDI	tr|A0A564Y2Q4|A0A564Y2Q4_HYMDI Uncharacterized protein OS=Hymenolepis diminuta OX=6216 GN=WMSIL1_LOCUS2202 PE=4 SV=1	24.883	0	0	0	0	0	0	16809	0	0	0	0	0	0	0	0	0	2	0	0	0	4.5	4.5	4.5	24.883	222	222	0	11.827	0	0	0	0	0	0	4.5	0	0	0	16809	0	0	0	0	0	0	16809	0
tr|A0A564YPL3|A0A564YPL3_HYMDI;tr|A0A564YP81|A0A564YP81_HYMDI	tr|A0A564YPL3|A0A564YPL3_HYMDI Uncharacterized protein OS=Hymenolepis diminuta OX=6216 GN=WMSIL1_LOCUS7823 PE=4 SV=1;tr|A0A564YP81|A0A564YP81_HYMDI Uncharacterized protein OS=Hymenolepis diminuta OX=6216 GN=WMSIL1_LOCUS7823 PE=4 SV=1	24.816	0	21969	0	0	3635.1	6941.9	0	0	0	672020	0	1	0	0	1	1	0	0	0	1	5.8	5.8	5.8	24.816	226	226;266	0	10.48	0	5.8	0	0	5.8	5.8	0	0	0	5.8	704570	0	21969	0	0	3635.1	6941.9	0	0
tr|A0A564YSR6|A0A564YSR6_HYMDI;tr|W6UPH1|W6UPH1_ECHGR;tr|A0A0R3W0Z5|A0A0R3W0Z5_TAEAS;tr|A0A068WGG7|A0A068WGG7_ECHGR;tr|A0A068Y4P5|A0A068Y4P5_ECHMU	tr|A0A564YSR6|A0A564YSR6_HYMDI Uncharacterized protein OS=Hymenolepis diminuta OX=6216 GN=WMSIL1_LOCUS9292 PE=4 SV=1;tr|W6UPH1|W6UPH1_ECHGR Ras-related protein Rab-14 OS=Echinococcus granulosus OX=6210 GN=EGR_02477 PE=4 SV=1;tr|A0A0R3W0Z5|A0A0R3W0Z5_TAEAS	24.754	0	0	0	0	0	0	0	0	0	11908	0	0	0	0	0	0	0	0	0	2	9.9	9.9	9.9	24.754	223	223;224;239;249;262	0	12.816	0	0	0	0	0	0	0	0	0	9.9	11908	0	0	0	0	0	0	0	0
tr|U6J0Q2|U6J0Q2_ECHGR;tr|A0A068YBB9|A0A068YBB9_ECHMU;tr|A0A0R3SAF7|A0A0R3SAF7_HYMDI	tr|U6J0Q2|U6J0Q2_ECHGR Elongation factor 1-beta OS=Echinococcus granulosus OX=6210 GN=EGR_02060 PE=3 SV=1;tr|A0A068YBB9|A0A068YBB9_ECHMU Elongation factor 1 beta OS=Echinococcus multilocularis OX=6211 GN=EmuJ_000954000 PE=3 SV=1;tr|A0A0R3SAF7|A0A0R3SAF7_HY	24.504	0	0	0	0	0	0	0	270880	0	62099	0	0	0	0	0	0	0	1	0	1	5.9	5.9	5.9	24.504	220	220;220;222	0	34.673	0	0	0	0	0	0	0	5.9	0	5.9	332970	0	0	0	0	0	0	0	270880
tr|U6JCJ6|U6JCJ6_ECHGR;tr|A0A0R3VYL5|A0A0R3VYL5_TAEAS;tr|A0A0R3SHN7|A0A0R3SHN7_HYMDI;tr|A0A087VZ78|A0A087VZ78_ECHMU	tr|U6JCJ6|U6JCJ6_ECHGR GTP-binding nuclear protein OS=Echinococcus granulosus OX=6210 GN=EGR_04178 PE=3 SV=1;tr|A0A0R3VYL5|A0A0R3VYL5_TAEAS GTP-binding nuclear protein OS=Taenia asiatica OX=60517 GN=TASK_LOCUS2510 PE=3 SV=1;tr|A0A0R3SHN7|A0A0R3SHN7_HYMDI G	24.412	0	54745	0	0	0	0	0	0	0	0	0	3	0	0	0	0	0	0	0	0	13.5	13.5	13.5	24.412	215	215;215;215;215	0	17.043	0	13.5	0	0	0	0	0	0	0	0	54745	0	54745	0	0	0	0	0	0
tr|U6JBD0|U6JBD0_ECHGR;tr|A0A068YGA3|A0A068YGA3_ECHMU;tr|A0A158R908|A0A158R908_TAEAS	tr|U6JBD0|U6JBD0_ECHGR Charged multivesicular body protein 4a OS=Echinococcus granulosus OX=6210 GN=EGR_07734 PE=4 SV=1;tr|A0A068YGA3|A0A068YGA3_ECHMU Charged multivesicular body protein 4b OS=Echinococcus multilocularis OX=6211 GN=EmuJ_001133200 PE=4 SV=1	24.093	0	0	298010	0	141820	82499	0	0	0	0	0	0	2	0	2	2	0	0	0	0	9.7	9.7	9.7	24.093	216	216;216;805	0	13.086	0	0	9.7	0	9.7	9.7	0	0	0	0	522330	0	0	298010	0	141820	82499	0	0
tr|A0A0R3SSK6|A0A0R3SSK6_HYMDI	tr|A0A0R3SSK6|A0A0R3SSK6_HYMDI Uncharacterized protein OS=Hymenolepis diminuta OX=6216 GN=HDID_LOCUS8285 PE=4 SV=1	24.089	0	0	0	0	0	0	9805.7	0	0	0	0	0	0	0	0	0	1	0	0	0	3.8	3.8	3.8	24.089	208	208	1	-2	0	0	0	0	0	0	3.8	0	0	0	9805.7	0	0	0	0	0	0	9805.7	0
tr|A0A068Y9B8|A0A068Y9B8_ECHMU;tr|W6UMM7|W6UMM7_ECHGR;tr|A0A068WEE2|A0A068WEE2_ECHGR	tr|A0A068Y9B8|A0A068Y9B8_ECHMU Calcyphosin protein OS=Echinococcus multilocularis OX=6211 PE=4 SV=1;tr|W6UMM7|W6UMM7_ECHGR Calcyphosin-like protein OS=Echinococcus granulosus OX=6210 GN=EGR_02766 PE=4 SV=1;tr|A0A068WEE2|A0A068WEE2_ECHGR Calcyphosin protein	23.908	0	37909	0	0	0	0	162450	0	0	0	0	1	0	0	0	0	1	0	0	0	4.8	4.8	4.8	23.908	208	208;215;220	0.0072993	6.0901	0	4.8	0	0	0	0	4.8	0	0	0	200350	0	37909	0	0	0	0	162450	0
tr|A0A087VWA8|A0A087VWA8_ECHMU	tr|A0A087VWA8|A0A087VWA8_ECHMU Heat shock protein 90 OS=Echinococcus multilocularis OX=6211 GN=EmuJ_000008700 PE=4 SV=1	23.874	2715.2	0	0	0	0	0	0	0	755210	0	1	0	0	0	0	0	0	0	13	0	26.6	6.5	6.5	23.874	214	214	0	24.62	6.5	0	0	0	0	0	0	0	26.6	0	757930	2715.2	0	0	0	0	0	0	0
tr|A0A0R3VT62|A0A0R3VT62_TAEAS;tr|A0A087W2C5|A0A087W2C5_ECHMU;tr|A0A068WKP1|A0A068WKP1_ECHGR;tr|W6V1V2|W6V1V2_ECHGR	tr|A0A0R3VT62|A0A0R3VT62_TAEAS Uncharacterized protein OS=Taenia asiatica OX=60517 GN=TASK_LOCUS408 PE=4 SV=1;tr|A0A087W2C5|A0A087W2C5_ECHMU Proteasome prosome macropain subunit beta OS=Echinococcus multilocularis OX=6211 GN=EmuJ_000252500 PE=4 SV=1;tr|A0A	23.712	0	0	0	0	0	0	217010	0	0	12659	0	0	0	0	0	0	1	0	0	1	4.7	4.7	4.7	23.712	215	215;215;215;237	0.0026738	6.4326	0	0	0	0	0	0	4.7	0	0	4.7	229660	0	0	0	0	0	0	217010	0
tr|U6JDZ7|U6JDZ7_ECHGR;tr|A0A158QE21|A0A158QE21_HYMDI;tr|A0A0R3VUV9|A0A0R3VUV9_TAEAS;tr|A0A068XW28|A0A068XW28_ECHMU	tr|U6JDZ7|U6JDZ7_ECHGR Rab OS=Echinococcus granulosus OX=6210 GN=EGR_10509 PE=4 SV=1;tr|A0A158QE21|A0A158QE21_HYMDI Uncharacterized protein OS=Hymenolepis diminuta OX=6216 GN=HDID_LOCUS6754 PE=4 SV=1;tr|A0A0R3VUV9|A0A0R3VUV9_TAEAS Uncharacterized protein O	23.648	0	0	0	0	0	0	7756.4	0	0	0	0	0	0	0	0	0	2	0	0	0	9.9	5.2	5.2	23.648	212	212;212;212;212	0.0026042	6.3843	0	0	0	0	0	0	9.9	0	0	0	7756.4	0	0	0	0	0	0	7756.4	0
tr|A0A0R3SP90|A0A0R3SP90_HYMDI	tr|A0A0R3SP90|A0A0R3SP90_HYMDI Uncharacterized protein OS=Hymenolepis diminuta OX=6216 GN=HDID_LOCUS6753 PE=4 SV=1	23.61	0	0	0	0	0	0	12614	0	0	0	0	0	0	0	0	0	2	0	0	0	8.5	8.5	3.8	23.61	212	212	0	11.336	0	0	0	0	0	0	8.5	0	0	0	12614	0	0	0	0	0	0	12614	0
tr|A0A564YP39|A0A564YP39_HYMDI;tr|A0A564YP75|A0A564YP75_HYMDI	tr|A0A564YP39|A0A564YP39_HYMDI Uncharacterized protein OS=Hymenolepis diminuta OX=6216 GN=WMSIL1_LOCUS8201 PE=4 SV=1;tr|A0A564YP75|A0A564YP75_HYMDI Uncharacterized protein OS=Hymenolepis diminuta OX=6216 GN=WMSIL1_LOCUS8201 PE=4 SV=1	23.493	0	49518	0	0	0	0	0	0	0	0	0	1	0	0	0	0	0	0	0	0	5.2	5.2	5.2	23.493	211	211;220	0	6.5877	0	5.2	0	0	0	0	0	0	0	0	49518	0	49518	0	0	0	0	0	0
tr|U6JCG1|U6JCG1_ECHGR;tr|A0A068Y7D9|A0A068Y7D9_ECHMU;tr|A0A068WTJ7|A0A068WTJ7_ECHGR;tr|A0A068Y066|A0A068Y066_ECHMU;tr|W6UII5|W6UII5_ECHGR	tr|U6JCG1|U6JCG1_ECHGR Glutathione S-transferase OS=Echinococcus granulosus OX=6210 GN=EGR_09218 PE=3 SV=1;tr|A0A068Y7D9|A0A068Y7D9_ECHMU Glutathione S transferase OS=Echinococcus multilocularis OX=6211 GN=EmuJ_000538900 PE=3 SV=2	23.348	0	8215.4	46744	0	0	0	0	0	0	0	0	2	1	0	0	0	0	0	0	0	13.9	13.9	13.9	23.348	201	201;201;146;167;438	0	18.457	0	13.9	4	0	0	0	0	0	0	0	54960	0	8215.4	46744	0	0	0	0	0
tr|A0A564ZCV0|A0A564ZCV0_HYMDI;tr|A0A564ZBX4|A0A564ZBX4_HYMDI	tr|A0A564ZCV0|A0A564ZCV0_HYMDI NAC-A/B domain-containing protein OS=Hymenolepis diminuta OX=6216 GN=WMSIL1_LOCUS14430 PE=4 SV=1;tr|A0A564ZBX4|A0A564ZBX4_HYMDI NAC-A/B domain-containing protein OS=Hymenolepis diminuta OX=6216 GN=WMSIL1_LOCUS14430 PE=4 SV=1	22.886	0	0	0	0	0	8405.9	0	0	0	0	0	0	2	0	0	2	0	0	0	0	19.9	6.6	6.6	22.886	211	211;215	0	9.1306	0	0	13.3	0	0	13.7	0	0	0	0	8405.9	0	0	0	0	0	8405.9	0	0
tr|A0A0R3SWC4|A0A0R3SWC4_HYMDI;tr|U6JME4|U6JME4_ECHGR;tr|A0A068XT61|A0A068XT61_ECHMU	tr|A0A0R3SWC4|A0A0R3SWC4_HYMDI Uncharacterized protein OS=Hymenolepis diminuta OX=6216 GN=HDID_LOCUS9966 PE=4 SV=1;tr|U6JME4|U6JME4_ECHGR Charged multivesicular body protein OS=Echinococcus granulosus OX=6210 GN=EGR_07940 PE=4 SV=1;tr|A0A068XT61|A0A068XT61	22.681	0	5970.7	0	0	0	0	14695	0	0	65725	0	1	0	0	0	0	1	0	0	2	8.8	8.8	8.8	22.681	205	205;206;206	0	11.591	0	4.9	0	0	0	0	3.9	0	0	8.8	86391	0	5970.7	0	0	0	0	14695	0
tr|A0A068YCS1|A0A068YCS1_ECHMU;tr|A0A0R3WDI1|A0A0R3WDI1_TAEAS;tr|W6UUF0|W6UUF0_ECHGR;tr|A0A068WB97|A0A068WB97_ECHGR	tr|A0A068YCS1|A0A068YCS1_ECHMU Nascent polypeptide associated complex subunit OS=Echinococcus multilocularis OX=6211 GN=EmuJ_001007300 PE=4 SV=1;tr|A0A0R3WDI1|A0A0R3WDI1_TAEAS NAC-A/B domain-containing protein OS=Taenia asiatica OX=60517 GN=TASK_LOCUS8826	22.659	0	0	35476	0	0	48349	0	0	0	0	0	0	2	0	0	2	0	0	0	0	18.8	18.8	5.3	22.659	208	208;210;211;276	0	49.098	0	0	13.5	0	0	12.5	0	0	0	0	83825	0	0	35476	0	0	48349	0	0
tr|U6JGB1|U6JGB1_ECHGR;tr|A0A0R3W3B7|A0A0R3W3B7_TAEAS;tr|A0A0R3SWC8|A0A0R3SWC8_HYMDI;tr|A0A087VYN9|A0A087VYN9_ECHMU	tr|U6JGB1|U6JGB1_ECHGR GTP-binding protein Sar1B OS=Echinococcus granulosus OX=6210 GN=EGR_08144 PE=3 SV=1;tr|A0A0R3W3B7|A0A0R3W3B7_TAEAS Uncharacterized protein OS=Taenia asiatica OX=60517 GN=TASK_LOCUS4399 PE=3 SV=1;tr|A0A0R3SWC8|A0A0R3SWC8_HYMDI Unchara	22.212	0	15665	0	0	0	0	1687.4	0	0	0	0	2	0	0	0	0	1	0	0	0	12.1	12.1	12.1	22.212	199	199;199;199;199	0	12.356	0	12.1	0	0	0	0	6.5	0	0	0	17352	0	15665	0	0	0	0	1687.4	0
tr|W6U774|W6U774_ECHGR;tr|A0A0R3SD43|A0A0R3SD43_HYMDI;tr|A0A0R3W2P9|A0A0R3W2P9_TAEAS;tr|A0A068YD04|A0A068YD04_ECHMU;tr|A0A068WFJ3|A0A068WFJ3_ECHGR	tr|W6U774|W6U774_ECHGR Prefoldin subunit 3 OS=Echinococcus granulosus OX=6210 GN=EGR_08087 PE=3 SV=1;tr|A0A0R3SD43|A0A0R3SD43_HYMDI Prefoldin subunit 3 OS=Hymenolepis diminuta OX=6216 GN=HDID_LOCUS2572 PE=3 SV=1;tr|A0A0R3W2P9|A0A0R3W2P9_TAEAS Prefoldin sub	21.905	0	109700	0	0	0	0	0	0	0	0	0	3	0	0	0	0	0	0	0	0	14.6	14.6	14.6	21.905	198	198;199;200;213;213	0	17.49	0	14.6	0	0	0	0	0	0	0	0	109700	0	109700	0	0	0	0	0	0
tr|W6V5R2|W6V5R2_ECHGR;tr|A0A0R3W9W9|A0A0R3W9W9_TAEAS;tr|A0A068WT18|A0A068WT18_ECHGR;tr|A0A068YG11|A0A068YG11_ECHMU	tr|W6V5R2|W6V5R2_ECHGR Rho GDP-dissociation inhibitor OS=Echinococcus granulosus OX=6210 GN=EGR_03498 PE=4 SV=1;tr|A0A0R3W9W9|A0A0R3W9W9_TAEAS Uncharacterized protein OS=Taenia asiatica OX=60517 GN=TASK_LOCUS7288 PE=4 SV=1;tr|A0A068WT18|A0A068WT18_ECHGR Rh	21.67	0	30298	0	0	0	0	169580	0	0	0	0	1	0	0	0	0	1	0	0	0	4.7	4.7	4.7	21.67	191	191;191;215;231	0.0049261	6.101	0	4.7	0	0	0	0	4.7	0	0	0	212320	0	30298	0	0	0	0	169580	0
tr|Q0PWB3|Q0PWB3_ECHGR;tr|A0A1X9RKG2|A0A1X9RKG2_ECHMU;sp|Q24799|MYPH_ECHGR;tr|A0A068Y2V7|A0A068Y2V7_ECHMU;tr|W6U948|W6U948_ECHGR	tr|Q0PWB3|Q0PWB3_ECHGR Transgelin OS=Echinococcus granulosus OX=6210 GN=EgrG_000653900 PE=2 SV=1;tr|A0A1X9RKG2|A0A1X9RKG2_ECHMU Transgelin OS=Echinococcus multilocularis OX=6211 PE=2 SV=1;sp|Q24799|MYPH_ECHGR Myophilin OS=Echinococcus granulosus OX=6210 PE	21.245	0	0	0	0	0	0	0	0	0	0	0	0	0	0	0	0	0	0	0	0	8.4	8.4	8.4	21.245	190	190;190;190;245;822	0	6.5869	0	0	0	0	0	0	0	0	0	0	4432.8	0	0	0	0	0	0	0	0
tr|A0A564YB75|A0A564YB75_HYMDI;tr|A0A0R3SV12|A0A0R3SV12_HYMDI	tr|A0A564YB75|A0A564YB75_HYMDI A_deaminase domain-containing protein OS=Hymenolepis diminuta OX=6216 GN=WMSIL1_LOCUS4740 PE=4 SV=1;tr|A0A0R3SV12|A0A0R3SV12_HYMDI A_deaminase domain-containing protein OS=Hymenolepis diminuta OX=6216 GN=HDID_LOCUS9377 PE=4 S	20.853	0	0	138460	4082.4	57768	10238	0	0	0	2950.6	0	0	1	1	1	1	0	0	0	1	5.9	5.9	5.9	20.853	185	185;342	0.0026525	6.417	0	0	5.9	5.9	5.9	5.9	0	0	0	5.9	213500	0	0	138460	4082.4	57768	10238	0	0
tr|A0A0R3SV81|A0A0R3SV81_HYMDI;tr|A0A068XY23|A0A068XY23_ECHMU;tr|A0A068WLG3|A0A068WLG3_ECHGR;tr|W6UMH8|W6UMH8_ECHGR	tr|A0A0R3SV81|A0A0R3SV81_HYMDI Actin-related protein 2/3 complex subunit 3 OS=Hymenolepis diminuta OX=6216 GN=HDID_LOCUS9460 PE=3 SV=1;tr|A0A068XY23|A0A068XY23_ECHMU Actin-related protein 2/3 complex subunit 3 OS=Echinococcus multilocularis OX=6211 GN=EmuJ	20.742	0	0	0	0	0	0	3116.4	0	0	6203.4	0	0	0	0	0	0	1	0	0	1	5.6	5.6	5.6	20.742	179	179;180;184;1043	0.0025253	6.2804	0	0	0	0	0	0	5.6	0	0	5.6	9319.8	0	0	0	0	0	0	3116.4	0
tr|W6UHX6|W6UHX6_ECHGR;tr|A0A564YM43|A0A564YM43_HYMDI;tr|A0A087VYH7|A0A087VYH7_ECHMU;tr|A0A068WVC4|A0A068WVC4_ECHGR;tr|A0A0R3W6Y3|A0A0R3W6Y3_TAEAS	tr|W6UHX6|W6UHX6_ECHGR Adenylate kinase OS=Echinococcus granulosus OX=6210 GN=EGR_04123 PE=3 SV=1;tr|A0A564YM43|A0A564YM43_HYMDI Uncharacterized protein OS=Hymenolepis diminuta OX=6216 GN=WMSIL1_LOCUS7789 PE=3 SV=1;tr|A0A087VYH7|A0A087VYH7_ECHMU Adenylate	20.704	0	19990	0	0	0	0	26102	0	0	0	0	1	0	0	0	0	1	0	0	0	5.9	5.9	5.9	20.704	186	186;197;197;197;228	0	6.7099	0	5.9	0	0	0	0	5.9	0	0	0	46092	0	19990	0	0	0	0	26102	0
tr|U6JEY5|U6JEY5_ECHGR;tr|A0A068Y0B5|A0A068Y0B5_ECHMU;tr|A0A0R3WEB2|A0A0R3WEB2_TAEAS	tr|U6JEY5|U6JEY5_ECHGR ADP-ribosylation factor 4 OS=Echinococcus granulosus OX=6210 GN=EGR_03438 PE=3 SV=1;tr|A0A068Y0B5|A0A068Y0B5_ECHMU ADP ribosylation factor 4 OS=Echinococcus multilocularis OX=6211 GN=EmuJ_001177600 PE=3 SV=1;tr|A0A0R3WEB2|A0A0R3WEB2_	20.386	0	0	0	0	0	0	0	0	0	0	0	0	0	0	0	0	0	0	0	0	5.6	5.6	5.6	20.386	180	180;180;191	0	6.7319	0	0	0	0	0	0	0	0	0	0	22980	0	0	0	0	0	0	0	0
tr|A0A0R3WBE7|A0A0R3WBE7_TAEAS	tr|A0A0R3WBE7|A0A0R3WBE7_TAEAS Dynein light chain OS=Taenia asiatica OX=60517 GN=TASK_LOCUS7962 PE=3 SV=3	20.1	5210.3	0	0	20615	0	11521	7154.1	4608000	0	0	1	0	0	1	0	1	1	1	0	0	6.3	6.3	6.3	20.1	175	175	0	7.0758	6.3	0	0	6.3	0	6.3	6.3	6.3	0	0	4652500	5210.3	0	0	20615	0	11521	7154.1	4608000
tr|A0A564XVK8|A0A564XVK8_HYMDI;tr|A0A564XVT3|A0A564XVT3_HYMDI	tr|A0A564XVK8|A0A564XVK8_HYMDI Uncharacterized protein OS=Hymenolepis diminuta OX=6216 GN=WMSIL1_LOCUS470 PE=4 SV=1;tr|A0A564XVT3|A0A564XVT3_HYMDI Uncharacterized protein OS=Hymenolepis diminuta OX=6216 GN=WMSIL1_LOCUS470 PE=4 SV=1	19.83	3453.5	0	562250	17029	909650	74418	0	0	0	24937	1	0	2	1	3	2	0	0	0	1	12.2	12.2	12.2	19.83	172	172;351	0	65.008	6.4	0	12.2	6.4	12.2	12.2	0	0	0	4.7	1591700	3453.5	0	562250	17029	909650	74418	0	0
tr|A0A564Z9U7|A0A564Z9U7_HYMDI;tr|A0A0R3W826|A0A0R3W826_TAEAS;tr|A0A068YBZ5|A0A068YBZ5_ECHMU;tr|A0A068WB58|A0A068WB58_ECHGR;tr|W6VBX7|W6VBX7_ECHGR	tr|A0A564Z9U7|A0A564Z9U7_HYMDI Uncharacterized protein OS=Hymenolepis diminuta OX=6216 GN=WMSIL1_LOCUS13958 PE=4 SV=1;tr|A0A0R3W826|A0A0R3W826_TAEAS Uncharacterized protein OS=Taenia asiatica OX=60517 GN=TASK_LOCUS6475 PE=4 SV=1;tr|A0A068YBZ5|A0A068YBZ5_EC	19.409	0	0	0	3800.4	0	0	0	0	0	0	0	0	0	1	0	0	0	0	0	0	5.4	5.4	5.4	19.409	168	168;168;168;168;415	0	6.6065	0	0	0	5.4	0	0	0	0	0	0	38113	0	0	0	3800.4	0	0	0	0
tr|U6JIQ5|U6JIQ5_ECHGR;tr|A0A087VZH9|A0A087VZH9_ECHMU;tr|A0A0R3SWQ4|A0A0R3SWQ4_HYMDI;tr|A0A0R3W419|A0A0R3W419_TAEAS	tr|U6JIQ5|U6JIQ5_ECHGR Protein DJ-1 OS=Echinococcus granulosus OX=6210 GN=EGR_07383 PE=4 SV=1;tr|A0A087VZH9|A0A087VZH9_ECHMU Protein DJ 1 OS=Echinococcus multilocularis OX=6211 GN=EmuJ_000135900 PE=4 SV=1;tr|A0A0R3SWQ4|A0A0R3SWQ4_HYMDI DJ-1_PfpI domain-con	19.317	0	0	0	0	0	0	0	0	0	0	0	0	0	0	0	0	0	0	0	0	7.1	7.1	7.1	19.317	184	184;184;186;187	0	7.6662	0	0	0	0	0	0	0	0	0	0	6355.1	0	0	0	0	0	0	0	0
tr|A0A564YZB5|A0A564YZB5_HYMDI;tr|A0A564YZF7|A0A564YZF7_HYMDI;tr|U6J881|U6J881_ECHGR;tr|A0A087W1W1|A0A087W1W1_ECHMU;tr|A0A0R3WA13|A0A0R3WA13_TAEAS	tr|A0A564YZB5|A0A564YZB5_HYMDI UBIQUITIN_CONJUGAT_2 domain-containing protein OS=Hymenolepis diminuta OX=6216 GN=WMSIL1_LOCUS11106 PE=3 SV=1	18.934	0	0	0	0	0	0	0	0	0	0	0	0	0	0	0	0	0	0	0	0	11.4	11.4	11.4	18.934	167	167;126;168;168;452	0	28.396	0	0	0	0	0	0	0	0	0	0	194170	0	0	0	0	0	0	0	0
tr|W6UUW0|W6UUW0_ECHGR;tr|A0A068Y6M4|A0A068Y6M4_ECHMU;tr|A0A068WCG5|A0A068WCG5_ECHGR;tr|A0A0R3W8G9|A0A0R3W8G9_TAEAS	tr|W6UUW0|W6UUW0_ECHGR Uncharacterized protein OS=Echinococcus granulosus OX=6210 GN=EGR_00347 PE=4 SV=1;tr|A0A068Y6M4|A0A068Y6M4_ECHMU Carnitine deficiency associated protein OS=Echinococcus multilocularis OX=6211 GN=EmuJ_000775100 PE=4 SV=1;tr|A0A068WCG5	18.907	0	0	0	0	0	0	0	0	0	14797	0	0	0	0	0	0	0	0	0	2	9.7	9.7	9.7	18.907	165	165;242;242;453	0	12.356	0	0	0	0	0	0	0	0	0	9.7	14797	0	0	0	0	0	0	0	0
tr|U6JN29|U6JN29_ECHGR;tr|A0A0R3W173|A0A0R3W173_TAEAS;tr|A0A068Y0I2|A0A068Y0I2_ECHMU	tr|U6JN29|U6JN29_ECHGR Ubiquitin-conjugating enzyme E2 N OS=Echinococcus granulosus OX=6210 GN=EGR_05250 PE=3 SV=1;tr|A0A0R3W173|A0A0R3W173_TAEAS UBIQUITIN_CONJUGAT_2 domain-containing protein OS=Taenia asiatica OX=60517 GN=TASK_LOCUS3466 PE=3 SV=1;tr|A0A0	18.297	0	0	0	9784.4	0	0	0	0	0	0	0	0	0	1	0	0	0	0	0	0	6.8	6.8	6.8	18.297	161	161;161;161	0	7.2144	0	0	0	6.8	0	0	0	0	0	0	208630	0	0	0	9784.4	0	0	0	0
tr|A0A0R3WFC2|A0A0R3WFC2_TAEAS	tr|A0A0R3WFC2|A0A0R3WFC2_TAEAS Uncharacterized protein OS=Taenia asiatica OX=60517 GN=TASK_LOCUS9566 PE=4 SV=1	18.244	0	0	0	0	0	8092.5	9446.6	28391	0	0	0	0	0	0	0	1	1	1	0	0	7.6	7.6	7.6	18.244	170	170	0	7.2147	0	0	0	0	0	7.6	7.6	7.6	0	0	233160	0	0	0	0	0	8092.5	9446.6	28391
tr|A0A0R3SWU8|A0A0R3SWU8_HYMDI;tr|U6JAH9|U6JAH9_ECHGR;tr|A0A087VY44|A0A087VY44_ECHMU	tr|A0A0R3SWU8|A0A0R3SWU8_HYMDI Uncharacterized protein OS=Hymenolepis diminuta OX=6216 GN=HDID_LOCUS10177 PE=4 SV=1	18.241	0	0	0	0	0	0	0	39408	0	0	0	0	0	0	0	0	0	2	0	0	20	20	20	18.241	170	170;170;170	0	31.497	0	0	0	0	0	0	0	12.9	0	0	399550	0	0	0	0	0	0	0	39408
tr|A0A564XXE7|A0A564XXE7_HYMDI;tr|W6UD06|W6UD06_ECHGR;tr|A0A0R3VWC1|A0A0R3VWC1_TAEAS;tr|A0A0R3SGU3|A0A0R3SGU3_HYMDI;tr|A0A564XW42|A0A564XW42_HYMDI;tr|A0A068YEI9|A0A068YEI9_ECHMU;tr|A0A068WZR9|A0A068WZR9_ECHGR	tr|A0A564XXE7|A0A564XXE7_HYMDI PDZ domain-containing protein OS=Hymenolepis diminuta OX=6216 GN=WMSIL1_LOCUS606 PE=4 SV=1;tr|W6UD06|W6UD06_ECHGR PDZ and LIM domain protein OS=Echinococcus granulosus OX=6210 GN=EGR_05923 PE=4 SV=1;tr|A0A0R3VWC1|A0A0R3VWC1_T	18.006	0	2232.4	0	0	0	0	0	0	0	0	0	1	0	0	0	0	0	0	0	0	6.7	6.7	6.7	18.006	163	163;190;190;190;198;290;290	0.0025907	6.3734	0	6.7	0	0	0	0	0	0	0	0	2232.4	0	2232.4	0	0	0	0	0	0
tr|A0A0R3VTM2|A0A0R3VTM2_TAEAS;tr|W6U553|W6U553_ECHGR;tr|A0A068WLV4|A0A068WLV4_ECHGR;tr|A0A087VYC7|A0A087VYC7_ECHMU	tr|A0A0R3VTM2|A0A0R3VTM2_TAEAS Uncharacterized protein OS=Taenia asiatica OX=60517 GN=TASK_LOCUS600 PE=4 SV=1;tr|W6U553|W6U553_ECHGR Uncharacterized protein OS=Echinococcus granulosus OX=6210 GN=EGR_08875 PE=4 SV=1;tr|A0A068WLV4|A0A068WLV4_ECHGR Expressed	17.764	0	7312.5	0	0	0	0	9366.1	0	0	0	0	1	0	0	0	0	1	0	0	0	7	7	7	17.764	157	157;174;200;202	0.0026316	6.4022	0	7	0	0	0	0	7	0	0	0	16679	0	7312.5	0	0	0	0	9366.1	0
tr|A0A0R3VZK3|A0A0R3VZK3_TAEAS;tr|A0A0R3S8Q0|A0A0R3S8Q0_HYMDI	tr|A0A0R3VZK3|A0A0R3VZK3_TAEAS Uncharacterized protein OS=Taenia asiatica OX=60517 GN=TASK_LOCUS2848 PE=3 SV=1;tr|A0A0R3S8Q0|A0A0R3S8Q0_HYMDI Uncharacterized protein OS=Hymenolepis diminuta OX=6216 GN=HDID_LOCUS544 PE=3 SV=1	17.572	0	0	0	0	0	0	0	0	0	0	0	0	0	0	0	0	0	0	0	0	9.1	9.1	9.1	17.572	164	164;165	0.0049383	6.1378	0	0	0	0	0	0	0	0	0	0	7475.7	0	0	0	0	0	0	0	0
tr|A0A564Z9D6|A0A564Z9D6_HYMDI;tr|A0A068YAK8|A0A068YAK8_ECHMU;tr|U6JRP2|U6JRP2_ECHGR;tr|A0A0R3WD40|A0A0R3WD40_TAEAS;sp|P14088|PPIA_ECHGR	tr|A0A564Z9D6|A0A564Z9D6_HYMDI Peptidyl-prolyl cis-trans isomerase OS=Hymenolepis diminuta OX=6216 GN=WMSIL1_LOCUS13584 PE=3 SV=1;tr|A0A068YAK8|A0A068YAK8_ECHMU Peptidyl-prolyl cis-trans isomerase OS=Echinococcus multilocularis OX=6211 GN=EmuJ_000920600 PE	17.568	0	0	0	0	0	0	0	0	0	0	0	0	0	0	0	0	0	0	0	0	7.5	7.5	7.5	17.568	161	161;161;162;162;162	0	6.9822	0	0	0	0	0	0	0	0	0	0	45140	0	0	0	0	0	0	0	0
tr|W6UEK3|W6UEK3_ECHGR;tr|A0A0R3WDP9|A0A0R3WDP9_TAEAS;tr|A0A068WVL4|A0A068WVL4_ECHGR	tr|W6UEK3|W6UEK3_ECHGR Prefoldin subunit 5 OS=Echinococcus granulosus OX=6210 GN=EGR_08634 PE=4 SV=1;tr|A0A0R3WDP9|A0A0R3WDP9_TAEAS Uncharacterized protein OS=Taenia asiatica OX=60517 GN=TASK_LOCUS8902 PE=4 SV=1;tr|A0A068WVL4|A0A068WVL4_ECHGR Protein osteo	17.465	0	0	0	0	0	0	0	0	0	0	0	0	0	0	0	0	0	0	0	0	6.5	6.5	6.5	17.465	154	154;154;1564	0.0049875	6.1613	0	0	0	0	0	0	0	0	0	0	15488	0	0	0	0	0	0	0	0
tr|A0A564YX38|A0A564YX38_HYMDI;tr|A0A564YWV3|A0A564YWV3_HYMDI	tr|A0A564YX38|A0A564YX38_HYMDI Uncharacterized protein OS=Hymenolepis diminuta OX=6216 GN=WMSIL1_LOCUS10445 PE=4 SV=1;tr|A0A564YWV3|A0A564YWV3_HYMDI Uncharacterized protein OS=Hymenolepis diminuta OX=6216 GN=WMSIL1_LOCUS10445 PE=4 SV=1	17.37	0	0	0	0	0	0	0	24185	0	0	0	0	0	0	0	0	0	1	0	0	5.8	5.8	5.8	17.37	155	155;190	1	-2	0	0	0	0	0	0	0	5.8	0	0	24185	0	0	0	0	0	0	0	24185
tr|A0A0R3W176|A0A0R3W176_TAEAS;tr|C6ZI52|C6ZI52_ECHGR	tr|A0A0R3W176|A0A0R3W176_TAEAS Peptidylprolyl isomerase OS=Taenia asiatica OX=60517 PE=4 SV=1;tr|C6ZI52|C6ZI52_ECHGR Peptidylprolyl isomerase OS=Echinococcus granulosus OX=6210 GN=EGR_05248 PE=2 SV=1	17.304	0	0	0	0	0	0	0	257390	0	0	0	0	0	0	0	0	0	2	0	0	10.5	10.5	10.5	17.304	162	162;108	0	12.397	0	0	0	0	0	0	0	10.5	0	0	257390	0	0	0	0	0	0	0	257390
tr|U6J2M2|U6J2M2_ECHGR;tr|A0A0R3W152|A0A0R3W152_TAEAS;tr|A0A068YEG3|A0A068YEG3_ECHMU	tr|U6J2M2|U6J2M2_ECHGR Ubiquitin conjugating enzyme rad6 OS=Echinococcus granulosus OX=6210 GN=EGR_01393 PE=3 SV=1;tr|A0A0R3W152|A0A0R3W152_TAEAS UBIQUITIN_CONJUGAT_2 domain-containing protein OS=Taenia asiatica OX=60517 GN=TASK_LOCUS3445 PE=3 SV=1;tr|A0A0	17.296	0	0	0	0	0	0	0	0	0	0	0	0	0	0	0	0	0	0	0	0	8.5	8.5	8.5	17.296	153	153;153;153	0.0027174	6.4793	0	0	0	0	0	0	0	0	0	0	2617.3	0	0	0	0	0	0	0	0
tr|A0A564YLF5|A0A564YLF5_HYMDI;tr|A0A564YM29|A0A564YM29_HYMDI;tr|W6UKD6|W6UKD6_ECHGR;tr|A0A564YL34|A0A564YL34_HYMDI;tr|A0A068YBC2|A0A068YBC2_ECHMU;tr|A0A068WS81|A0A068WS81_ECHGR;tr|A0A0R3W8M7|A0A0R3W8M7_TAEAS	tr|A0A564YLF5|A0A564YLF5_HYMDI Ig-like domain-containing protein OS=Hymenolepis diminuta OX=6216 GN=WMSIL1_LOCUS7423 PE=4 SV=1;tr|A0A564YM29|A0A564YM29_HYMDI Uncharacterized protein OS=Hymenolepis diminuta OX=6216 GN=WMSIL1_LOCUS7423 PE=4 SV=1;tr|W6UKD6|W6	17.08	0	0	0	0	0	0	0	0	218850	0	0	0	0	0	0	0	0	0	3	0	19.9	19.9	19.9	17.08	151	151;704;846;846;851;851;856	0	30.301	0	0	0	0	0	0	0	0	19.9	0	218850	0	0	0	0	0	0	0	0
tr|A0A068WM30|A0A068WM30_ECHGR	tr|A0A068WM30|A0A068WM30_ECHGR Aldo keto reductase OS=Echinococcus granulosus OX=6210 GN=EgrG_000156200 PE=4 SV=1	17.07	0	0	744780	31190	162530	47279	0	0	0	13628	0	0	2	2	2	1	0	0	0	2	14.5	14.5	5.9	17.07	152	152	0	15.06	0	0	14.5	14.5	14.5	8.6	0	0	0	14.5	999410	0	0	744780	31190	162530	47279	0	0
tr|W6UC51|W6UC51_ECHGR	tr|W6UC51|W6UC51_ECHGR Uncharacterized protein OS=Echinococcus granulosus OX=6210 GN=EGR_06436 PE=4 SV=1	16.878	0	112100	0	0	0	0	0	0	0	0	0	1	0	0	0	0	0	0	0	0	15.8	15.8	15.8	16.878	152	152	0	6.4965	0	15.8	0	0	0	0	0	0	0	0	112100	0	112100	0	0	0	0	0	0
tr|A0A564YPC6|A0A564YPC6_HYMDI;tr|A0A0R3W2K8|A0A0R3W2K8_TAEAS;tr|A0A068Y3E4|A0A068Y3E4_ECHMU;tr|A0A068WHL3|A0A068WHL3_ECHGR;tr|W6US59|W6US59_ECHGR	tr|A0A564YPC6|A0A564YPC6_HYMDI Uncharacterized protein OS=Hymenolepis diminuta OX=6216 GN=WMSIL1_LOCUS8343 PE=3 SV=1;tr|A0A0R3W2K8|A0A0R3W2K8_TAEAS Uncharacterized protein OS=Taenia asiatica OX=60517 GN=TASK_LOCUS4069 PE=3 SV=1;tr|A0A068Y3E4|A0A068Y3E4_ECH	16.805	0	0	0	0	0	0	0	0	0	0	0	0	0	0	0	0	0	0	0	0	21.5	21.5	21.5	16.805	149	149;149;149;149;288	0	30.187	0	0	0	0	0	0	0	0	0	0	42417	0	0	0	0	0	0	0	0
tr|A0A564YXM4|A0A564YXM4_HYMDI;tr|A0A068YIQ6|A0A068YIQ6_ECHMU;tr|A0A068WF16|A0A068WF16_ECHGR;tr|A0A0R3WDZ3|A0A0R3WDZ3_TAEAS;tr|W6UN14|W6UN14_ECHGR	tr|A0A564YXM4|A0A564YXM4_HYMDI Uncharacterized protein OS=Hymenolepis diminuta OX=6216 GN=WMSIL1_LOCUS10273 PE=4 SV=1;tr|A0A068YIQ6|A0A068YIQ6_ECHMU Expressed conserved protein OS=Echinococcus multilocularis OX=6211 GN=EmuJ_000975400 PE=4 SV=1;tr|A0A068WF1	16.783	0	0	1112.7	0	0	0	0	0	0	0	0	0	1	0	0	0	0	0	0	0	16.8	16.8	16.8	16.783	149	149;149;149;178;269	0	16.694	0	0	9.4	0	0	0	0	0	0	0	48890	0	0	1112.7	0	0	0	0	0
tr|A0A068Y6X1|A0A068Y6X1_ECHMU;tr|U6JAB5|U6JAB5_ECHGR	tr|A0A068Y6X1|A0A068Y6X1_ECHMU Actin-related protein 2/3 complex subunit 5 OS=Echinococcus multilocularis OX=6211 GN=EmuJ_000533700 PE=3 SV=1;tr|U6JAB5|U6JAB5_ECHGR Actin-related protein 2/3 complex subunit 5 OS=Echinococcus granulosus OX=6210 GN=EGR_07233	16.609	0	0	0	0	0	0	0	0	0	0	0	0	0	0	0	0	0	0	0	0	7.5	7.5	7.5	16.609	147	147;155	0	7.1124	0	0	0	0	0	0	0	0	0	0	11575	0	0	0	0	0	0	0	0
tr|A0A087VYI0|A0A087VYI0_ECHMU;tr|A0A5C1ZXC4|A0A5C1ZXC4_ECHGR;tr|A0A0R3VXQ4|A0A0R3VXQ4_TAEAS;tr|A0A0R3SUP0|A0A0R3SUP0_HYMDI;tr|A0A068X1X1|A0A068X1X1_ECHGR;tr|W6U4W7|W6U4W7_ECHGR	tr|A0A087VYI0|A0A087VYI0_ECHMU Ubiquitin conjugating enzyme E2 D2 OS=Echinococcus multilocularis OX=6211 GN=EmuJ_000093700 PE=3 SV=1;tr|A0A5C1ZXC4|A0A5C1ZXC4_ECHGR Ubiquitin-conjugating enzyme D2 OS=Echinococcus granulosus OX=6210 PE=2 SV=1;tr|A0A0R3VXQ4|A	16.562	0	0	0	0	0	0	0	0	0	0	0	0	0	0	0	0	0	0	0	0	7.5	7.5	7.5	16.562	146	146;147;147;147;150;155	0.0026596	6.4174	0	0	0	0	0	0	0	0	0	0	20019	0	0	0	0	0	0	0	0
tr|A0A068WEH5|A0A068WEH5_ECHGR;tr|W6U4D3|W6U4D3_ECHGR;tr|A0A068YHX5|A0A068YHX5_ECHMU;tr|A0A0R3WC63|A0A0R3WC63_TAEAS;tr|A0A068WAV1|A0A068WAV1_ECHGR;tr|A0A068WAV4|A0A068WAV4_ECHGR	tr|A0A068WEH5|A0A068WEH5_ECHGR Tumor protein d52 OS=Echinococcus granulosus OX=6210 GN=EgrG_000949820.1 PE=4 SV=1;tr|W6U4D3|W6U4D3_ECHGR Uncharacterized protein OS=Echinococcus granulosus OX=6210 GN=EGR_09172 PE=4 SV=1;tr|A0A068YHX5|A0A068YHX5_ECHMU Tumor	16.464	0	0	0	0	0	0	0	24010	0	0	0	0	0	0	0	0	0	2	0	0	10.3	10.3	10.3	16.464	146	146;154;170;176;176;179	0	13.944	0	0	0	0	0	0	0	10.3	0	0	24010	0	0	0	0	0	0	0	24010
tr|A0A0R3SLX3|A0A0R3SLX3_HYMDI;tr|A0A068Y2L5|A0A068Y2L5_ECHMU;tr|A0A068WLT4|A0A068WLT4_ECHGR;tr|W6V988|W6V988_ECHGR	tr|A0A0R3SLX3|A0A0R3SLX3_HYMDI Superoxide dismutase [Cu-Zn] OS=Hymenolepis diminuta OX=6216 GN=HDID_LOCUS5936 PE=3 SV=1;tr|A0A068Y2L5|A0A068Y2L5_ECHMU Superoxide dismutase [Cu-Zn] OS=Echinococcus multilocularis OX=6211 PE=3 SV=1;tr|A0A068WLT4|A0A068WLT4_EC	16.283	0	0	0	0	0	0	0	0	0	0	0	0	0	0	0	0	0	0	0	0	14.2	14.2	14.2	16.283	155	155;152;152;177	0	14.112	0	0	0	0	0	0	0	0	0	0	312820	0	0	0	0	0	0	0	0
tr|W6UNI4|W6UNI4_ECHGR;tr|A0A564Y209|A0A564Y209_HYMDI;tr|A0A0R3WDW6|A0A0R3WDW6_TAEAS;tr|U6JK58|U6JK58_ECHGR;tr|A0A068Y2G2|A0A068Y2G2_ECHMU;tr|A0A564Y9B1|A0A564Y9B1_HYMDI;tr|A0A068Y2Q4|A0A068Y2Q4_ECHMU;tr|A0A068WEW6|A0A068WEW6_ECHGR	tr|W6UNI4|W6UNI4_ECHGR Ras-related protein Rab-37 OS=Echinococcus granulosus OX=6210 GN=EGR_01994 PE=4 SV=1;tr|A0A564Y209|A0A564Y209_HYMDI Uncharacterized protein (Fragment) OS=Hymenolepis diminuta OX=6216 GN=WMSIL1_LOCUS2258 PE=4 SV=1;tr|A0A0R3WDW6|A0A0R3	16.164	0	4779.3	0	0	0	0	10139	0	0	0	0	1	0	0	0	0	1	0	0	0	7.4	7.4	7.4	16.164	148	148;170;172;206;206;212;221;228	0.0026455	6.4076	0	7.4	0	0	0	0	7.4	0	0	0	14918	0	4779.3	0	0	0	0	10139	0
tr|B0ZDV2|B0ZDV2_ECHGR;tr|A0A564Z6H9|A0A564Z6H9_HYMDI;tr|A0A564Z5U6|A0A564Z5U6_HYMDI;tr|B0ZDV1|B0ZDV1_ECHGR;tr|E0W6F9|E0W6F9_ECHGR;tr|A0A564Z4F3|A0A564Z4F3_HYMDI;tr|A0A068WGS3|A0A068WGS3_ECHGR;tr|B0ZDV0|B0ZDV0_ECHGR;sp|O16127|TPM_ECHGR;tr|A0A564Z505|A0A564Z505_HYMDI;tr|A0A564Z4M6|A0A564Z4M6_HYMDI;tr|A0A068YBH2|A0A068YBH2_ECHMU;sp|Q95PU1|TPM_ECHMU;tr|A0A564Z4P0|A0A564Z4P0_HYMDI;tr|A0A0R3VW38|A0A0R…	tr|B0ZDV2|B0ZDV2_ECHGR Tropomyosin C (Fragment) OS=Echinococcus granulosus OX=6210 GN=Trp PE=2 SV=1;tr|A0A564Z6H9|A0A564Z6H9_HYMDI Uncharacterized protein OS=Hymenolepis diminuta OX=6216 GN=WMSIL1_LOCUS12453 PE=4 SV=1;tr|A0A564Z5U6|A0A564Z5U6_HYMDI Unchara	15.406	0	0	0	0	2389.1	0	0	0	0	8020	0	0	0	0	1	0	0	0	0	1	8.9	8.9	8.9	15.406	135	135;188;217;224;248;248;267;278;278;284;284;284;284;290;320;371	0	8.4737	0	0	0	0	8.9	0	0	0	0	8.9	10409	0	0	0	0	2389.1	0	0	0
tr|U6JII8|U6JII8_ECHGR;tr|A0A0R3W7B0|A0A0R3W7B0_TAEAS;tr|A0A087VWR0|A0A087VWR0_ECHMU;tr|A0A0R3SXX0|A0A0R3SXX0_HYMDI	tr|U6JII8|U6JII8_ECHGR Transcription elongation factor B polypeptide OS=Echinococcus granulosus OX=6210 GN=EGR_10345 PE=3 SV=1;tr|A0A0R3W7B0|A0A0R3W7B0_TAEAS Skp1_POZ domain-containing protein OS=Taenia asiatica OX=60517 GN=TASK_LOCUS6152 PE=3 SV=1;tr|A0A0	13.26	0	0	0	0	0	0	0	0	0	0	0	0	0	0	0	0	0	0	0	0	19.3	19.3	19.3	13.26	119	119;119;119;119	0	11.386	0	0	0	0	0	0	0	0	0	0	6998.5	0	0	0	0	0	0	0	0
tr|A0A0R3VZN2|A0A0R3VZN2_TAEAS;tr|A0A0R3VXB3|A0A0R3VXB3_TAEAS	tr|A0A0R3VZN2|A0A0R3VZN2_TAEAS SHSP domain-containing protein OS=Taenia asiatica OX=60517 PE=3 SV=1;tr|A0A0R3VXB3|A0A0R3VXB3_TAEAS SHSP domain-containing protein OS=Taenia asiatica OX=60517 PE=4 SV=1	13.104	0	0	114210	0	147360	13243	0	0	0	0	0	0	2	0	2	1	0	0	0	0	12.7	12.7	12.7	13.104	118	118;269	0	25.489	0	0	12.7	0	12.7	12.7	0	0	0	0	274820	0	0	114210	0	147360	13243	0	0
tr|A0A068Y3C9|A0A068Y3C9_ECHMU;tr|A0A068WFX3|A0A068WFX3_ECHGR;tr|W6UPL2|W6UPL2_ECHGR;tr|A0A158R7U5|A0A158R7U5_TAEAS	tr|A0A068Y3C9|A0A068Y3C9_ECHMU Cul5 protein OS=Echinococcus multilocularis OX=6211 PE=3 SV=1;tr|A0A068WFX3|A0A068WFX3_ECHGR Cul5 protein OS=Echinococcus granulosus OX=6210 GN=EgrG_000645100 PE=3 SV=1;tr|W6UPL2|W6UPL2_ECHGR Cullin-5 OS=Echinococcus granulos	12.99	0	0	0	0	0	0	0	0	3905.6	0	0	0	0	0	0	0	0	0	1	0	10.7	10.7	10.7	12.99	112	112;112;803;803	0	7.0546	0	0	0	0	0	0	0	0	10.7	0	3905.6	0	0	0	0	0	0	0	0
tr|W6U828|W6U828_ECHGR;tr|A0A0R3WDG7|A0A0R3WDG7_TAEAS;tr|A0A0R3SSB0|A0A0R3SSB0_HYMDI;tr|A0A068YAD8|A0A068YAD8_ECHMU;tr|A0A068WFG7|A0A068WFG7_ECHGR	tr|W6U828|W6U828_ECHGR Thioredoxin domain-containing protein OS=Echinococcus granulosus OX=6210 GN=EGR_07846 PE=4 SV=1;tr|A0A0R3WDG7|A0A0R3WDG7_TAEAS Thioredoxin domain-containing protein OS=Taenia asiatica OX=60517 GN=TASK_LOCUS8810 PE=4 SV=1;tr|A0A0R3SSB	12.582	0	0	0	0	0	0	0	12948	0	0	0	0	0	0	0	0	0	2	0	0	16.7	16.7	16.7	12.582	108	108;116;116;125;125	0	11.644	0	0	0	0	0	0	0	16.7	0	0	12948	0	0	0	0	0	0	0	12948
tr|A0A564YC71|A0A564YC71_HYMDI;tr|A0A564YA98|A0A564YA98_HYMDI;tr|A0A564YA99|A0A564YA99_HYMDI	tr|A0A564YC71|A0A564YC71_HYMDI WH2 domain-containing protein OS=Hymenolepis diminuta OX=6216 GN=WMSIL1_LOCUS4482 PE=4 SV=1;tr|A0A564YA98|A0A564YA98_HYMDI WH2 domain-containing protein OS=Hymenolepis diminuta OX=6216 GN=WMSIL1_LOCUS4482 PE=4 SV=1;tr|A0A564Y	11.262	0	0	0	0	18662	8204.2	0	0	0	0	0	0	0	0	1	1	0	0	0	0	8.2	8.2	8.2	11.262	122	122;267;282	0.0025641	6.3314	0	0	0	0	8.2	8.2	0	0	0	0	26867	0	0	0	0	18662	8204.2	0	0
tr|A0A0R3SNC8|A0A0R3SNC8_HYMDI	tr|A0A0R3SNC8|A0A0R3SNC8_HYMDI Dynein light chain OS=Hymenolepis diminuta OX=6216 GN=HDID_LOCUS6442 PE=3 SV=1	10.784	0	0	0	0	0	0	0	63702	0	0	1	1	2	2	2	2	0	4	2	1	37.2	11.7	11.7	10.784	94	94	0.0025575	6.3218	12.8	12.8	13.8	13.8	13.8	13.8	0	37.2	13.8	13.8	63702	0	0	0	0	0	0	0	63702
tr|A0A564YVW8|A0A564YVW8_HYMDI;tr|A0A564YVU3|A0A564YVU3_HYMDI;tr|A0A564YW47|A0A564YW47_HYMDI;tr|A0A0R3SUR1|A0A0R3SUR1_HYMDI	tr|A0A564YVW8|A0A564YVW8_HYMDI Uncharacterized protein OS=Hymenolepis diminuta OX=6216 GN=WMSIL1_LOCUS10126 PE=4 SV=1;tr|A0A564YVU3|A0A564YVU3_HYMDI CRAL-TRIO domain-containing protein OS=Hymenolepis diminuta OX=6216 GN=WMSIL1_LOCUS10126 PE=4 SV=1;tr|A0A56	10.743	0	0	472180	0	0	628570	0	0	0	205630	0	0	2	0	0	1	0	0	0	1	20.8	20.8	20.8	10.743	96	96;268;289;325	0	11.783	0	0	20.8	0	0	10.4	0	0	0	10.4	1306400	0	0	472180	0	0	628570	0	0
tr|A0A0R3WBE5|A0A0R3WBE5_TAEAS	tr|A0A0R3WBE5|A0A0R3WBE5_TAEAS Dynein light chain OS=Taenia asiatica OX=60517 GN=TASK_LOCUS7959 PE=3 SV=1	10.572	0	2788.3	14033	0	0	0	0	91857	0	0	0	1	1	0	0	0	0	2	0	0	23.9	12	12	10.572	92	92	0	7.2756	0	12	12	0	0	0	0	23.9	0	0	108680	0	2788.3	14033	0	0	0	0	91857
tr|A0A0R3SH67|A0A0R3SH67_HYMDI	tr|A0A0R3SH67|A0A0R3SH67_HYMDI Dynein light chain OS=Hymenolepis diminuta OX=6216 GN=HDID_LOCUS4279 PE=3 SV=1	10.544	0	0	0	0	0	0	0	40804	0	0	0	0	0	0	0	0	0	1	0	0	11.8	11.8	11.8	10.544	93	93	0	6.4976	0	0	0	0	0	0	0	11.8	0	0	40804	0	0	0	0	0	0	0	40804
tr|A0A0R3VVP6|A0A0R3VVP6_TAEAS;tr|U6JKU1|U6JKU1_ECHGR;tr|A0A068XVC8|A0A068XVC8_ECHMU	tr|A0A0R3VVP6|A0A0R3VVP6_TAEAS Uncharacterized protein OS=Taenia asiatica OX=60517 GN=TASK_LOCUS1471 PE=3 SV=1;tr|U6JKU1|U6JKU1_ECHGR Heat shock 10 kDa protein 1 OS=Echinococcus granulosus OX=6210 GN=EGR_09751 PE=3 SV=1;tr|A0A068XVC8|A0A068XVC8_ECHMU Heat	10.47	0	0	0	0	0	0	0	3545.8	0	0	0	0	0	0	0	0	0	1	0	0	13.3	13.3	13.3	10.47	98	98;126;126	0	9.6342	0	0	0	0	0	0	0	13.3	0	0	3545.8	0	0	0	0	0	0	0	3545.8
tr|A0A068YAE8|A0A068YAE8_ECHMU	tr|A0A068YAE8|A0A068YAE8_ECHMU Dynein light chain OS=Echinococcus multilocularis OX=6211 GN=EmuJ_000946700 PE=3 SV=1	10.303	0	0	0	0	0	0	0	5469.2	0	0	0	0	0	0	0	0	0	2	0	0	27	27	27	10.303	89	89	0	13.338	0	0	0	0	0	0	0	27	0	0	5469.2	0	0	0	0	0	0	0	5469.2
tr|A0A0R3S7Z5|A0A0R3S7Z5_HYMDI;tr|U6J7D0|U6J7D0_ECHGR;tr|A0A0R3W4H6|A0A0R3W4H6_TAEAS;tr|A0A087W0Z4|A0A087W0Z4_ECHMU	tr|A0A0R3S7Z5|A0A0R3S7Z5_HYMDI Uncharacterized protein OS=Hymenolepis diminuta OX=6216 GN=HDID_LOCUS215 PE=4 SV=1;tr|U6J7D0|U6J7D0_ECHGR Barrier-to-autointegration factor OS=Echinococcus granulosus OX=6210 GN=EGR_03048 PE=4 SV=1;tr|A0A0R3W4H6|A0A0R3W4H6_TA	10.25	0	0	0	0	0	0	0	54419	0	0	0	0	0	0	0	0	0	2	0	0	27.8	27.8	27.8	10.25	90	90;90;90;90	0	11.945	0	0	0	0	0	0	0	27.8	0	0	54419	0	0	0	0	0	0	0	54419
tr|U6J1C5|U6J1C5_ECHGR;tr|A0A0R3WG23|A0A0R3WG23_TAEAS;tr|A0A068YDN5|A0A068YDN5_ECHMU;tr|A0A0R3S8Y8|A0A0R3S8Y8_HYMDI	tr|U6J1C5|U6J1C5_ECHGR Dynein light chain OS=Echinococcus granulosus OX=6210 GN=EGR_03187 PE=3 SV=1;tr|A0A0R3WG23|A0A0R3WG23_TAEAS Dynein light chain OS=Taenia asiatica OX=60517 GN=TASK_LOCUS9817 PE=3 SV=1;tr|A0A068YDN5|A0A068YDN5_ECHMU Dynein light chain	10.213	0	0	0	0	0	0	0	228740	0	0	0	0	0	0	0	0	0	2	0	0	37.1	37.1	37.1	10.213	89	89;89;89;89	0	18.1	0	0	0	0	0	0	0	37.1	0	0	228740	0	0	0	0	0	0	0	228740
tr|A0A0R3SVJ5|A0A0R3SVJ5_HYMDI	tr|A0A0R3SVJ5|A0A0R3SVJ5_HYMDI Dynein light chain OS=Hymenolepis diminuta OX=6216 GN=HDID_LOCUS9602 PE=3 SV=1	10.114	0	0	0	0	0	0	0	2619.3	0	0	0	0	0	0	0	0	0	1	0	0	11.1	11.1	11.1	10.114	90	90	1	-2	0	0	0	0	0	0	0	11.1	0	0	2619.3	0	0	0	0	0	0	0	2619.3
tr|A0A564Y6B3|A0A564Y6B3_HYMDI	tr|A0A564Y6B3|A0A564Y6B3_HYMDI 40S ribosomal protein S21 OS=Hymenolepis diminuta OX=6216 GN=WMSIL1_LOCUS3099 PE=3 SV=1	9.6389	0	0	0	0	0	0	0	13362	0	0	0	0	0	0	0	0	0	2	0	0	24.1	24.1	24.1	9.6389	87	87	0	13.244	0	0	0	0	0	0	0	24.1	0	0	13362	0	0	0	0	0	0	0	13362
tr|A0A564XYF9|A0A564XYF9_HYMDI;tr|A0A0R3SHP6|A0A0R3SHP6_HYMDI	tr|A0A564XYF9|A0A564XYF9_HYMDI Uncharacterized protein OS=Hymenolepis diminuta OX=6216 GN=WMSIL1_LOCUS1181 PE=4 SV=1;tr|A0A0R3SHP6|A0A0R3SHP6_HYMDI Uncharacterized protein OS=Hymenolepis diminuta OX=6216 GN=HDID_LOCUS4459 PE=3 SV=1	9.4497	77970	136170	44599	52271	63789	85150	13158	0	17593	2782000	1	1	1	1	1	1	1	0	1	1	11.8	11.8	11.8	9.4497	85	85;278	0	15.632	11.8	11.8	11.8	11.8	11.8	11.8	11.8	0	11.8	11.8	3280200	77970	136170	44599	52271	63789	85150	13158	0
tr|A0A0R3VYS6|A0A0R3VYS6_TAEAS;tr|A0A068WVB9|A0A068WVB9_ECHGR;tr|A0A087VYH2|A0A087VYH2_ECHMU	tr|A0A0R3VYS6|A0A0R3VYS6_TAEAS Uncharacterized protein OS=Taenia asiatica OX=60517 GN=TASK_LOCUS2571 PE=4 SV=1;tr|A0A068WVB9|A0A068WVB9_ECHGR Carbonyl reductase 1 OS=Echinococcus granulosus OX=6210 GN=EgrG_000113500 PE=4 SV=1;tr|A0A087VYH2|A0A087VYH2_ECHMU	9.3777	0	0	0	0	0	0	0	0	0	324040	0	0	0	0	0	0	0	0	0	1	23.3	23.3	23.3	9.3777	86	86;187;281	0	32.418	0	0	0	0	0	0	0	0	0	23.3	324040	0	0	0	0	0	0	0	0
tr|A0A0R3WHA3|A0A0R3WHA3_TAEAS;tr|A0A0R3WH91|A0A0R3WH91_TAEAS	tr|A0A0R3WHA3|A0A0R3WHA3_TAEAS GST C-terminal domain-containing protein OS=Taenia asiatica OX=60517 PE=4 SV=1;tr|A0A0R3WH91|A0A0R3WH91_TAEAS GST C-terminal domain-containing protein OS=Taenia asiatica OX=60517 PE=4 SV=1	8.873	0	3508.5	0	0	0	0	5705.1	0	0	0	0	1	1	0	0	0	1	0	0	0	17.9	17.9	17.9	8.873	78	78;78	0	6.5725	0	17.9	10.3	0	0	0	17.9	0	0	0	9213.7	0	3508.5	0	0	0	0	5705.1	0
tr|Q24903|Q24903_ECHMU;tr|A0A068XTS4|A0A068XTS4_ECHMU;tr|A0A068WVL5|A0A068WVL5_ECHGR;tr|W6TYX3|W6TYX3_ECHGR;tr|W6UDU1|W6UDU1_ECHGR;tr|A0A068WM60|A0A068WM60_ECHGR;tr|A0A068Y074|A0A068Y074_ECHMU;tr|A0A0R3WDD6|A0A0R3WDD6_TAEAS;tr|A0A068Y3Y6|A0A068Y3Y6_ECHMU;tr|A0A068WQT5|A0A068WQT5_ECHGR;tr|A0A0R3WDD8|A0A0R3WDD8_TAEAS;tr|A0A068Y9L3|A0A068Y9L3_ECHMU;tr|A0A068W8V8|A0A068W8V8_ECHGR	tr|Q24903|Q24903_ECHMU Ubiquitin OS=Echinococcus multilocularis OX=6211 PE=2 SV=1;tr|A0A068XTS4|A0A068XTS4_ECHMU Ubiquitin ribosomal protein L40 OS=Echinococcus multilocularis OX=6211 GN=EmuJ_001168600 PE=4 SV=1;tr|A0A068WVL5|A0A068WVL5_ECHGR Ubiquitin rib	8.6498	64972	9135.3	104090	161050	36178	12359	0	543490	132530	80251	3	1	2	3	2	2	0	3	3	3	44.7	44.7	11.8	8.6498	76	76;79;79;87;106;130;160;220;228;228;703;129;129	0	106.12	44.7	11.8	32.9	44.7	32.9	32.9	0	44.7	44.7	44.7	1170800	64972	9135.3	104090	161050	36178	12359	0	543490
tr|U6JBR8|U6JBR8_ECHGR;tr|A0A0R3SNG8|A0A0R3SNG8_HYMDI;tr|A0A068YNK1|A0A068YNK1_ECHMU;tr|A0A0R3WGH1|A0A0R3WGH1_TAEAS	tr|U6JBR8|U6JBR8_ECHGR 40S ribosomal protein S28 OS=Echinococcus granulosus OX=6210 GN=EGR_03526 PE=3 SV=1;tr|A0A0R3SNG8|A0A0R3SNG8_HYMDI Uncharacterized protein OS=Hymenolepis diminuta OX=6216 GN=HDID_LOCUS6481 PE=4 SV=1;tr|A0A068YNK1|A0A068YNK1_ECHMU 40S	7.6998	0	0	0	0	0	0	0	8753.6	0	0	0	0	0	0	0	0	0	1	0	0	15.9	15.9	15.9	7.6998	69	69;69;69;75	0.0027027	6.4569	0	0	0	0	0	0	0	15.9	0	0	8753.6	0	0	0	0	0	0	0	8753.6
tr|A0A564Y7P9|A0A564Y7P9_HYMDI;tr|A0A0R3W2W6|A0A0R3W2W6_TAEAS;tr|A0A564Y821|A0A564Y821_HYMDI	tr|A0A564Y7P9|A0A564Y7P9_HYMDI LIM zinc-binding domain-containing protein OS=Hymenolepis diminuta OX=6216 GN=WMSIL1_LOCUS3803 PE=4 SV=1;tr|A0A0R3W2W6|A0A0R3W2W6_TAEAS LIM zinc-binding domain-containing protein OS=Taenia asiatica OX=60517 GN=TASK_LOCUS4206	7.6057	0	0	0	0	0	0	0	137490	0	0	0	0	0	0	0	0	0	2	0	0	20.9	20.9	20.9	7.6057	67	67;75;83	0	11.493	0	0	0	0	0	0	0	20.9	0	0	137490	0	0	0	0	0	0	0	137490
tr|A0A564YRW9|A0A564YRW9_HYMDI	tr|A0A564YRW9|A0A564YRW9_HYMDI Uncharacterized protein (Fragment) OS=Hymenolepis diminuta OX=6216 GN=WMSIL1_LOCUS8677 PE=4 SV=1	7.1542	0	15420	24162	0	0	0	0	0	0	972700	0	1	1	0	0	0	0	0	0	1	18.8	18.8	18.8	7.1542	64	64	0	34.341	0	18.8	18.8	0	0	0	0	0	0	18.8	1012300	0	15420	24162	0	0	0	0	0
tr|C5J471|C5J471_ECHGR;tr|C5J470|C5J470_ECHGR;tr|C5J469|C5J469_ECHGR;tr|A1Z639|A1Z639_ECHGR;tr|A1Z638|A1Z638_ECHGR;tr|A1Z637|A1Z637_ECHGR;tr|A1Z636|A1Z636_ECHGR;tr|A1Z635|A1Z635_ECHGR;tr|A1Z634|A1Z634_ECHGR;tr|A1Z633|A1Z633_ECHGR;tr|A1YR54|A1YR54_ECHGR;tr|A1YR53|A1YR53_ECHGR;tr|A1E2S0|A1E2S0_ECHGR;tr|A1E2R9|A1E2R9_ECHGR;tr|A1E2R8|A1E2R8_ECHGR	tr|C5J471|C5J471_ECHGR Actin (Fragment) OS=Echinococcus granulosus OX=6210 GN=ActII PE=4 SV=1;tr|C5J470|C5J470_ECHGR Actin (Fragment) OS=Echinococcus granulosus OX=6210 GN=ActII PE=4 SV=1;tr|C5J469|C5J469_ECHGR Actin (Fragment) OS=Echinococcus granulosus O	1.3926	0	0	0	107400	0	0	0	0	0	0	0	0	0	1	0	0	0	0	0	0	83.3	83.3	83.3	1.3926	12	12;12;12;12;12;12;12;12;12;12;12;12;12;12;12	0	14.597	0	0	0	83.3	0	0	0	0	0	0	107400	0	0	0	107400	0	0	0	0
[truncated: 26 more columns]
