# Supplementary material for: Label-free quantitative proteomics and immunoblotting identifies immunoreactive and other excretory-secretory (E/S) proteins of Anoplocephala perfoliata
Source: Front Immunol. 2022 Nov 16;13:1045468. doi: 10.3389/fimmu.2022.1045468 (PMC9709427; doi:10.3389/fimmu.2022.1045468)
Supplement: Supplementary file 6 [file DataSheet_1.xlsx]

## Sheet: Cluster1
Table S5. Functional enrichment analysis on the cluster 1 proteins (Figure 5A).
#term ID	Protein name	Observed gene count	Background gene count	Strength	FDR	Matching proteins in your network (IDs)	Matching proteins in your network (labels)
IPR002194	Chaperonin TCP-1, conserved site	8	8	2.06	6.34e-11	6211.A0A068Y3Z8,6211.A0A068Y534,6211.A0A068Y841,6211.A0A068YAT9,6211.A0A068YCU0,6211.A0A068YEM2,6211.A0A068YGI4,6211.A0A077RCZ4	A0A068Y3Z8,A0A068Y534,A0A068Y841,A0A068YAT9,A0A068YCU0,A0A068YEM2,A0A068YGI4,A0A077RCZ4
IPR017998	Chaperone tailless complex polypeptide 1 (TCP-1)	8	8	2.06	6.34e-11	6211.A0A068Y3Z8,6211.A0A068Y534,6211.A0A068Y841,6211.A0A068YAT9,6211.A0A068YCU0,6211.A0A068YEM2,6211.A0A068YGI4,6211.A0A077RCZ4	A0A068Y3Z8,A0A068Y534,A0A068Y841,A0A068YAT9,A0A068YCU0,A0A068YEM2,A0A068YGI4,A0A077RCZ4
IPR027410	TCP-1-like chaperonin intermediate domain superfamily	8	9	2.01	6.34e-11	6211.A0A068Y3Z8,6211.A0A068Y534,6211.A0A068Y841,6211.A0A068YAT9,6211.A0A068YCU0,6211.A0A068YEM2,6211.A0A068YGI4,6211.A0A077RCZ4	A0A068Y3Z8,A0A068Y534,A0A068Y841,A0A068YAT9,A0A068YCU0,A0A068YEM2,A0A068YGI4,A0A077RCZ4
IPR027413	GroEL-like equatorial domain superfamily	8	9	2.01	6.34e-11	6211.A0A068Y3Z8,6211.A0A068Y534,6211.A0A068Y841,6211.A0A068YAT9,6211.A0A068YCU0,6211.A0A068YEM2,6211.A0A068YGI4,6211.A0A077RCZ4	A0A068Y3Z8,A0A068Y534,A0A068Y841,A0A068YAT9,A0A068YCU0,A0A068YEM2,A0A068YGI4,A0A077RCZ4
IPR000426	Proteasome alpha-subunit, N-terminal domain	7	8	2.01	5.74e-10	6211.A0A068XYI5,6211.A0A068Y446,6211.A0A068Y9N0,6211.A0A068YCM8,6211.A0A068YCY5,6211.A0A068YF74,6211.A0A087W0U1	A0A068XYI5,A0A068Y446,A0A068Y9N0,A0A068YCM8,A0A068YCY5,A0A068YF74,A0A087W0U1
IPR023332	Proteasome alpha-type subunit	7	8	2.01	5.74e-10	6211.A0A068XYI5,6211.A0A068Y446,6211.A0A068Y9N0,6211.A0A068YCM8,6211.A0A068YCY5,6211.A0A068YF74,6211.A0A087W0U1	A0A068XYI5,A0A068Y446,A0A068Y9N0,A0A068YCM8,A0A068YCY5,A0A068YF74,A0A087W0U1
IPR002423	Chaperonin Cpn60/TCP-1 family	8	10	1.97	6.34e-11	6211.A0A068Y3Z8,6211.A0A068Y534,6211.A0A068Y841,6211.A0A068YAT9,6211.A0A068YCU0,6211.A0A068YEM2,6211.A0A068YGI4,6211.A0A077RCZ4	A0A068Y3Z8,A0A068Y534,A0A068Y841,A0A068YAT9,A0A068YCU0,A0A068YEM2,A0A068YGI4,A0A077RCZ4
IPR027409	GroEL-like apical domain superfamily	8	10	1.97	6.34e-11	6211.A0A068Y3Z8,6211.A0A068Y534,6211.A0A068Y841,6211.A0A068YAT9,6211.A0A068YCU0,6211.A0A068YEM2,6211.A0A068YGI4,6211.A0A077RCZ4	A0A068Y3Z8,A0A068Y534,A0A068Y841,A0A068YAT9,A0A068YCU0,A0A068YEM2,A0A068YGI4,A0A077RCZ4
IPR000357	HEAT repeat	2	3	1.89	0.0068	6211.A0A068Y1G7,6211.A0A087W110	A0A068Y1G7,A0A087W110
IPR040122	Importin beta family	2	4	1.76	0.0098	6211.A0A087VXA0,6211.A0A087W110	A0A087VXA0,A0A087W110
IPR001353	Proteasome, subunit alpha/beta	7	15	1.73	1.01e-08	6211.A0A068XYI5,6211.A0A068Y446,6211.A0A068Y9N0,6211.A0A068YCM8,6211.A0A068YCY5,6211.A0A068YF74,6211.A0A087W0U1	A0A068XYI5,A0A068Y446,A0A068Y9N0,A0A068YCM8,A0A068YCY5,A0A068YF74,A0A087W0U1
IPR002453	Beta tubulin	4	10	1.67	9.03e-05	6211.A0A068Y7J6,6211.A0A068Y7X2,6211.A0A068YJS2,6211.A0A087W137	TUB-2,A0A068Y7X2,A0A068YJS2,TUB-1
IPR015415	Vps4 oligomerisation, C-terminal	2	5	1.67	0.0127	6211.A0A068XZ47,6211.A0A068XZF4	A0A068XZ47,A0A068XZF4
IPR020902	Actin/actin-like conserved site	3	8	1.64	0.00095	6211.A0A068XZE9,6211.A0A068YDY9,6211.A0A087VX00	A0A068XZE9,A0A068YDY9,A0A087VX00
IPR029055	Nucleophile aminohydrolases, N-terminal	8	22	1.62	2.90e-09	6211.A0A068XYI5,6211.A0A068Y446,6211.A0A068Y9N0,6211.A0A068YCM8,6211.A0A068YCY5,6211.A0A068YF74,6211.A0A087VYF2,6211.A0A087W0U1	A0A068XYI5,A0A068Y446,A0A068Y9N0,A0A068YCM8,A0A068YCY5,A0A068YF74,A0A087VYF2,A0A087W0U1
IPR013838	Beta tubulin, autoregulation binding site	4	11	1.62	0.00011	6211.A0A068Y7J6,6211.A0A068Y7X2,6211.A0A068YJS2,6211.A0A087W137	TUB-2,A0A068Y7X2,A0A068YJS2,TUB-1
IPR031157	Tr-type G domain, conserved site	2	6	1.59	0.0153	6211.A0A068Y960,6211.A0A068YIV7	A0A068Y960,A0A068YIV7
IPR004161	Translation elongation factor EFTu-like, domain 2	2	8	1.46	0.0229	6211.A0A068Y960,6211.A0A068YIV7	A0A068Y960,A0A068YIV7
IPR021133	HEAT, type 2	2	9	1.41	0.0256	6211.A0A068Y1G7,6211.A0A087VXA0	A0A068Y1G7,A0A087VXA0
IPR017975	Tubulin, conserved site	5	23	1.4	7.17e-05	6211.A0A068Y7J6,6211.A0A068Y7X2,6211.A0A068YD59,6211.A0A068YJS2,6211.A0A087W137	TUB-2,A0A068Y7X2,A0A068YD59,A0A068YJS2,TUB-1
IPR037103	Tubulin/FtsZ, C-terminal domain superfamily	5	26	1.35	0.00010	6211.A0A068Y7J6,6211.A0A068Y7X2,6211.A0A068YD59,6211.A0A068YJS2,6211.A0A087W137	TUB-2,A0A068Y7X2,A0A068YD59,A0A068YJS2,TUB-1
IPR004000	Actin family	4	21	1.34	0.00060	6211.A0A068XZE9,6211.A0A068YDY9,6211.A0A068YDZ6,6211.A0A087VX00	A0A068XZE9,A0A068YDY9,A0A068YDZ6,A0A087VX00
IPR023123	Tubulin, C-terminal	5	27	1.33	0.00011	6211.A0A068Y7J6,6211.A0A068Y7X2,6211.A0A068YD59,6211.A0A068YJS2,6211.A0A087W137	TUB-2,A0A068Y7X2,A0A068YD59,A0A068YJS2,TUB-1
IPR018316	Tubulin/FtsZ, 2-layer sandwich domain	5	28	1.32	0.00012	6211.A0A068Y7J6,6211.A0A068Y7X2,6211.A0A068YD59,6211.A0A068YJS2,6211.A0A087W137	TUB-2,A0A068Y7X2,A0A068YD59,A0A068YJS2,TUB-1
IPR000217	Tubulin	5	29	1.3	0.00013	6211.A0A068Y7J6,6211.A0A068Y7X2,6211.A0A068YD59,6211.A0A068YJS2,6211.A0A087W137	TUB-2,A0A068Y7X2,A0A068YD59,A0A068YJS2,TUB-1
IPR003008	Tubulin/FtsZ, GTPase domain	5	29	1.3	0.00013	6211.A0A068Y7J6,6211.A0A068Y7X2,6211.A0A068YD59,6211.A0A068YJS2,6211.A0A087W137	TUB-2,A0A068Y7X2,A0A068YD59,A0A068YJS2,TUB-1
IPR008280	Tubulin/FtsZ, C-terminal	5	29	1.3	0.00013	6211.A0A068Y7J6,6211.A0A068Y7X2,6211.A0A068YD59,6211.A0A068YJS2,6211.A0A087W137	TUB-2,A0A068Y7X2,A0A068YD59,A0A068YJS2,TUB-1
IPR036525	Tubulin/FtsZ, GTPase domain superfamily	5	30	1.29	0.00013	6211.A0A068Y7J6,6211.A0A068Y7X2,6211.A0A068YD59,6211.A0A068YJS2,6211.A0A087W137	TUB-2,A0A068Y7X2,A0A068YD59,A0A068YJS2,TUB-1
IPR018181	Heat shock protein 70, conserved site	3	24	1.16	0.0127	6211.A0A068XYY1,6211.A0A068YEZ5,6211.A0A068YLP5	A0A068XYY1,A0A068YEZ5,A0A068YLP5
IPR029048	Heat shock protein 70kD, C-terminal domain superfamily	3	24	1.16	0.0127	6211.A0A068XYY1,6211.A0A068YEZ5,6211.A0A068YLP5	A0A068XYY1,A0A068YEZ5,A0A068YLP5
IPR036291	NAD(P)-binding domain superfamily	7	65	1.1	5.63e-05	6211.A0A068Y451,6211.A0A068YAR5,6211.A0A068YIL7,6211.A0A068YNF1,6211.A0A087VYI8,6211.A0A087VYS9,6211.A0A087W2E9	A0A068Y451,A0A068YAR5,A0A068YIL7,A0A068YNF1,A0A087VYI8,A0A087VYS9,A0A087W2E9
IPR029047	Heat shock protein 70kD, peptide-binding domain superfamily	3	28	1.09	0.0173	6211.A0A068XYY1,6211.A0A068YEZ5,6211.A0A068YLP5	A0A068XYY1,A0A068YEZ5,A0A068YLP5
IPR016040	NAD(P)-binding domain	3	32	1.04	0.0232	6211.A0A068Y451,6211.A0A068YIL7,6211.A0A068YNF1	A0A068Y451,A0A068YIL7,A0A068YNF1
IPR013126	Heat shock protein 70 family	3	33	1.02	0.0245	6211.A0A068XYY1,6211.A0A068YEZ5,6211.A0A068YLP5	A0A068XYY1,A0A068YEZ5,A0A068YLP5
IPR005225	Small GTP-binding protein domain	6	69	1.0	0.00047	6211.A0A068XXX5,6211.A0A068Y960,6211.A0A068YIV7,6211.A0A087VZ78,6211.A0A087W230,6211.A0A087W262	A0A068XXX5,A0A068Y960,A0A068YIV7,A0A087VZ78,A0A087W230,A0A087W262
IPR001806	Small GTPase	4	49	0.98	0.0098	6211.A0A068XXX5,6211.A0A087VZ78,6211.A0A087W230,6211.A0A087W262	A0A068XXX5,A0A087VZ78,A0A087W230,A0A087W262
IPR027417	P-loop containing nucleoside triphosphate hydrolase	13	421	0.55	0.00079	6211.A0A068XXX5,6211.A0A068XZ47,6211.A0A068XZF4,6211.A0A068Y0Y7,6211.A0A068Y5H6,6211.A0A068Y960,6211.A0A068YEE3,6211.A0A068YIV7,6211.A0A068YK45,6211.A0A068YLI8,6211.A0A087VZ78,6211.A0A087W230,6211.A0A087W262	A0A068XXX5,A0A068XZ47,A0A068XZF4,A0A068Y0Y7,A0A068Y5H6,A0A068Y960,A0A068YEE3,A0A068YIV7,A0A068YK45,A0A068YLI8,A0A087VZ78,A0A087W230,A0A087W262

## Sheet: Cluster2
Table S5. Functional enrichment analysis on the cluster 2 proteins (Figure 5A).
#term ID	Protein name	Observed gene count	Background gene count	Strength	FDR	Matching proteins in your network (IDs)	Matching proteins in your network (labels)
IPR036291	NAD(P)-binding domain superfamily	5	65	0.91	0.0136	6211.A0A068Y451,6211.A0A068Y5G1,6211.A0A068Y8L0,6211.A0A068YAZ6,6211.A0A087VYH2	A0A068Y451,A0A068Y5G1,A0A068Y8L0,A0A068YAZ6,A0A087VYH2
IPR036872	CH domain superfamily	4	41	1.02	0.0146	6211.A0A068XYS6,6211.A0A068Y664,6211.A0A068Y8M5,6211.A0A068YAJ7	A0A068XYS6,A0A068Y664,A0A068Y8M5,A0A068YAJ7
IPR001715	Calponin homology domain	4	37	1.06	0.0136	6211.A0A068XYS6,6211.A0A068Y664,6211.A0A068Y8M5,6211.A0A068YAJ7	A0A068XYS6,A0A068Y664,A0A068Y8M5,A0A068YAJ7
IPR016040	NAD(P)-binding domain	4	32	1.12	0.0107	6211.A0A068Y451,6211.A0A068Y5G1,6211.A0A068Y8L0,6211.A0A068YAZ6	A0A068Y451,A0A068Y5G1,A0A068Y8L0,A0A068YAZ6
IPR036525	Tubulin/FtsZ, GTPase domain superfamily	5	30	1.25	0.0023	6211.A0A068Y1I2,6211.A0A068YMU9,6211.A0A087VX24,6211.A0A087VXD6,6211.A0A087W0X3	A0A068Y1I2,A0A068YMU9,A0A087VX24,A0A087VXD6,TUB-3
IPR000217	Tubulin	5	29	1.26	0.0023	6211.A0A068Y1I2,6211.A0A068YMU9,6211.A0A087VX24,6211.A0A087VXD6,6211.A0A087W0X3	A0A068Y1I2,A0A068YMU9,A0A087VX24,A0A087VXD6,TUB-3
IPR003008	Tubulin/FtsZ, GTPase domain	5	29	1.26	0.0023	6211.A0A068Y1I2,6211.A0A068YMU9,6211.A0A087VX24,6211.A0A087VXD6,6211.A0A087W0X3	A0A068Y1I2,A0A068YMU9,A0A087VX24,A0A087VXD6,TUB-3
IPR008280	Tubulin/FtsZ, C-terminal	5	29	1.26	0.0023	6211.A0A068Y1I2,6211.A0A068YMU9,6211.A0A087VX24,6211.A0A087VXD6,6211.A0A087W0X3	A0A068Y1I2,A0A068YMU9,A0A087VX24,A0A087VXD6,TUB-3
IPR018316	Tubulin/FtsZ, 2-layer sandwich domain	5	28	1.28	0.0023	6211.A0A068Y1I2,6211.A0A068YMU9,6211.A0A087VX24,6211.A0A087VXD6,6211.A0A087W0X3	A0A068Y1I2,A0A068YMU9,A0A087VX24,A0A087VXD6,TUB-3
IPR023123	Tubulin, C-terminal	5	27	1.29	0.0023	6211.A0A068Y1I2,6211.A0A068YMU9,6211.A0A087VX24,6211.A0A087VXD6,6211.A0A087W0X3	A0A068Y1I2,A0A068YMU9,A0A087VX24,A0A087VXD6,TUB-3
IPR037103	Tubulin/FtsZ, C-terminal domain superfamily	5	26	1.31	0.0023	6211.A0A068Y1I2,6211.A0A068YMU9,6211.A0A087VX24,6211.A0A087VXD6,6211.A0A087W0X3	A0A068Y1I2,A0A068YMU9,A0A087VX24,A0A087VXD6,TUB-3
IPR017975	Tubulin, conserved site	3	23	1.14	0.0249	6211.A0A068Y1I2,6211.A0A087VXD6,6211.A0A087W0X3	A0A068Y1I2,A0A087VXD6,TUB-3
IPR002452	Alpha tubulin	3	16	1.3	0.0146	6211.A0A068Y1I2,6211.A0A068YMU9,6211.A0A087VX24	A0A068Y1I2,A0A068YMU9,A0A087VX24
IPR008978	HSP20-like chaperone	3	16	1.3	0.0146	6211.A0A068Y5P5,6211.A0A087W1D6,6211.B5BV14	A0A068Y5P5,A0A087W1D6,onco2
IPR001589	Actinin-type actin-binding domain, conserved site	3	14	1.36	0.0136	6211.A0A068XYS6,6211.A0A068Y664,6211.A0A068YAJ7	A0A068XYS6,A0A068Y664,A0A068YAJ7
IPR004001	Actin, conserved site	2	9	1.37	0.0500	6211.A0A068XX95,6211.U6HS43	A0A068XX95,U6HS43
IPR020902	Actin/actin-like conserved site	2	8	1.42	0.0430	6211.A0A068XX95,6211.U6HS43	A0A068XX95,U6HS43
IPR000885	Fibrillar collagen, C-terminal	2	6	1.55	0.0284	6211.A0A068YE58,6211.A0A087W140	A0A068YE58,A0A087W140
IPR031675	Serine-threonine protein phosphatase, N-terminal	2	5	1.63	0.0249	6211.A0A068Y706,6211.A0A068YD17	A0A068Y706,A0A068YD17
IPR039959	Fimbrin/Plastin	2	5	1.63	0.0249	6211.A0A068Y664,6211.A0A068YAJ7	A0A068Y664,A0A068YAJ7
IPR002068	Alpha crystallin/Hsp20 domain	2	4	1.73	0.0202	6211.A0A087W1D6,6211.B5BV14	A0A087W1D6,onco2
IPR031107	Small heat shock protein HSP20	2	4	1.73	0.0202	6211.A0A087W1D6,6211.B5BV14	A0A087W1D6,onco2
IPR037981	Serine/threonine-protein phosphatase PP1-gamma catalytic subunit	2	3	1.85	0.0146	6211.A0A068Y706,6211.A0A068YD17	A0A068Y706,A0A068YD17

## Sheet: Cluster3
Table S5. Functional enrichment analysis on the cluster 3 proteins (Figure 5A).
#term ID	Protein name	Observed gene count	Background gene count	Strength	FDR	Matching proteins in your network (IDs)	Matching proteins in your network (labels)
IPR023409	14-3-3 protein, conserved site	3	3	2.13	0.00019	6211.A0A068Y0R4,6211.A0A068Y354,6211.A0A087W1V5	A0A068Y0R4,A0A068Y354,A0A087W1V5
IPR000308	14-3-3 protein	4	6	1.96	5.54e-05	6211.A0A068Y0R4,6211.A0A068Y354,6211.A0A068YL65,6211.A0A087W1V5	A0A068Y0R4,A0A068Y354,A0A068YL65,A0A087W1V5
IPR023410	14-3-3 domain	4	6	1.96	5.54e-05	6211.A0A068Y0R4,6211.A0A068Y354,6211.A0A068YL65,6211.A0A087W1V5	A0A068Y0R4,A0A068Y354,A0A068YL65,A0A087W1V5
IPR036815	14-3-3 domain superfamily	4	6	1.96	5.54e-05	6211.A0A068Y0R4,6211.A0A068Y354,6211.A0A068YL65,6211.A0A087W1V5	A0A068Y0R4,A0A068Y354,A0A068YL65,A0A087W1V5
IPR027401	Myosin IQ motif-containing domain superfamily	2	3	1.96	0.0059	6211.A0A068Y5H6,6211.A0A087W258	A0A068Y5H6,A0A087W258
IPR009053	Prefoldin	3	6	1.83	0.00055	6211.A0A068YBU0,6211.A0A068YD04,6211.A0A087VZC5	A0A068YBU0,A0A068YD04,A0A087VZC5
IPR002777	Prefoldin beta-like	2	4	1.83	0.0083	6211.A0A068YBU0,6211.A0A087VZC5	A0A068YBU0,A0A087VZC5
IPR033883	Calpain subdomain III	2	4	1.83	0.0083	6211.A0A068Y9K5,6211.A0A068YBR8	A0A068Y9K5,A0A068YBR8
IPR002017	Spectrin repeat	3	9	1.66	0.0013	6211.A0A068XYS6,6211.A0A068YF82,6211.A0A087VZH0	A0A068XYS6,A0A068YF82,A0A087VZH0
IPR022682	Peptidase C2, calpain, large subunit, domain III	2	6	1.66	0.0137	6211.A0A068Y9K5,6211.A0A068YBR8	A0A068Y9K5,A0A068YBR8
IPR022683	Peptidase C2, calpain, domain III	2	6	1.66	0.0137	6211.A0A068Y9K5,6211.A0A068YBR8	A0A068Y9K5,A0A068YBR8
IPR022684	Peptidase C2, calpain family	2	6	1.66	0.0137	6211.A0A068Y9K5,6211.A0A068YBR8	A0A068Y9K5,A0A068YBR8
IPR036213	Calpain large subunit, domain III superfamily	2	6	1.66	0.0137	6211.A0A068Y9K5,6211.A0A068YBR8	A0A068Y9K5,A0A068YBR8
IPR001300	Peptidase C2, calpain, catalytic domain	2	7	1.59	0.0145	6211.A0A068Y9K5,6211.A0A068YBR8	A0A068Y9K5,A0A068YBR8
IPR019954	Ubiquitin conserved site	2	7	1.59	0.0145	6211.A0A068Y3Y6,6211.A0A068YBH6	A0A068Y3Y6,A0A068YBH6
IPR019956	Ubiquitin	2	7	1.59	0.0145	6211.A0A068Y3Y6,6211.A0A068YBH6	A0A068Y3Y6,A0A068YBH6
IPR018159	Spectrin/alpha-actinin	3	11	1.57	0.0017	6211.A0A068XYS6,6211.A0A068YF82,6211.A0A087VZH0	A0A068XYS6,A0A068YF82,A0A087VZH0
IPR018252	Annexin repeat, conserved site	2	9	1.48	0.0187	6211.A0A087VWP5,6211.A0A087VX61	A0A087VWP5,A0A087VX61
IPR001589	Actinin-type actin-binding domain, conserved site	3	14	1.46	0.0029	6211.A0A068XYS6,6211.A0A068YF82,6211.A0A068YFL8	A0A068XYS6,A0A068YF82,A0A068YFL8
IPR019763	Dynein light chain, type 1/2, conserved site	2	12	1.35	0.0293	6211.A0A068YAE8,6211.A0A068YHA5	A0A068YAE8,A0A068YHA5
IPR000169	Cysteine peptidase, cysteine active site	2	13	1.32	0.0325	6211.A0A068Y9K5,6211.A0A068YBR8	A0A068Y9K5,A0A068YBR8
IPR001464	Annexin	2	13	1.32	0.0325	6211.A0A087VWP5,6211.A0A087VX61	A0A087VWP5,A0A087VX61
IPR018502	Annexin repeat	2	13	1.32	0.0325	6211.A0A087VWP5,6211.A0A087VX61	A0A087VWP5,A0A087VX61
IPR037104	Annexin superfamily	2	13	1.32	0.0325	6211.A0A087VWP5,6211.A0A087VX61	A0A087VWP5,A0A087VX61
IPR001715	Calponin homology domain	5	37	1.26	0.00029	6211.A0A068XYS6,6211.A0A068Y2V7,6211.A0A068Y9R7,6211.A0A068YF82,6211.A0A068YFL8	A0A068XYS6,A0A068Y2V7,A0A068Y9R7,A0A068YF82,A0A068YFL8
IPR036872	CH domain superfamily	5	41	1.22	0.00040	6211.A0A068XYS6,6211.A0A068Y2V7,6211.A0A068Y9R7,6211.A0A068YF82,6211.A0A068YFL8	A0A068XYS6,A0A068Y2V7,A0A068Y9R7,A0A068YF82,A0A068YFL8
IPR001452	SH3 domain	5	58	1.07	0.0014	6211.A0A068XYS6,6211.A0A068Y1Z4,6211.A0A068YDL5,6211.A0A068YEF2,6211.A0A087VZH0	A0A068XYS6,A0A068Y1Z4,A0A068YDL5,A0A068YEF2,A0A087VZH0
IPR002048	EF-hand domain	8	95	1.06	5.54e-05	6211.A0A068Y2N3,6211.A0A068Y3E4,6211.A0A068Y7R5,6211.A0A068Y9K5,6211.A0A068YBR8,6211.A0A068YDU6,6211.A0A087VX66,6211.A0A087VZH0	A0A068Y2N3,A0A068Y3E4,A0A068Y7R5,A0A068Y9K5,A0A068YBR8,A0A068YDU6,A0A087VX66,A0A087VZH0
IPR018247	EF-Hand 1, calcium-binding site	7	82	1.06	0.00011	6211.A0A068Y2N3,6211.A0A068Y3E4,6211.A0A068Y9K5,6211.A0A068YBR8,6211.A0A068YDU6,6211.A0A087VX66,6211.A0A087VZH0	A0A068Y2N3,A0A068Y3E4,A0A068Y9K5,A0A068YBR8,A0A068YDU6,A0A087VX66,A0A087VZH0
IPR036028	SH3-like domain superfamily	5	61	1.05	0.0016	6211.A0A068XYS6,6211.A0A068Y1Z4,6211.A0A068YDL5,6211.A0A068YEF2,6211.A0A087VZH0	A0A068XYS6,A0A068Y1Z4,A0A068YDL5,A0A068YEF2,A0A087VZH0
IPR011992	EF-hand domain pair	9	117	1.02	5.54e-05	6211.A0A068Y2N3,6211.A0A068Y3E4,6211.A0A068Y7R5,6211.A0A068Y9K5,6211.A0A068YBR8,6211.A0A068YDU6,6211.A0A087VX66,6211.A0A087VY44,6211.A0A087VZH0	A0A068Y2N3,A0A068Y3E4,A0A068Y7R5,A0A068Y9K5,A0A068YBR8,A0A068YDU6,A0A087VX66,A0A087VY44,A0A087VZH0
IPR001806	Small GTPase	3	49	0.92	0.0353	6211.A0A068XW28,6211.A0A068YDU6,6211.A0A068YE84	A0A068XW28,A0A068YDU6,A0A068YE84
IPR005225	Small GTP-binding protein domain	4	69	0.9	0.0145	6211.A0A068XW28,6211.A0A068YDU6,6211.A0A068YE84,6211.A0A087W294	A0A068XW28,A0A068YDU6,A0A068YE84,A0A087W294

## Sheet: Cluster4
Table S5. Functional enrichment analysis on the cluster 4 proteins (Figure 5A).
#term ID	Protein name	Observed gene count	Background gene count	Strength	FDR	Matching proteins in your network (IDs)	Matching proteins in your network (labels)
IPR005937	26S proteasome regulatory subunit P45-like	2	6	2.06	0.0286	6211.A0A068XYP6,6211.A0A087VYW8	A0A068XYP6,A0A087VYW8
IPR002194	Chaperonin TCP-1, conserved site	2	8	1.93	0.0286	6211.A0A068YEM2,6211.A0A068YGI4	A0A068YEM2,A0A068YGI4
IPR017998	Chaperone tailless complex polypeptide 1 (TCP-1)	2	8	1.93	0.0286	6211.A0A068YEM2,6211.A0A068YGI4	A0A068YEM2,A0A068YGI4
IPR027410	TCP-1-like chaperonin intermediate domain superfamily	2	9	1.88	0.0286	6211.A0A068YEM2,6211.A0A068YGI4	A0A068YEM2,A0A068YGI4
IPR027413	GroEL-like equatorial domain superfamily	2	9	1.88	0.0286	6211.A0A068YEM2,6211.A0A068YGI4	A0A068YEM2,A0A068YGI4
IPR002423	Chaperonin Cpn60/TCP-1 family	2	10	1.84	0.0286	6211.A0A068YEM2,6211.A0A068YGI4	A0A068YEM2,A0A068YGI4
IPR027409	GroEL-like apical domain superfamily	2	10	1.84	0.0286	6211.A0A068YEM2,6211.A0A068YGI4	A0A068YEM2,A0A068YGI4
IPR000884	Thrombospondin type-1 (TSP1) repeat	2	16	1.63	0.0286	6211.A0A068Y1P8,6211.A0A068Y9Y6	A0A068Y1P8,A0A068Y9Y6
IPR036383	Thrombospondin type-1 (TSP1) repeat superfamily	2	16	1.63	0.0286	6211.A0A068Y1P8,6211.A0A068Y9Y6	A0A068Y1P8,A0A068Y9Y6
IPR041569	AAA ATPase, AAA+ lid domain	2	17	1.61	0.0286	6211.A0A068XYP6,6211.A0A087VYW8	A0A068XYP6,A0A087VYW8
IPR003960	ATPase, AAA-type, conserved site	2	20	1.54	0.0286	6211.A0A068XYP6,6211.A0A087VYW8	A0A068XYP6,A0A087VYW8
IPR004000	Actin family	2	21	1.52	0.0286	6211.A0A068XZE9,6211.A0A068YIV9	A0A068XZE9,A0A068YIV9
IPR003959	ATPase, AAA-type, core	2	32	1.33	0.0391	6211.A0A068XYP6,6211.A0A087VYW8	A0A068XYP6,A0A087VYW8
IPR027417	P-loop containing nucleoside triphosphate hydrolase	6	421	0.69	0.0286	6211.A0A068XYP6,6211.A0A068Y3Z0,6211.A0A068Y8F2,6211.A0A068YGY6,6211.A0A087VYW8,6211.A0A087W0E8	A0A068XYP6,A0A068Y3Z0,A0A068Y8F2,A0A068YGY6,A0A087VYW8,A0A087W0E8
